# Supplementary material for: Preliminary analysis of Psoroptes ovis transcriptome in different developmental stages
Source: Parasit Vectors. 2016 Nov 4;9:570. doi: 10.1186/s13071-016-1856-z (PMC5096302; doi:10.1186/s13071-016-1856-z)
Supplement: Additional file 3: Table S3. — The frequency distribution of splice length. (XLSX 9 kb) [file 13071_2016_1856_MOESM3_ESM.xlsx]

## Sheet: Sheet1
Additional file 3. Table S3. The frequency distribution of splice length
Transcript length interval	200-500bp	500-1kbp	1k-2kbp	>2kbp	Total
Number of transcripts	26969	10874	9803	15337	62983
Number of unigenes	23728	7079	4333	3696	38836
