# Supplementary material for: Preliminary analysis of Psoroptes ovis transcriptome in different developmental stages
Source: Parasit Vectors. 2016 Nov 4;9:570. doi: 10.1186/s13071-016-1856-z (PMC5096302; doi:10.1186/s13071-016-1856-z)
Supplement: Additional file 4: Table S4. — The distribution of splice length. (XLSX 9 kb) [file 13071_2016_1856_MOESM4_ESM.xlsx]

## Sheet: Sheet1
Additional file 4. Table S4. The distribution of splice length
	Min length	Mean length	Median length	Max length	N50	N90	Total Nucleotides
Transcripts	201	1480	649	28326	3208	561	93227600
Unigenes	201	825	385	28326	1607	294	32043671
