# Supplementary material for: Preliminary analysis of Psoroptes ovis transcriptome in different developmental stages
Source: Parasit Vectors. 2016 Nov 4;9:570. doi: 10.1186/s13071-016-1856-z (PMC5096302; doi:10.1186/s13071-016-1856-z)
Supplement: Additional file 5: Table S5. — Detailed KEGG pathway categories of the P. ovis unigenes. (XLSX 10 kb) [file 13071_2016_1856_MOESM5_ESM.xlsx]

## Sheet: Sheet1
Additional file 5. Table S5. Detailed KEGG pathway categories of the P. ovis unigenes.
###	Annotated Gene Number: 6624
Pathway Hierarchy1	Pathway Hierarchy2	Gene Number
Cellular Processes	Cell communication	285
Cellular Processes	Cell growth and death	241
Cellular Processes	Cell motility	171
Cellular Processes	Transport and catabolism	537
Environmental Information Processing	Membrane transport	65
Environmental Information Processing	Signal transduction	943
Environmental Information Processing	Signaling molecules and interaction	248
Genetic Information Processing	Folding, sorting and degradation	449
Genetic Information Processing	Replication and repair	85
Genetic Information Processing	Transcription	200
Genetic Information Processing	Translation	678
Metabolism	Amino acid metabolism	377
Metabolism	Biosynthesis of other secondary metabolites	61
Metabolism	Carbohydrate metabolism	532
Metabolism	Energy metabolism	438
Metabolism	Glycan biosynthesis and metabolism	133
Metabolism	Lipid metabolism	341
Metabolism	Metabolism of cofactors and vitamins	137
Metabolism	Metabolism of other amino acids	135
Metabolism	Metabolism of terpenoids and polyketides	56
Metabolism	Nucleotide metabolism	145
Metabolism	Overview	446
Metabolism	Xenobiotics biodegradation and metabolism	92
Organismal Systems	Circulatory system	237
Organismal Systems	Development	188
Organismal Systems	Digestive system	232
Organismal Systems	Endocrine system	567
Organismal Systems	Environmental adaptation	123
Organismal Systems	Excretory system	151
Organismal Systems	Immune system	491
Organismal Systems	Nervous system	357
Organismal Systems	Sensory system	107
