# Supplementary material for: Preliminary analysis of Psoroptes ovis transcriptome in different developmental stages
Source: Parasit Vectors. 2016 Nov 4;9:570. doi: 10.1186/s13071-016-1856-z (PMC5096302; doi:10.1186/s13071-016-1856-z)
Supplement: Additional file 8: Table S6. — DEGseq analysis results for DEGs. (XLSX 110 kb) [file 13071_2016_1856_MOESM8_ESM.xlsx]

## Sheet: Additional file 8
Additional file 8. Table S6.	DEGseq analysis results for differentially expressed genes
Gene_id	Pso_L_readcount	Pso_N_A_readcount	log2.Fold_change.	p.value	q.value.Storey.et.al..2003.
comp10086_c0	8.79804	30.8276	-1.809	0.00019665	0.0030412
comp10184_c0	10.5487	36.0903	-1.7745	6.95e-05	0.0012194
comp10425_c0	182.957	34.7923	2.3947	1.77e-24	1.5e-22
comp10833_c0	38.1085	80.4355	-1.0777	3.19e-05	0.0006002
comp10852_c0	58.7942	10.2436	2.521	2.38e-09	8.8e-08
comp10860_c0	14.8579	0.216109	6.1033	7.38e-05	0.0012877
comp10933_c0	91.5624	17.459	2.3908	5.35e-13	2.66e-11
comp10991_c0	31.9602	68.4202	-1.0981	9.97e-05	0.0016755
comp11246_c0	3.45637	23.8153	-2.7846	2.62e-05	0.00050196
comp11411_c0	10.414	35.4415	-1.7669	8.46e-05	0.0014492
comp11488_c0	14.5949	0.345775	5.3995	8.82e-05	0.0015074
comp11570_c0	56.5013	312.728	-2.4686	1.99e-46	2.98e-44
comp11594_c0	26.3946	72.0604	-1.449	9.9e-07	2.56e-05
comp11768_c0	5.23618	24.2043	-2.2087	0.00018715	0.002919
comp11933_c0	22.1639	51.3087	-1.211	0.00028817	0.0042276
comp11941_c0	17.3689	46.2379	-1.4126	0.00011824	0.0019383
comp11974_c0	94.0313	218.899	-1.219	5.22e-14	2.82e-12
comp11986_c0	21.3218	0.259331	6.3614	2.2e-06	5.28e-05
comp12014_c0	18.7205	55.0072	-1.555	7.05e-06	0.00015219
comp12165_c0	74.887	27.6598	1.4369	5.5e-06	0.00012156
comp12844_c0	46.2337	220.78	-2.2556	3.21e-30	3.28e-28
comp12903_c0	204.712	541.301	-1.4028	2.92e-39	3.71e-37
comp12910_c0	13.3766	0.172888	6.2737	0.00017368	0.002737
comp12943_c0	43.3909	97.1853	-1.1633	1.28e-06	3.24e-05
comp13019_c0	6.95763	29.2612	-2.0723	7.71e-05	0.0013389
comp13366_c0	113.926	39.2455	1.5375	3.39e-09	1.23e-07
comp13422_c0	1.57108	26.6679	-4.0853	2.3e-07	6.63e-06
comp13501_c0	27.0189	60.403	-1.1606	0.00013809	0.0022225
comp13617_c0	14.6335	0	4.8712	0.00010593	0.0017656
comp13634_c0	79.7129	0.90766	6.4565	6.2e-20	4.41e-18
comp14129_c0	8.5736	44.3024	-2.3694	1.42e-07	4.22e-06
comp14389_c0	14.813	0.172888	6.4209	8.06e-05	0.0013953
comp14456_c0	111.095	4.97268	4.4816	8.5e-26	7.53e-24
comp14481_c0	4.89279	36.2562	-2.8895	1.28e-07	3.85e-06
comp14724_c0	49.7937	260.275	-2.386	1.48e-37	1.8e-35
comp15036_c0	1.30175	23.9017	-4.1986	8.08e-07	2.13e-05
comp15068_c0	21.491	66.8911	-1.6381	2.84e-07	8.07e-06
comp15120_c0	31.6469	68.5387	-1.1149	8.17e-05	0.0014116
comp15362_c0	44.3955	89.9439	-1.0186	2.51e-05	0.00048424
comp15363_c1	14.4988	0.0864438	7.39	0.00014451	0.0023171
comp15459_c0	3.86036	29.0883	-2.9136	2.04e-06	4.94e-05
comp15461_c0	0.269328	13.5284	-5.6505	0.00010919	0.0018106
comp15513_c0	20.3342	0.0864438	7.8779	1.03e-05	0.00021407
comp15523_c0	15.4415	0.0432219	8.4808	0.0001917	0.0029772
comp15560_c0	13.3766	0.259331	5.6888	0.0001674	0.0026511
comp15574_c0	11.8953	36.7386	-1.6269	0.00015258	0.0024329
comp15615_c0	16.0699	0.172888	6.5384	4.16e-05	0.00076777
comp15690_c0	13.1522	0.259331	5.6644	0.00019029	0.0029606
comp15695_c0	1.30175	23.5966	-4.1801	9.77e-07	2.53e-05
comp15697_c0	2.42395	20.4872	-3.0793	4.34e-05	0.00079579
comp15703_c1	6.05987	26.495	-2.1284	0.00013173	0.0021296
comp15755_c1	9.6958	33.6824	-1.7966	0.00010689	0.0017783
comp15917_c0	14.0948	0.129666	6.7642	0.00013372	0.0021562
comp16039_c0	1.97507	16.7269	-3.0822	0.00021912	0.0033228
comp16104_c0	42.3293	97.6841	-1.2065	6.07e-07	1.64e-05
comp16108_c0	35.4615	82.4648	-1.2175	3.93e-06	8.98e-05
comp16115_c1	19.7058	53.2061	-1.433	3.02e-05	0.00056938
comp16119_c0	34.3357	86.1849	-1.3277	4.98e-07	1.37e-05
comp16125_c0	29.8496	62.2166	-1.0596	0.00030444	0.0044284
comp16127_c0	15.8454	48.1513	-1.6035	1.77e-05	0.00034961
comp16132_c1	16.1597	93.2296	-2.5284	2.51e-15	1.44e-13
comp16132_c2	2.6035	19.4533	-2.9015	0.0001061	0.0017673
comp16133_c0	35.6397	100.764	-1.4994	3.07e-09	1.12e-07
comp16143_c0	16.0699	41.8375	-1.3804	0.00031552	0.0045637
comp16143_c2	37.5236	88.6991	-1.2411	1.21e-06	3.08e-05
comp16147_c0	42.512	90.1163	-1.0839	9.78e-06	0.00020415
comp16151_c0	38.065	0.216109	7.4606	8.18e-10	3.16e-08
comp16155_c0	1.1222	71.4013	-5.9915	6.74e-19	4.52e-17
comp16158_c0	53.7084	116.788	-1.1207	2.44e-07	6.98e-06
comp16159_c0	39.5916	0.388997	6.6693	1.4e-10	5.75e-09
comp16163_c0	12.1646	143.716	-3.5625	1.47e-30	1.52e-28
comp16177_c0	26.7438	64.1378	-1.262	2.93e-05	0.00055438
comp16178_c0	35.1024	0.561884	5.9652	1.08e-09	4.1e-08
comp16185_c0	1.25686	50.0955	-5.3168	1.1e-13	5.75e-12
comp16193_c0	2.46884	24.7229	-3.3239	3.48e-06	8.05e-05
comp16199_c1	19.7776	55.2298	-1.4816	1.35e-05	0.0002742
comp16202_c1	14.4548	39.5899	-1.4536	0.0002776	0.0040941
comp16227_c0	58.849	0.561884	6.7106	5.52e-15	3.13e-13
comp16235_c0	0.0448879	33.8432	-9.5583	1.64e-07	4.84e-06
comp16243_c0	37.257	95.2368	-1.354	8.33e-08	2.59e-06
comp16245_c0	31.51	0.345775	6.5098	9.37e-09	3.26e-07
comp16250_c0	38.1911	104.164	-1.4475	4.11e-09	1.49e-07
comp16261_c0	43.0924	311.221	-2.8524	2.28e-53	4.05e-51
comp16261_c1	79.3174	405.573	-2.3542	1.05e-56	1.93e-54
comp16261_c2	24.4612	77.2366	-1.6588	2.64e-08	8.8e-07
comp16267_c0	10.818	93.1981	-3.1069	2.04e-18	1.35e-16
comp16267_c1	83.3654	395.928	-2.2477	1.28e-52	2.23e-50
comp16271_c0	210.891	486.662	-1.2064	8.31e-29	8.22e-27
comp16276_c1	79.9266	28.3955	1.493	1.3e-06	3.3e-05
comp16278_c0	127.238	55.7882	1.1895	3.98e-07	1.11e-05
comp16281_c0	489.349	233.168	1.0695	1.17e-19	8.08e-18
comp16284_c0	83.0867	0.734772	6.8212	2.04e-20	1.48e-18
comp16286_c0	28.8849	113.68	-1.9766	3.81e-14	2.07e-12
comp16287_c0	5.61099	27.5916	-2.2979	4.47e-05	0.00081789
comp16294_c0	1056.87	10.4165	6.6648	5.42e-241	3.49e-238
comp16295_c0	260.441	971.603	-1.8994	2.95e-103	8.7e-101
comp16295_c1	25.5421	157.787	-2.627	8.15e-26	7.25e-24
comp16297_c0	223.018	688.083	-1.6254	2.6e-60	5.11e-58
comp16298_c1	1747.75	626.473	1.4802	5.45e-112	1.77e-109
comp16299_c0	2.9626	2138.42	-9.4955	0	0
comp16301_c0	1272.73	439.966	1.5325	1.58e-86	4.03e-84
comp16302_c0	17.2819	5758.59	-8.3803	0	0
comp16303_c0	72697.9	10498.9	2.7917	0	0
comp16304_c0	103.2	47.101	1.1316	1.21e-05	0.00024842
comp16309_c0	338.182	734.052	-1.1181	3.34e-38	4.15e-36
comp16311_c0	325.023	3.80353	6.4171	3.6e-76	8.34e-74
comp16315_c0	148.158	419.192	-1.5005	1.08e-33	1.2e-31
comp16325_c0	94.6408	279.608	-1.5629	2.87e-24	2.41e-22
comp16326_c0	171.847	75.5302	1.186	4.16e-09	1.5e-07
comp16329_c0	1.79552	142.824	-6.3137	6.75e-36	7.85e-34
comp16331_c0	78.6553	0.778858	6.658	1.5e-19	1.03e-17
comp16332_c0	123.401	253.712	-1.0398	6.49e-13	3.22e-11
comp16337_c0	10.2345	210.891	-4.365	1.61e-49	2.63e-47
comp16338_c1	23.3287	52.5155	-1.1706	0.00034782	0.0049888
comp16339_c0	72.7562	146.412	-1.0089	9.46e-08	2.92e-06
comp16343_c0	48.075	0.648328	6.2124	1.06e-12	5.18e-11
comp16343_c1	35.1921	0.216109	7.3473	3.03e-09	1.11e-07
comp16347_c0	255.591	52.5643	2.2817	1.12e-31	1.18e-29
comp16348_c0	100.434	36.4767	1.4612	9.63e-08	2.97e-06
comp16362_c0	90.4492	228.728	-1.3385	1.75e-16	1.06e-14
comp16362_c1	1.52619	39.0194	-4.6762	1.1e-10	4.52e-09
comp16363_c0	72.6718	33.6266	1.1118	0.00029949	0.0043687
comp16375_c0	130.58	284.455	-1.1233	6.95e-16	4.11e-14
comp16376_c0	87.1239	282.681	-1.698	2.99e-27	2.78e-25
comp16378_c0	194.634	0.950881	7.6773	4.01e-43	5.67e-41
comp16379_c0	107.634	275.088	-1.3538	8.33e-20	5.9e-18
comp16384_c0	40.7134	9.37915	2.118	8.44e-06	0.00017879
comp16386_c0	51.3518	234.155	-2.189	6.68e-31	6.98e-29
comp16394_c0	75.5015	207.046	-1.4554	8.71e-17	5.39e-15
comp16397_c0	153.966	57.4661	1.4218	1.04e-10	4.29e-09
comp16400_c0	352.394	132.015	1.4165	1.9e-22	1.48e-20
comp16401_c0	70.8641	225.875	-1.6724	1.1e-21	8.35e-20
comp16403_c0	176.452	2.11787	6.3805	3.2e-42	4.39e-40
comp16403_c1	13.0175	0.172888	6.2345	0.00021099	0.0032297
comp16404_c0	47.0834	102.701	-1.1252	1.2e-06	3.06e-05
comp16405_c0	9.48617	70.9894	-2.9037	1.29e-13	6.66e-12
comp16426_c0	102.167	47.5497	1.1034	2.05e-05	0.00040261
comp16433_c0	42.2804	274.87	-2.7007	6.22e-45	9.19e-43
comp16438_c0	6.45174	27.7484	-2.1046	0.00010184	0.0017063
comp16445_c0	10.2793	33.2376	-1.6931	0.00021538	0.0032757
comp16450_c0	17.8205	95.1984	-2.4174	6.08e-15	3.44e-13
comp16460_c0	25.631	0.388997	6.042	1.91e-07	5.56e-06
comp16485_c0	1.34664	14.6522	-3.4437	0.00029175	0.0042752
comp16493_c0	44.2721	9.33593	2.2455	1.4e-06	3.52e-05
comp16504_c0	0.22444	18.3693	-6.3548	7.37e-06	0.00015836
comp16510_c0	25.0026	0.172888	7.1761	4.96e-07	1.37e-05
comp16517_c0	18.7183	61.6413	-1.7195	3.55e-07	9.98e-06
comp16522_c0	22.8928	0.302553	6.2416	8.94e-07	2.34e-05
comp16523_c0	45.2946	109.657	-1.2756	3.64e-08	1.2e-06
comp16544_c0	5.47633	27.2073	-2.3127	4.74e-05	0.00086117
comp16554_c0	5.5661	24.9822	-2.1662	0.00017555	0.0027597
comp16558_c0	14.6335	0.0432219	8.4033	0.00026631	0.0039524
comp16561_c0	8.46093	31.9842	-1.9185	8.19e-05	0.001412
comp16586_c0	2.33417	21.2103	-3.1838	2.43e-05	0.00046871
comp16589_c0	70.0723	0.864438	6.3409	9.04e-18	5.81e-16
comp16598_c0	31.1792	0.216109	7.1727	1.96e-08	6.63e-07
comp16600_c0	19.3467	50.7412	-1.3911	6.64e-05	0.0011693
comp16611_c0	1.21197	53.0981	-5.4532	1.89e-14	1.04e-12
comp16611_c1	5.65588	40.2668	-2.8318	3.55e-08	1.17e-06
comp16615_c0	12.7033	43.6532	-1.7809	1.16e-05	0.00023858
comp16617_c0	5.027	43.4363	-3.1111	2.22e-09	8.26e-08
comp16628_c0	24.9043	83.2505	-1.7411	2.42e-09	8.95e-08
comp16632_c1	0.942647	14.1444	-3.9074	0.00020024	0.0030892
comp16636_c0	2.28928	20.4007	-3.1557	3.72e-05	0.0006906
comp16638_c0	16.7468	0.216109	6.276	2.66e-05	0.00050785
comp16639_c0	17.9045	45.0804	-1.3322	0.00026787	0.0039683
comp16645_c0	23.4764	0.216109	6.7633	8.24e-07	2.17e-05
comp16646_c1	14.1868	64.9154	-2.194	1.1e-09	4.18e-08
comp16655_c0	174.165	455.732	-1.3877	7.74e-33	8.39e-31
comp16663_c0	11.6736	35.0512	-1.5862	0.00027764	0.0040941
comp16665_c0	24.3845	71.7626	-1.5573	2.81e-07	7.98e-06
comp16669_c1	99.4245	35.0097	1.5058	5.52e-08	1.77e-06
comp16670_c0	2.19951	17.332	-2.9782	0.00021233	0.0032447
comp16671_c0	12.7033	37.0485	-1.5442	0.00024364	0.0036578
comp16690_c0	11.8953	53.1672	-2.1601	4.65e-08	1.5e-06
comp16692_c0	12.2544	77.799	-2.6665	1.06e-13	5.52e-12
comp16884_c1	3.68081	28.1379	-2.9344	2.78e-06	6.55e-05
comp17714_c1	31.4655	7.17483	2.1328	8.38e-05	0.0014384
comp18599_c0	82.715	427.451	-2.3695	4.33e-60	8.42e-58
comp18665_c0	100.061	41.6603	1.2641	2.22e-06	5.33e-05
comp18731_c0	27.0674	70.6138	-1.3834	2.77e-06	6.55e-05
comp18761_c0	23.4764	93.5957	-1.9952	4.96e-12	2.26e-10
comp18764_c0	23.8813	58.5873	-1.2947	4.71e-05	0.00085688
comp18765_c1	17.1023	0.172888	6.6282	2.44e-05	0.0004706
comp18783_c0	10.9527	41.6391	-1.9267	6.59e-06	0.00014298
comp18822_c0	16.6534	46.3339	-1.4762	7.01e-05	0.001229
comp18834_c0	9.83091	33.2	-1.7558	0.00015134	0.002416
comp18838_c1	5.83543	55.8427	-3.2585	4.61e-12	2.12e-10
comp18846_c0	15.1061	47.9789	-1.6673	1.08e-05	0.00022345
comp18861_c0	17.0125	55.8781	-1.7157	1.29e-06	3.28e-05
comp18872_c0	3.77059	30.2233	-3.0028	9.12e-07	2.38e-05
comp18939_c0	33.1273	8.94693	1.8886	0.00020432	0.0031372
comp18942_c0	4.80301	35.0089	-2.8657	2.35e-07	6.76e-06
comp18945_c0	13.7806	57.7894	-2.0682	2.88e-08	9.55e-07
comp18961_c0	3.59104	29.9113	-3.0582	8.43e-07	2.21e-05
comp18969_c0	37.0873	82.1998	-1.1482	1.03e-05	0.00021425
comp18969_c1	6.66361	26.8425	-2.0101	0.00020248	0.0031182
comp18976_c0	4.8479	22.4762	-2.213	0.00031328	0.0045364
comp18986_c0	20.6036	68.5499	-1.7343	6.66e-08	2.1e-06
comp18994_c0	7.09229	40.8879	-2.5273	1.61e-07	4.76e-06
comp19003_c0	23.7008	56.0657	-1.2422	0.00011249	0.0018582
comp19023_c0	14.5069	44.216	-1.6078	3.77e-05	0.00069884
comp19033_c0	13.4628	40.8927	-1.6029	7.66e-05	0.0013321
comp19037_c0	2.06485	21.6974	-3.3934	1.17e-05	0.00024065
comp19041_c0	2.46884	18.5854	-2.9123	0.00014738	0.0023573
comp19060_c0	13.7801	40.5966	-1.5588	0.00011084	0.0018345
comp19085_c1	4.89279	25.717	-2.394	5.5e-05	0.00098377
comp19098_c1	54.3566	156.176	-1.5226	8.67e-14	4.56e-12
comp19101_c0	0.897759	32.3308	-5.1704	2.61e-09	9.61e-08
comp19125_c0	25.7616	319.969	-3.6346	7.92e-67	1.68e-64
comp19126_c0	94.3073	42.0117	1.1666	1.76e-05	0.0003491
comp19131_c0	36.8979	186.905	-2.3407	6.86e-27	6.28e-25
comp19140_c1	57.2303	15.9441	1.8438	1.6e-06	3.95e-05
comp19143_c0	63.8333	138.896	-1.1216	1.76e-08	5.98e-07
comp19148_c0	3.36704	50.3107	-3.9013	2.38e-12	1.13e-10
comp19162_c0	59.297	0.821216	6.1741	2.5e-15	1.43e-13
comp19177_c0	0.673319	13.1395	-4.2865	0.00023619	0.0035648
comp19180_c0	114.535	238.058	-1.0555	1.87e-12	8.92e-11
comp19189_c0	58.322	128.51	-1.1398	4.14e-08	1.35e-06
comp19208_c0	279.156	646.707	-1.212	5.62e-38	6.91e-36
comp19213_c0	217.005	662.45	-1.6101	2.09e-57	3.89e-55
comp19244_c0	2660.41	876.334	1.6021	2.23e-191	1.06e-188
comp19245_c0	8220.35	2576.94	1.6735	0	0
comp19246_c0	8.79804	37889.8	-12.072	0	0
comp19248_c0	2966.2	32870.8	-3.4701	0	0
comp19251_c1	297.792	2348.17	-2.9792	0	0
comp19258_c3	160.573	380.235	-1.2437	7.71e-24	6.42e-22
comp19263_c0	156.373	361.36	-1.2084	7.4e-22	5.67e-20
comp19282_c0	26.4834	373.579	-3.8183	2.79e-80	6.65e-78
comp19287_c1	162.818	399.727	-1.2958	2e-26	1.82e-24
comp19291_c0	150.074	60.5016	1.3106	2.35e-09	8.71e-08
comp19294_c0	233.995	43.339	2.4327	2.07e-31	2.18e-29
comp19308_c0	94.4133	1.16699	6.3381	2.14e-23	1.73e-21
comp19320_c0	408.123	143.69	1.506	3.37e-28	3.26e-26
comp19324_c1	178.306	619.754	-1.7973	4.47e-62	9.06e-60
comp19348_c0	27.9652	79.7012	-1.511	1.16e-07	3.49e-06
comp19349_c0	14.2766	52.8158	-1.8873	5.47e-07	1.5e-05
comp19354_c1	34.5633	70.3579	-1.0255	0.00017977	0.0028158
comp19382_c0	52.8003	0.518663	6.6696	1.28e-13	6.61e-12
comp19396_c1	45.875	113.675	-1.3091	1.1e-08	3.8e-07
comp19404_c0	29.3567	131.305	-2.1612	8.72e-18	5.62e-16
comp19406_c0	2.73816	19.0609	-2.7993	0.0001627	0.0025814
comp19426_c2	14.234	45.2862	-1.6697	1.88e-05	0.00037054
comp19432_c0	14.9926	0.0864438	7.4383	0.00011454	0.0018859
comp19432_c1	43.9453	0.432219	6.6678	1.39e-11	6.12e-10
comp19443_c0	64.728	139.715	-1.11	2.07e-08	6.98e-07
comp19450_c0	9.65091	72.1948	-2.9032	8.06e-14	4.25e-12
comp19451_c0	92.4301	44.6119	1.0509	0.00010362	0.001735
comp19454_c0	28.0101	62.8878	-1.1668	9.44e-05	0.001602
comp19469_c0	43.7954	104.623	-1.2564	1.04e-07	3.18e-06
comp19491_c0	20.2099	0.259331	6.2841	3.94e-06	9e-05
comp19494_c0	55.1224	0.864438	5.9947	2.18e-14	1.2e-12
comp19499_c0	14.9477	84.8588	-2.5051	5.82e-14	3.14e-12
comp19503_c2	42.1049	109.123	-1.3739	6.71e-09	2.37e-07
comp19523_c0	12.9726	135.337	-3.383	7.97e-28	7.53e-26
comp19547_c0	88.5855	27.6629	1.6791	2.48e-08	8.28e-07
comp19558_c0	79.5859	184.044	-1.2095	6.85e-12	3.08e-10
comp19594_c1	31.453	97.9654	-1.6391	5.12e-10	2.03e-08
comp19623_c0	12.7033	0.129666	6.6143	0.0002745	0.0040526
comp19641_c0	14.0032	0.259331	5.7548	0.00011728	0.0019262
comp19647_c0	15.6659	52.5617	-1.7464	2.03e-06	4.92e-05
comp19657_c0	17.8654	181.209	-3.3424	2.37e-36	2.8e-34
comp19668_c0	21.636	0.172888	6.9675	2.51e-06	5.97e-05
comp19672_c0	11.7158	35.9152	-1.6161	0.00019357	0.0030027
comp19681_c0	8.03539	32.7583	-2.0274	3.68e-05	0.00068349
comp19690_c0	0.403991	19.5808	-5.599	3.25e-06	7.56e-05
comp19698_c0	15.0774	0.216109	6.1245	6.55e-05	0.0011553
comp19734_c0	19.8409	76.8096	-1.9528	6.7e-10	2.62e-08
comp19739_c1	6.91274	66.5375	-3.2668	4.08e-14	2.21e-12
comp19767_c1	4.66835	32.3788	-2.7941	9.1e-07	2.37e-05
comp19781_c0	1.34664	14.8852	-3.4664	0.00025178	0.0037647
comp19827_c0	17.9552	0.0864438	7.6984	2.94e-05	0.00055599
comp19834_c0	0.179552	25.6738	-7.1598	2.13e-07	6.17e-06
comp19940_c3	13.8704	46.4644	-1.7441	8.1e-06	0.0001726
comp19948_c0	6.23942	27.0578	-2.1166	0.00011781	0.0019337
comp19952_c0	21.5462	0.216109	6.6395	2.18e-06	5.25e-05
comp19989_c0	23.9253	0.223889	6.7396	6.38e-07	1.72e-05
comp20025_c0	23.8131	0.216109	6.7838	6.97e-07	1.86e-05
comp20033_c4	2.10973	75.653	-5.1643	8.47e-20	5.98e-18
comp20050_c0	30.7482	75.4654	-1.2953	3.83e-06	8.8e-05
comp20071_c0	65.2985	27.1001	1.2688	0.00012584	0.0020484
comp20076_c0	22.7829	55.509	-1.2848	8.18e-05	0.001412
comp20091_c1	126.091	36.8704	1.7739	4.31e-12	2e-10
comp20093_c0	23.5774	1.68738	3.8045	4.09e-06	9.29e-05
comp20116_c0	29.9851	72.656	-1.2768	7.25e-06	0.00015588
comp20125_c0	28.4334	6.61208	2.1044	0.0002106	0.0032259
comp20126_c0	15.7108	44.4321	-1.4998	8.25e-05	0.0014202
comp20149_c0	23.7008	56.5001	-1.2533	9.52e-05	0.0016104
comp20182_c2	18.2694	48.7547	-1.4161	7.49e-05	0.0013032
comp20185_c0	17.6881	0.172888	6.6768	1.81e-05	0.00035742
comp20199_c0	363.245	134.514	1.4332	1.7e-23	1.38e-21
comp20222_c0	28.0101	70.845	-1.3387	4.54e-06	0.00010215
comp20231_c0	17.4165	0.0432219	8.6545	8.75e-05	0.0014969
comp20277_c0	107.87	261.407	-1.277	1.73e-17	1.1e-15
comp20291_c0	411.238	173.111	1.2483	2.22e-21	1.67e-19
comp20294_c0	124.093	264.942	-1.0943	2.22e-14	1.22e-12
comp20303_c1	79.431	36.9902	1.1026	0.0001748	0.0027513
comp20332_c0	1.34664	14.8251	-3.4606	0.00026153	0.0038892
comp20357_c0	251.023	2.42043	6.6964	1.24e-58	2.38e-56
comp20358_c0	157.549	52.9036	1.5744	1.44e-12	6.94e-11
comp20363_c0	238.481	509.19	-1.0943	3.34e-26	3e-24
comp20365_c0	16.3998	0.0432219	8.5677	0.00013058	0.0021149
comp20394_c0	3.81188	83.9382	-4.4608	6.72e-21	4.98e-19
comp20409_c0	2.51372	515.578	-7.6802	8.42e-115	2.77e-112
comp20412_c1	46.6835	111.255	-1.2529	4.38e-08	1.43e-06
comp20416_c0	14.8579	0.0864438	7.4253	0.00012201	0.0019911
comp20430_c0	1394.63	6803.67	-2.2864	0	0
comp20434_c0	7480	3417.61	1.1301	1.82e-304	1.42e-301
comp20464_c0	12.3442	0.259331	5.5729	0.00030277	0.0044091
comp20464_c1	21.0973	0.0864438	7.9311	7.39e-06	0.00015853
comp20467_c1	14.5886	137.934	-3.2411	2.07e-27	1.94e-25
comp20471_c0	4.89279	25.0255	-2.3547	8.09e-05	0.0013999
comp20494_c0	14.1846	0.129666	6.7734	0.00012773	0.0020752
comp20504_c0	206.2	1115.63	-2.4357	1.52e-158	6.21e-156
comp20521_c0	6.86785	26.7146	-1.9597	0.0002637	0.0039178
comp20525_c0	5.34166	38.3949	-2.8456	6.86e-08	2.16e-06
comp20527_c2	11.9447	41.5812	-1.7996	1.64e-05	0.00032629
comp20534_c0	13.9153	0.302553	5.5233	0.00012596	0.002049
comp20542_c0	26.3537	0.345775	6.252	1.35e-07	4.05e-06
comp20557_c0	69.6212	170.597	-1.293	3.98e-12	1.85e-10
comp20560_c0	12.1197	0.216109	5.8095	0.00033882	0.0048706
comp20561_c2	76.59	190.775	-1.3166	1.05e-13	5.52e-12
comp20562_c0	236.8	110.245	1.103	9.04e-11	3.76e-09
comp20563_c0	27.8256	233.02	-3.066	4.28e-43	5.98e-41
comp20580_c0	5.5661	46.0365	-3.048	1.05e-09	4.02e-08
comp20596_c0	17.0125	0.172888	6.6206	2.56e-05	0.00049101
comp20599_c0	12.7482	0.259331	5.6194	0.00023988	0.0036102
comp20607_c0	19.2569	0.216109	6.4775	7.08e-06	0.00015274
comp20610_c0	15.7117	55.2609	-1.8144	5.89e-07	1.59e-05
comp20620_c0	71.3723	30.1209	1.2446	7.98e-05	0.0013829
comp20623_c0	22.3991	73.1202	-1.7068	3.43e-08	1.13e-06
comp20631_c0	57.9912	206.196	-1.8301	2.93e-22	2.26e-20
comp20652_c0	18.0001	0.172888	6.702	1.54e-05	0.00030964
comp20661_c0	15.5761	0	4.9613	6.04e-05	0.0010717
comp20665_c0	23.4248	336.03	-3.8425	1.1e-72	2.41e-70
comp20666_c1	63.9703	19.232	1.7339	1.22e-06	3.12e-05
comp20681_c0	25.6377	58.5497	-1.1914	0.00012998	0.0021065
comp20682_c0	18.9746	55.2553	-1.542	7.6e-06	0.00016275
comp20686_c0	411.574	172.2	1.2571	1.25e-21	9.48e-20
comp20707_c0	2.28928	21.0058	-3.1978	2.57e-05	0.00049277
comp20707_c1	1.43641	25.491	-4.1494	3.79e-07	1.06e-05
comp20708_c6	20.3342	60.2068	-1.566	2.33e-06	5.57e-05
comp20712_c4	2.51372	27.273	-3.4396	7.81e-07	2.07e-05
comp20719_c0	8.82497	55.9849	-2.6654	2.89e-10	1.15e-08
comp20720_c0	16.0699	0.129666	6.9534	4.94e-05	0.0008944
comp20748_c0	67.6318	0.259331	8.0268	1.36e-15	7.92e-14
comp20752_c1	32.3602	72.9802	-1.1733	2.4e-05	0.00046451
comp20764_c0	13.1535	0.172888	6.2495	0.00019597	0.0030326
comp20771_c0	125.463	1.68565	6.2178	1.23e-30	1.28e-28
comp20774_c0	97.6762	210.115	-1.1051	7.28e-12	3.26e-10
comp20793_c0	28.7269	63.3633	-1.1412	0.00011579	0.001903
comp20793_c1	37.7036	143.155	-1.9248	6.77e-17	4.21e-15
comp20795_c0	120.611	271.627	-1.1713	4e-16	2.37e-14
comp20796_c0	15.4863	0.129666	6.9001	6.61e-05	0.0011661
comp20804_c0	50.2485	0.432219	6.8612	6.28e-13	3.12e-11
comp20805_c0	0.359104	189.649	-9.0447	1.19e-37	1.45e-35
comp20820_c0	3.23193	26.9406	-3.0593	2.94e-06	6.89e-05
comp20826_c0	2.10973	1118.37	-9.0501	8.47e-213	4.73e-210
comp20829_c1	7.18207	194.316	-4.7579	2.78e-47	4.25e-45
comp20847_c0	11.7162	547.044	-5.5451	1.38e-133	5.06e-131
comp20851_c0	307.889	2.72298	6.8211	4.39e-71	9.56e-69
comp20853_c0	13.6473	0.0864438	7.3026	0.00021676	0.0032928
comp20885_c0	138.26	48.2451	1.5189	1.11e-10	4.56e-09
comp20886_c0	38.8281	82.667	-1.0902	2.1e-05	0.00041044
comp20889_c0	6.37095	42.2217	-2.7284	3.01e-08	9.98e-07
comp20897_c2	123.131	54.2435	1.1827	6.93e-07	1.85e-05
comp20898_c0	25.5861	57.3892	-1.1654	0.00019404	0.0030081
comp20899_c0	17.7756	0.216109	6.362	1.54e-05	0.00030942
comp20919_c0	0.314216	21.8672	-6.1209	9.23e-07	2.4e-05
comp20923_c0	25.4964	0.302553	6.397	2.28e-07	6.58e-06
comp20925_c1	12.2544	0.172888	6.1473	0.00032018	0.0046207
comp20937_c0	18.6523	0.0864438	7.7534	2.16e-05	0.00042047
comp20957_c0	48.2976	155.451	-1.6864	1.45e-15	8.41e-14
comp20965_c0	58.3997	121.241	-1.0538	5.15e-07	1.41e-05
comp20969_c0	23.8355	0.172888	7.1071	8.66e-07	2.27e-05
comp20980_c0	14.3758	56.7356	-1.9806	8.66e-08	2.69e-06
comp20984_c0	41.2974	0.302553	7.0927	9.24e-11	3.84e-09
comp20986_c1	18.4768	59.1275	-1.6781	9.3e-07	2.42e-05
comp20987_c0	51.056	16.3811	1.64	3.21e-05	0.00060388
comp20993_c0	26.8659	69.3357	-1.3678	4.09e-06	9.28e-05
comp21001_c0	5.07234	38.2756	-2.9157	5.04e-08	1.62e-06
comp21002_c2	1310.82	631.852	1.0528	1.39e-48	2.18e-46
comp21015_c0	12.8775	38.034	-1.5624	0.0001785	0.0027993
comp21040_c0	67.4132	23.2966	1.5329	5.71e-06	0.0001253
comp21085_c0	14.4988	0.129666	6.805	0.00010884	0.0018061
comp21090_c3	64.0977	25.4019	1.3353	7.41e-05	0.0012909
comp21094_c1	17.2819	46.5067	-1.4282	9.97e-05	0.0016755
comp21106_c1	14.1397	39.7637	-1.4917	0.00020699	0.0031764
comp21107_c1	15.0366	42.7905	-1.5088	0.00010454	0.0017459
comp21107_c2	2.28928	17.1591	-2.906	0.00026931	0.003985
comp21120_c0	79.0351	34.0588	1.2145	4.77e-05	0.00086471
comp21125_c0	13.8704	38.1649	-1.4602	0.00034246	0.0049174
comp21129_c0	25.4066	0.259331	6.6143	2.67e-07	7.6e-06
comp21133_c0	50.6336	112.648	-1.1537	2.2e-07	6.35e-06
comp21134_c0	10.638	55.9265	-2.3943	2.71e-09	9.92e-08
comp21147_c0	1.61597	15.387	-3.2512	0.00028621	0.0042089
comp21153_c0	20.9178	0.129666	7.3338	4.78e-06	0.00010704
comp21169_c0	24.4644	0.0864438	8.1447	1.78e-06	4.33e-05
comp21179_c1	11.3566	46.8629	-2.0449	6.97e-07	1.86e-05
comp21192_c1	8.75315	34.0588	-1.9602	3.78e-05	0.00070049
comp21198_c0	36.0895	87.3099	-1.2746	9.04e-07	2.36e-05
comp21199_c0	14.7681	0.172888	6.4165	8.25e-05	0.0014202
comp21221_c0	18.0898	55.3642	-1.6138	3.78e-06	8.7e-05
comp21226_c1	346.298	108.66	1.6722	4.3e-28	4.11e-26
comp21232_c0	16.6085	51.0485	-1.6199	8.55e-06	0.00018097
comp21246_c0	14.6757	0.216109	6.0855	8.15e-05	0.0014102
comp21249_c0	30.0332	277.333	-3.207	6.33e-53	1.12e-50
comp21250_c0	6.77808	33.7131	-2.3144	5.89e-06	0.00012881
comp21251_c0	38.2544	154.644	-2.0152	4.13e-19	2.79e-17
comp21261_c0	3.41148	4589.99	-10.394	0	0
comp21266_c0	3475.88	865.422	2.0059	0	0
comp21267_c1	3542.07	1280.69	1.4677	3.7e-222	2.16e-219
comp21269_c0	12.9596	0.129666	6.6431	0.00024015	0.0036118
comp21273_c0	25.1821	102.91	-2.0309	2.43e-13	1.24e-11
comp21283_c3	211.595	45.915	2.2043	1.95e-25	1.7e-23
comp21283_c4	60.6099	18.7583	1.692	3.52e-06	8.13e-05
comp21294_c0	23.9248	0.302553	6.3052	5.19e-07	1.43e-05
comp21297_c0	17.2819	0.259331	6.0583	1.9e-05	0.00037502
comp21298_c1	63.7647	213.775	-1.7453	1e-21	7.65e-20
comp21298_c3	13.2873	53.0851	-1.9983	1.93e-07	5.6e-06
comp21302_c2	40.2663	139.799	-1.7957	3e-15	1.71e-13
comp21305_c1	69.4609	190.19	-1.4532	1.63e-15	9.41e-14
comp21310_c0	2.01996	110.362	-5.7718	2.16e-28	2.11e-26
comp21311_c1	292.919	133.135	1.1376	1.31e-13	6.76e-12
comp21312_c0	21.0076	0.259331	6.34	2.59e-06	6.13e-05
comp21322_c0	27.8754	0.302553	6.5257	6.71e-08	2.12e-06
comp21324_c0	71.028	348.218	-2.2935	1.5e-47	2.32e-45
comp21325_c2	232.45	91.4549	1.3458	3.08e-14	1.67e-12
comp21327_c0	0	26.0969	-5.7058	7.69e-08	2.4e-06
comp21330_c0	12.7931	0.216109	5.8875	0.00023166	0.0034984
comp21332_c0	5.207	32.9571	-2.6621	1.34e-06	3.36e-05
comp21333_c0	13.0552	0.129666	6.6537	0.0002285	0.0034547
comp21335_c0	3.37692	20.6419	-2.6118	0.00015179	0.0024218
comp21345_c0	222.976	2.24754	6.6324	2e-52	3.48e-50
comp21351_c0	109.395	0.60381	7.5012	2.61e-25	2.25e-23
comp21354_c0	47.3509	12.0589	1.9733	4.69e-06	0.00010537
comp21357_c0	188.651	81.4754	1.2113	3.63e-10	1.44e-08
comp21375_c0	24.1789	65.2629	-1.4325	3.85e-06	8.83e-05
comp21380_c0	51.1462	0.777994	6.0387	1.88e-13	9.62e-12
comp21380_c1	48.0166	0.475441	6.6581	1.58e-12	7.6e-11
comp21383_c0	138.604	307.567	-1.1499	1.32e-17	8.45e-16
comp21402_c0	57.4121	15.5167	1.8875	1.02e-06	2.63e-05
comp21403_c0	13.7204	58.1451	-2.0833	2.26e-08	7.59e-07
comp21405_c0	8.03494	28.3968	-1.8214	0.00033141	0.0047721
comp21411_c0	59.4002	126.059	-1.0856	1.64e-07	4.84e-06
comp21413_c0	127.178	54.1575	1.2316	1.79e-07	5.24e-06
comp21417_c0	11.4464	44.6551	-1.9639	2.32e-06	5.55e-05
comp21421_c0	46.5322	0.216109	7.7503	1.94e-11	8.46e-10
comp21431_c0	653.14	248.505	1.3941	3.19e-39	4.04e-37
comp21437_c0	24.015	86.452	-1.848	2.58e-10	1.04e-08
comp21438_c4	57.8902	19.7952	1.5482	2.27e-05	0.00044076
comp21448_c0	65.2208	0.648328	6.6525	1.76e-16	1.06e-14
comp21450_c0	30.2994	63.0737	-1.0578	0.00028179	0.0041506
comp21452_c2	52.8331	125.471	-1.2478	6.76e-09	2.38e-07
comp21479_c1	46.4065	7.52061	2.6254	5.65e-08	1.81e-06
comp21488_c1	27.3363	61.3772	-1.1669	0.00011451	0.0018859
comp21502_c0	15.1721	0.0432219	8.4554	0.00021378	0.0032591
comp21507_c1	8.52871	53.1832	-2.6406	9.64e-10	3.69e-08
comp21516_c3	6.87279	29.6934	-2.1112	5.63e-05	0.001005
comp21521_c0	8.34916	75.5908	-3.1785	1.67e-15	9.64e-14
comp21529_c0	12.7482	47.7597	-1.9055	1.65e-06	4.04e-05
comp21535_c0	71.1442	182.094	-1.3559	1.18e-13	6.13e-12
comp21537_c6	44.3538	136.092	-1.6175	3.88e-13	1.95e-11
comp21543_c0	79.8552	35.2587	1.1794	6.68e-05	0.0011753
comp21545_c0	18.1347	0.216109	6.3908	1.27e-05	0.00025991
comp21549_c1	17.5512	0.302553	5.8582	1.61e-05	0.00032257
comp21575_c0	0.807983	23.0053	-4.8315	6.31e-07	1.7e-05
comp21582_c1	3.59104	19.8566	-2.4671	0.00031382	0.0045417
comp21582_c7	8.03494	49.1437	-2.6126	5.04e-09	1.8e-07
comp21583_c0	3.90525	23.2127	-2.5714	6.77e-05	0.0011894
comp21591_c0	42.8231	9.98426	2.1007	5.55e-06	0.00012224
comp21597_c0	30.7038	132.828	-2.1131	1.55e-17	9.91e-16
comp21599_c1	99.991	45.5425	1.1346	1.59e-05	0.000318
comp21613_c1	39.3268	8.16894	2.2673	4.76e-06	0.00010672
comp21619_c0	26.3941	0.172888	7.2542	2.57e-07	7.34e-06
comp21624_c0	16.6274	0.259331	6.0026	2.72e-05	0.0005189
comp21636_c0	21.5476	0.0864438	7.9615	6.09e-06	0.00013249
comp21638_c0	116.85	54.9821	1.0876	6.85e-06	0.00014817
comp21646_c0	6.77808	29.0836	-2.1013	7.05e-05	0.0012339
comp21647_c1	23.7008	0.129666	7.514	1.32e-06	3.34e-05
comp21651_c0	23.699	63.1472	-1.4139	6.73e-06	0.0001458
comp21657_c0	15.8899	0.129666	6.9372	5.41e-05	0.00096996
comp21665_c2	313.689	152.359	1.0419	1.27e-12	6.19e-11
comp21666_c0	70.6972	0.561884	6.9752	1.79e-17	1.14e-15
comp21669_c0	25.3083	0.216109	6.8717	3.32e-07	9.39e-06
comp21670_c0	12.8375	0	4.6823	0.00031292	0.0045338
comp21670_c1	14.0948	0.129666	6.7642	0.00013372	0.0021562
comp21678_c0	23.6021	79.6156	-1.7541	4.53e-09	1.63e-07
comp21678_c1	19.1223	80.9978	-2.0826	4.19e-11	1.78e-09
comp21679_c0	13.7806	42.4871	-1.6244	4.74e-05	0.00086117
comp21690_c0	38.3792	11.3241	1.7609	0.00014417	0.0023132
comp21691_c1	91.5871	34.8667	1.3933	9.43e-07	2.45e-05
comp21698_c0	2.69328	23.2534	-3.11	1.21e-05	0.00024842
comp21702_c0	59.1174	959.786	-4.0211	1.23e-209	6.58e-207
comp21704_c0	15.8006	0.172888	6.514	4.79e-05	0.00086864
comp21706_c0	16.0299	41.8388	-1.3841	0.00030729	0.0044674
comp21709_c0	101.085	31.2434	1.6939	2.04e-09	7.59e-08
comp21715_c3	32.7686	87.2654	-1.4131	1.22e-07	3.68e-06
comp21733_c0	72.3697	178.311	-1.3009	1.04e-12	5.11e-11
comp21735_c0	984.116	257.393	1.9349	3.16e-94	8.73e-92
comp21738_c0	13.1971	0.129666	6.6693	0.00021228	0.0032447
comp21739_c0	0	14.2632	-4.8342	8.76e-05	0.0014975
comp21743_c0	159.263	0.950881	7.3879	2.21e-36	2.62e-34
comp21751_c0	157.527	54.6515	1.5273	4.66e-12	2.13e-10
comp21751_c1	456.566	104.065	2.1333	8.93e-51	1.51e-48
comp21751_c2	0.852871	194.384	-7.8324	7.6e-44	1.09e-41
comp21751_c3	0.493767	285.468	-9.1753	6.93e-55	1.26e-52
comp21768_c0	76.151	0.864438	6.461	4.12e-19	2.79e-17
comp21772_c1	3968.05	1748.03	1.1827	4.17e-175	1.91e-172
comp21783_c1	123.928	56.488	1.1335	1.58e-06	3.9e-05
comp21784_c1	73.7509	0.475441	7.2773	7.58e-18	4.9e-16
comp21796_c0	13.2868	0.259331	5.6791	0.0001762	0.0027665
comp21799_c0	28.0289	0.216109	7.019	8.82e-08	2.73e-06
comp21804_c0	15.9357	0.172888	6.5263	4.47e-05	0.00081754
comp21806_c0	16.9228	84.4473	-2.3191	7.04e-13	3.48e-11
comp21806_c1	1.61956	18.1519	-3.4864	5.1e-05	0.00091843
comp21810_c1	72.4042	155.209	-1.1001	4.39e-09	1.58e-07
comp21811_c0	16.025	0.129666	6.9494	5.06e-05	0.00091265
comp21815_c0	22.848	0.259331	6.4611	9.91e-07	2.56e-05
comp21818_c3	94.9254	37.5166	1.3393	1.34e-06	3.36e-05
comp21818_c7	179.686	83.678	1.1026	1.65e-08	5.61e-07
comp21824_c0	5.16211	547.446	-6.7286	3.8e-130	1.34e-127
comp21829_c0	13.8255	46.939	-1.7635	6.24e-06	0.00013567
comp21834_c0	7.04696	36.8164	-2.3853	1.46e-06	3.66e-05
comp21839_c0	44.1446	0.432219	6.6743	1.26e-11	5.56e-10
comp21847_c0	17.5512	0.216109	6.3437	1.73e-05	0.00034411
comp21853_c0	24.5147	0.388997	5.9777	3.48e-07	9.81e-06
comp21855_c0	19.212	0.129666	7.2111	1.07e-05	0.0002216
comp21866_c0	20.424	0.129666	7.2993	6.03e-06	0.00013164
comp21868_c0	16.3841	48.6246	-1.5694	2.13e-05	0.00041642
comp21869_c0	84.7246	173.481	-1.0339	3.24e-09	1.18e-07
comp21871_c0	20.424	0.561884	5.1838	3.83e-06	8.8e-05
comp21883_c0	58.0415	117.897	-1.0224	1.31e-06	3.32e-05
comp21886_c0	19.616	0.259331	6.2411	5.41e-06	0.0001198
comp21888_c0	106.6	0.777994	7.0982	2.29e-25	1.99e-23
comp21892_c0	104.915	0.69155	7.2452	9.09e-25	7.74e-23
comp21894_c0	69.0161	14.9971	2.2022	2.7e-09	9.9e-08
comp21900_c3	14.4072	46.0741	-1.6772	1.5e-05	0.00030167
comp21901_c0	5.38745	32.4506	-2.5906	2.25e-06	5.41e-05
comp21904_c0	73.7415	197.026	-1.4178	1.61e-15	9.31e-14
comp21908_c0	16.2423	0.0432219	8.5538	0.00013903	0.0022334
comp21909_c0	8.03494	45.5295	-2.5024	3.82e-08	1.25e-06
comp21910_c1	31.6913	76.0705	-1.2632	5.25e-06	0.00011646
comp21916_c0	19.7507	0.345775	5.8359	4.77e-06	0.0001068
comp21919_c0	99.9762	1.16699	6.4207	1.27e-24	1.08e-22
comp21926_c9	55.8855	130.273	-1.221	6.15e-09	2.18e-07
comp21933_c1	71.4526	230.431	-1.6893	2.27e-22	1.77e-20
comp21936_c2	26.5279	62.6034	-1.2387	4.65e-05	0.00084703
comp21939_c0	30.3308	66.7523	-1.138	7.87e-05	0.0013653
comp21939_c1	45.1056	107.838	-1.2575	6.5e-08	2.05e-06
comp21942_c0	45.8898	0.475441	6.5928	4.58e-12	2.11e-10
comp21945_c0	21.4452	66.3694	-1.6299	3.47e-07	9.77e-06
comp21955_c0	18.677	0.129666	7.1703	1.38e-05	0.00028022
comp21956_c0	63.0357	18.9312	1.7354	1.44e-06	3.6e-05
comp21962_c0	79.282	0.734772	6.7536	1.29e-19	8.88e-18
comp21966_c0	25.8927	66.2591	-1.3556	7.66e-06	0.00016397
comp21968_c0	14.8579	0.0864438	7.4253	0.00012201	0.0019911
comp21975_c1	23.3417	4.06286	2.5223	0.00016822	0.0026624
comp21984_c19	96.8772	263.481	-1.4435	1.03e-20	7.57e-19
comp21985_c0	13.0597	37.6795	-1.5287	0.00023874	0.0035987
comp21989_c0	1.03242	19.4174	-4.2332	8.35e-06	0.00017703
comp21990_c1	56.6486	22.994	1.3008	0.00026633	0.0039524
comp21998_c1	9.02203	38.1403	-2.0798	6.09e-06	0.00013249
comp22004_c1	31.8659	66.6914	-1.0655	0.00017339	0.0027359
comp22004_c2	50.0483	114.433	-1.1931	8.54e-08	2.65e-06
comp22004_c9	67.6686	353.92	-2.3869	1.85e-50	3.11e-48
comp22006_c0	92.0194	282.27	-1.6171	1.41e-25	1.24e-23
comp22007_c0	20.7382	0.345775	5.9063	2.77e-06	6.54e-05
comp22015_c0	67.182	928.861	-3.7893	9.52e-196	4.8e-193
comp22016_c3	10.818	44.0431	-2.0255	1.73e-06	4.24e-05
comp22018_c0	100.329	283.118	-1.4967	3.27e-23	2.63e-21
comp22021_c0	15.3063	0.259331	5.8832	5.64e-05	0.0010061
comp22025_c10	5.42471	44.9279	-3.05	1.65e-09	6.17e-08
comp22025_c6	76.8912	28.3103	1.4415	3.9e-06	8.93e-05
comp22028_c3	548.365	155.401	1.8191	5.35e-49	8.6e-47
comp22028_c5	288.956	140.313	1.0422	9.5e-12	4.22e-10
comp22035_c1	85.5569	1.21324	6.1399	1.93e-21	1.46e-19
comp22036_c0	33.4388	0.302553	6.7882	4.11e-09	1.49e-07
comp22037_c0	11.7606	35.2583	-1.584	0.00026998	0.0039927
comp22038_c15	5.29678	26.495	-2.3225	5.71e-05	0.0010172
comp22038_c22	201.673	46.7661	2.1085	4.93e-23	3.93e-21
comp22041_c25	119.273	30.2985	1.9769	3.45e-13	1.75e-11
comp22042_c0	44.26	113.286	-1.3559	4.87e-09	1.75e-07
comp22043_c0	309.115	4.24136	6.1875	5.89e-73	1.32e-70
comp22044_c0	12.3891	0.216109	5.8412	0.00029089	0.0042651
comp22045_c0	30390.2	13407.9	1.1805	0	0
comp22063_c28	9.20652	38.6827	-2.071	5.53e-06	0.00012194
comp22063_c32	0.852871	17.5044	-4.3592	2.04e-05	0.00040009
comp22063_c5	102.883	31.6419	1.7011	1.31e-09	4.93e-08
comp22067_c0	13.1535	0.129666	6.6645	0.00021713	0.0032964
comp22070_c0	25.6759	0.475441	5.755	1.83e-07	5.35e-06
comp22072_c7	53.9347	140.344	-1.3797	4.25e-11	1.81e-09
comp22075_c6	6.37409	27.2298	-2.0949	0.00012362	0.0020148
comp22083_c0	2.91772	23.5991	-3.0158	1.38e-05	0.00027952
comp22083_c3	21.3213	150.176	-2.8163	2.51e-26	2.28e-24
comp22083_c4	33.8006	95.6984	-1.5014	7.36e-09	2.58e-07
comp22084_c0	30.1198	0.0864438	8.4447	1.8e-07	5.26e-06
comp22086_c2	23.2968	55.7562	-1.259	0.00010043	0.0016849
comp22086_c6	16.5188	68.2901	-2.0476	2.03e-09	7.58e-08
comp22089_c1	161.4	683.332	-2.0819	7.8e-82	1.89e-79
comp22092_c6	90.0255	187.097	-1.0554	4.26e-10	1.69e-08
comp22097_c0	67.0626	0.734772	6.5121	5.47e-17	3.44e-15
comp22099_c1	55.3019	17.2888	1.6775	1.07e-05	0.00022201
comp22102_c12	1.75063	20.7897	-3.5699	1.22e-05	0.00024984
comp22102_c8	5.9701	42.5934	-2.8348	1.41e-08	4.85e-07
comp22115_c19	555.791	256.254	1.117	1e-23	8.32e-22
comp22115_c5	162.764	931.342	-2.5165	2.04e-137	7.59e-135
comp22116_c3	13.3766	59.603	-2.1557	7.54e-09	2.63e-07
comp22117_c17	30.3977	4.69433	2.695	8.21e-06	0.00017441
comp22117_c19	135.712	61.012	1.1534	3.39e-07	9.57e-06
comp22118_c0	0.942647	30.3016	-5.0065	9.21e-09	3.21e-07
comp22119_c4	12.1197	36.6435	-1.5962	0.00018921	0.0029474
comp22120_c9	13.9606	48.581	-1.799	3.21e-06	7.48e-05
comp22121_c0	21.7707	0.259331	6.3914	1.74e-06	4.24e-05
comp22126_c24	263.709	117.77	1.163	8.04e-13	3.95e-11
comp22127_c8	9.24692	33.6949	-1.8655	7.16e-05	0.0012503
comp22128_c0	64.4079	131.922	-1.0344	2.43e-07	6.96e-06
comp22131_c0	74.5863	23.0368	1.695	2.58e-07	7.36e-06
comp22132_c0	5.11723	35.1921	-2.7818	3.26e-07	9.22e-06
comp22135_c0	18.8857	0.216109	6.4494	8.6e-06	0.00018139
comp22137_c1	50.3737	130.021	-1.368	2.8e-10	1.12e-08
comp22139_c0	24.1497	71.2759	-1.5614	2.93e-07	8.31e-06
comp22141_c2	1.84041	29.6403	-4.0095	5.8e-08	1.85e-06
comp22142_c0	15.7108	0	4.9737	5.57e-05	0.00099558
comp22143_c0	27.3013	0.648328	5.3961	8.21e-08	2.56e-06
comp22146_c0	333.956	1026.92	-1.6206	9.33e-89	2.45e-86
comp22147_c0	47.4466	104.247	-1.1356	8.38e-07	2.2e-05
comp22148_c2	16.2045	0.129666	6.9655	4.63e-05	0.00084312
comp22149_c19	352.215	138.205	1.3496	7.16e-21	5.27e-19
comp22149_c22	199.864	64.226	1.6378	2.06e-16	1.23e-14
comp22149_c23	42.3293	248.992	-2.5564	1.09e-38	1.36e-36
comp22149_c32	36.6734	81.561	-1.1531	1.04e-05	0.00021698
comp22152_c17	17.6854	56.7158	-1.6812	1.5e-06	3.74e-05
comp22155_c0	4126.21	2010.97	1.0369	2.68e-145	1.05e-142
comp22158_c0	11.2669	99.2426	-3.1389	1.13e-19	7.88e-18
comp22161_c0	52.3842	0.432219	6.9212	2.24e-13	1.14e-11
comp22162_c0	951.874	81.7447	3.5416	1.78e-178	8.33e-176
comp22165_c0	25.653	69.6715	-1.4414	1.63e-06	4.02e-05
comp22168_c3	74.3789	25.328	1.5542	1.46e-06	3.65e-05
comp22171_c0	22.8031	0.172888	7.0433	1.42e-06	3.57e-05
comp22173_c2	66.6586	25.3712	1.3936	2.87e-05	0.00054395
comp22176_c5	72.6736	19.0609	1.9308	2.31e-08	7.77e-07
comp22176_c7	32.2515	146.929	-2.1877	5.55e-20	3.98e-18
comp22177_c14	12.9277	53.4797	-2.0485	1.12e-07	3.39e-06
comp22177_c15	34.5606	102.169	-1.5638	7.95e-10	3.07e-08
comp22183_c2	312.176	926.94	-1.5701	5.77e-77	1.35e-74
comp22185_c1	32.8548	233.798	-2.8311	3.01e-40	3.93e-38
comp22188_c0	30.9085	0.0864438	8.482	1.32e-07	3.94e-06
comp22189_c1	37.27	95.0047	-1.35	9.2e-08	2.84e-06
comp22190_c0	13.5678	0.129666	6.7092	0.00017525	0.0027567
comp22191_c0	17.7307	0.0864438	7.6803	3.26e-05	0.00061009
comp22193_c0	503.358	1272.22	-1.3377	4.6e-84	1.14e-81
comp22194_c12	175.85	61.8976	1.5064	4.88e-13	2.43e-11
comp22194_c14	356.661	93.007	1.9391	2.18e-35	2.49e-33
comp22196_c19	47.267	104.087	-1.1389	8.09e-07	2.13e-05
comp22196_c7	57.1639	220.504	-1.9476	1.59e-25	1.4e-23
comp22200_c1	14.7318	0.0432219	8.413	0.0002558	0.003816
comp22204_c0	31.1971	0.0864438	8.4954	1.18e-07	3.55e-06
comp22206_c0	190.803	749.965	-1.9747	4.45e-84	1.11e-81
comp22210_c0	19.8849	0.216109	6.5238	5.12e-06	0.00011393
comp22212_c0	19.7974	0.129666	7.2544	8.11e-06	0.00017274
comp22213_c14	139.198	43.6541	1.6729	3.19e-12	1.49e-10
comp22213_c20	0.179552	49.6667	-8.1117	4.38e-12	2.02e-10
comp22213_c22	1.25686	45.252	-5.1701	1.87e-12	8.92e-11
comp22216_c14	140.275	304.293	-1.1172	9.24e-17	5.71e-15
comp22216_c7	56.4021	131.654	-1.2229	4.91e-09	1.76e-07
comp22223_c0	23.2937	55.0915	-1.2419	0.00012941	0.0020999
comp22229_c14	16.7432	43.052	-1.3625	0.00029465	0.0043105
comp22229_c18	2.6035	20.9626	-3.0093	4.26e-05	0.00078258
comp22229_c9	1.37851	16.8941	-3.6153	7.47e-05	0.0013016
comp22230_c0	30.4915	0.216109	7.1405	2.72e-08	9.04e-07
comp22231_c3	112.092	46.7293	1.2623	5.65e-07	1.54e-05
comp22233_c2	118.589	849.612	-2.8408	6.72e-142	2.58e-139
comp22234_c3	70.8327	32.3905	1.1288	0.00029801	0.0043521
comp22240_c0	19.9302	53.5338	-1.4255	3.06e-05	0.00057577
comp22243_c16	39.2769	173.858	-2.1462	7.34e-23	5.83e-21
comp22243_c32	38.6934	107.493	-1.4741	1.45e-09	5.44e-08
comp22243_c4	6.41898	426.883	-6.0554	2.12e-104	6.41e-102
comp22247_c4	17.0879	48.074	-1.4923	4.49e-05	0.00082057
comp22247_c9	163.386	76.4595	1.0955	8.67e-08	2.69e-06
comp22249_c9	28.9451	1.25343	4.5294	7.72e-08	2.41e-06
comp22257_c3	14.0948	43.8702	-1.6381	3.22e-05	0.00060504
comp22262_c0	27.831	0.345775	6.3307	6.25e-08	1.98e-06
comp22263_c0	17.9552	0	5.1663	1.49e-05	0.00030024
comp22265_c2	4.44391	27.6188	-2.6357	1.07e-05	0.00022123
comp22265_c7	37.7543	94.5276	-1.3241	1.49e-07	4.42e-06
comp22268_c5	117.674	37.941	1.633	3.13e-10	1.25e-08
comp22271_c0	75.339	31.3717	1.2639	4.03e-05	0.00074373
comp22279_c3	134.537	35.0586	1.9402	2.4e-14	1.32e-12
comp22281_c0	13.6908	0.172888	6.3072	0.00014661	0.0023465
comp22283_c0	18.5387	46.1722	-1.3165	0.00025535	0.0038114
comp22287_c19	19.212	81.8039	-2.0902	3.04e-11	1.3e-09
comp22287_c21	45.4715	93.0213	-1.0326	1.49e-05	0.00030058
comp22289_c0	372.602	149.693	1.3156	3.74e-21	2.8e-19
comp22290_c0	23.1936	0.216109	6.7458	9.5e-07	2.46e-05
comp22292_c5	4.71323	22.9076	-2.281	0.00021275	0.0032492
comp22293_c24	32.6335	72.2683	-1.147	3.59e-05	0.00066806
comp22294_c0	122.32	60.6481	1.0121	1.56e-05	0.00031396
comp22295_c1	19.4365	50.0073	-1.3634	9.49e-05	0.0016072
comp22299_c0	26.9328	0.345775	6.2834	9.99e-08	3.07e-06
comp22301_c12	194.55	90.3726	1.1062	3.85e-09	1.4e-07
comp22308_c16	23.3866	59.0843	-1.3371	2.87e-05	0.00054403
comp22312_c4	7.00252	38.3318	-2.4526	6.02e-07	1.63e-05
comp22312_c5	32.3642	82.3152	-1.3468	6.91e-07	1.85e-05
comp22313_c3	23.9253	121.204	-2.3408	5.33e-18	3.49e-16
comp22318_c12	5.9701	34.6207	-2.5358	1.37e-06	3.43e-05
comp22319_c26	17.641	61.5445	-1.8027	1.53e-07	4.54e-06
comp22320_c0	37.5447	91.6287	-1.2872	4.02e-07	1.12e-05
comp22321_c9	18.808	62.7582	-1.7385	2.28e-07	6.57e-06
comp22323_c0	40.0742	189.87	-2.2443	4.46e-26	4e-24
comp22324_c0	65.2617	26.3174	1.3102	8.26e-05	0.0014205
comp22325_c14	822.129	208.274	1.9809	1.4e-81	3.35e-79
comp22326_c0	51.0012	16.0349	1.6693	2.54e-05	0.00048831
comp22328_c0	23.7911	0.302553	6.2971	5.57e-07	1.52e-05
comp22330_c3	42.9658	94.6948	-1.1401	2.49e-06	5.91e-05
comp22330_c6	28.1896	69.64	-1.3048	8.12e-06	0.00017284
comp22330_c7	7.72073	30.3418	-1.9745	9.35e-05	0.0015898
comp22332_c1	8.69704	31.6311	-1.8627	0.00012111	0.0019802
comp22334_c10	15.893	75.015	-2.2388	3.37e-11	1.45e-09
comp22334_c26	0.628431	21.2189	-5.0775	1.47e-06	3.67e-05
comp22334_c4	337.712	921.421	-1.4481	1.54e-68	3.34e-66
comp22335_c0	30.03	84.6795	-1.4956	5.81e-08	1.85e-06
comp22336_c1	136.871	64.736	1.0802	1.3e-06	3.3e-05
comp22338_c4	62.9962	395.992	-2.6521	8.49e-63	1.73e-60
comp22340_c6	97.0926	197.395	-1.0237	3.7e-10	1.47e-08
comp22347_c8	71.0441	169.897	-1.2579	1.16e-11	5.13e-10
comp22350_c10	76.6789	173.885	-1.1812	5.65e-11	2.37e-09
comp22350_c22	20.8729	51.3908	-1.2999	0.0001321	0.0021341
comp22351_c0	37.1223	103.78	-1.4832	2.37e-09	8.78e-08
comp22351_c1	5.47633	35.9606	-2.7151	3.38e-07	9.55e-06
comp22354_c13	213.962	1358.1	-2.6662	7.06e-212	3.86e-209
comp22354_c14	40.2196	107.934	-1.4242	3.29e-09	1.2e-07
comp22354_c3	827.9	386.519	1.0989	1.28e-33	1.41e-31
comp22354_c5	5.9701	43.7855	-2.8746	7.06e-09	2.48e-07
comp22354_c8	108.944	41.7904	1.3823	1.07e-07	3.28e-06
comp22359_c0	181.167	61.9141	1.549	6.47e-14	3.47e-12
comp22359_c12	239.837	83.3616	1.5246	1.57e-17	1e-15
comp22359_c20	17.5494	0.216109	6.3435	1.74e-05	0.00034417
comp22359_c6	2.51372	29.3909	-3.5475	2.12e-07	6.15e-06
comp22360_c0	45.2928	0.648328	6.1264	4.54e-12	2.09e-10
comp22364_c0	54.0891	18.4985	1.5479	4.23e-05	0.00077772
comp22365_c8	238.307	107.987	1.142	2.07e-11	8.99e-10
comp22367_c7	31.7726	74.4653	-1.2288	1.01e-05	0.00021007
comp22370_c0	53.8256	132.842	-1.3034	7.37e-10	2.87e-08
comp22374_c2	30.0143	4.23574	2.825	5.45e-06	0.00012045
comp22375_c8	20.4909	49.9265	-1.2848	0.00018716	0.002919
comp22375_c9	39.4116	83.6776	-1.0862	1.97e-05	0.0003879
comp22377_c0	132.429	300.982	-1.1845	5.68e-18	3.69e-16
comp22380_c10	87.5054	32.0607	1.4486	7.65e-07	2.03e-05
comp22380_c19	49.1114	12.7072	1.9504	3.75e-06	8.63e-05
comp22380_c7	305.913	114.231	1.4212	8.6e-20	6.05e-18
comp22383_c0	150.349	37.1306	2.0176	1.2e-16	7.31e-15
comp22385_c1	52.6087	106.35	-1.0154	4.86e-06	0.00010851
comp22387_c1	23.1667	58.4438	-1.335	3.24e-05	0.0006074
comp22387_c14	19.8203	72.5937	-1.8729	5.11e-09	1.82e-07
comp22388_c13	62.2775	14.22	2.1308	3.2e-08	1.06e-06
comp22395_c1	6.15055	25.3712	-2.0444	0.00026162	0.0038892
comp22397_c8	12.838	65.0684	-2.3415	2.36e-10	9.56e-09
comp22398_c0	17.0125	0.172888	6.6206	2.56e-05	0.00049101
comp22400_c0	21.1705	0.129666	7.3511	4.25e-06	9.62e-05
comp22401_c18	88.9024	183.392	-1.0446	8.57e-10	3.29e-08
comp22401_c19	62.2798	131.381	-1.0769	1.08e-07	3.28e-06
comp22401_c26	8.75315	122.833	-3.8108	1.56e-27	1.46e-25
comp22401_c29	65.5835	29.1315	1.1708	0.00032936	0.0047453
comp22401_c4	106.963	331.968	-1.6339	3.42e-30	3.47e-28
comp22403_c3	18.1796	46.3758	-1.351	0.00018823	0.002934
comp22403_c8	51.8097	104.788	-1.0162	5.63e-06	0.00012382
comp22404_c8	55.661	19.7559	1.4944	5.31e-05	0.0009558
comp22405_c0	140.193	57.8114	1.278	1.58e-08	5.37e-07
comp22407_c4	42.0156	103.798	-1.3048	5.11e-08	1.64e-06
comp22412_c2	37.5263	87.265	-1.2175	2.06e-06	4.98e-05
comp22413_c0	15.8454	66.1723	-2.0622	3.08e-09	1.12e-07
comp22414_c0	14.0953	42.66	-1.5977	5.57e-05	0.00099533
comp22416_c0	46.863	0.518663	6.4975	2.49e-12	1.18e-10
comp22417_c17	306.819	50.3695	2.6068	5.88e-44	8.54e-42
comp22421_c0	60.2841	25.5891	1.2362	0.00031186	0.0045209
comp22423_c5	49.3767	14.3064	1.7872	1.31e-05	0.00026735
comp22426_c0	11.4464	41.3607	-1.8534	1.18e-05	0.00024232
comp22428_c0	22.8928	0.129666	7.464	1.92e-06	4.66e-05
comp22429_c3	33.4864	67.9107	-1.0201	0.00024707	0.0036985
comp22431_c28	27.247	61.2415	-1.1684	0.00011474	0.0018881
comp22432_c0	18.0934	0.0864438	7.7095	2.77e-05	0.00052682
comp22433_c1	35.237	70.7547	-1.0057	0.00021483	0.0032712
comp22433_c19	109.95	235.872	-1.1012	4.47e-13	2.24e-11
comp22438_c13	52.07	197.243	-1.9214	1.22e-22	9.58e-21
comp22438_c9	113.067	48.7586	1.2134	1.17e-06	2.99e-05
comp22439_c8	85.2014	21.7406	1.9705	8.5e-10	3.27e-08
comp22441_c1	64.6391	133.349	-1.0447	1.69e-07	4.97e-06
comp22443_c1	9.47136	40.4825	-2.0957	2.84e-06	6.69e-05
comp22444_c0	100.276	6.00784	4.061	2.73e-22	2.12e-20
comp22449_c0	6.95763	42.3337	-2.6051	6.04e-08	1.92e-06
comp22451_c12	379.586	826.998	-1.1235	4.04e-43	5.68e-41
comp22451_c14	71.5505	20.3579	1.8134	1.15e-07	3.47e-06
comp22451_c17	39.9714	104.294	-1.3836	1.22e-08	4.2e-07
comp22451_c25	18.668	62.4362	-1.7418	2.36e-07	6.78e-06
comp22452_c3	27.7407	104.256	-1.9101	1.32e-12	6.44e-11
comp22453_c1	1.70574	90.9821	-5.7371	1.08e-23	8.86e-22
comp22453_c19	30.9309	73.5196	-1.2491	8.98e-06	0.00018878
comp22454_c10	56.2441	22.5316	1.3198	0.00023641	0.003566
comp22456_c2	0.852871	23.1669	-4.7636	6.11e-07	1.65e-05
comp22457_c0	32.8714	69.155	-1.073	0.00012099	0.0019795
comp22459_c8	47.2275	8.81726	2.4212	1.76e-07	5.18e-06
comp22460_c0	47.8739	12.5361	1.9332	5.68e-06	0.00012467
comp22460_c6	129.423	26.884	2.2673	1.04e-16	6.4e-15
comp22461_c4	5.16211	44.3457	-3.1028	1.58e-09	5.92e-08
comp22461_c6	119.633	56.5342	1.0814	5.93e-06	0.00012959
comp22462_c0	44.9328	0.345775	7.0218	1.27e-11	5.59e-10
comp22463_c14	132.999	64.8588	1.036	4.26e-06	9.63e-05
comp22465_c0	69.4322	149.761	-1.109	6.63e-09	2.34e-07
comp22466_c15	33.3163	82.8404	-1.3141	9.99e-07	2.58e-05
comp22466_c18	37.437	84.4906	-1.1743	5.43e-06	0.00012004
comp22466_c7	359.821	177.204	1.0219	7.88e-14	4.17e-12
comp22470_c13	37.0326	131.034	-1.8231	1.21e-14	6.75e-13
comp22470_c4	29.3352	7.21805	2.0229	0.0002469	0.0036981
comp22472_c1	12.9223	0.129666	6.6389	0.00024485	0.0036718
comp22473_c0	27.897	0.388997	6.1642	5.68e-08	1.82e-06
comp22476_c3	45.6452	123.728	-1.4386	1.77e-10	7.21e-09
comp22476_c6	2.28928	38.4247	-4.0691	5.55e-10	2.19e-08
comp22478_c0	21.9502	0.216109	6.6663	1.78e-06	4.33e-05
comp22486_c0	129.183	56.8402	1.1844	3.58e-07	1e-05
comp22488_c9	51.1723	2.87944	4.1515	2.89e-12	1.36e-10
comp22489_c0	14.589	0.172888	6.3989	9.07e-05	0.0015442
comp22494_c0	17.1108	56.102	-1.7131	1.26e-06	3.21e-05
comp22495_c18	28.2933	68.661	-1.279	1.26e-05	0.00025773
comp22496_c3	57.0063	123.829	-1.1192	1.09e-07	3.33e-06
comp22496_c9	34.9228	82.5045	-1.2403	2.87e-06	6.76e-05
comp22499_c0	36.4468	76.0053	-1.0603	6.5e-05	0.0011488
comp22500_c0	61.5477	587.268	-3.2542	2.46e-111	7.91e-109
comp22501_c0	46.9766	135.414	-1.5274	3.38e-12	1.58e-10
comp22508_c0	22.2195	0.216109	6.6839	1.55e-06	3.84e-05
comp22511_c2	4.26435	47.8471	-3.488	4.76e-11	2e-09
comp22511_c3	10.9185	33.583	-1.6209	0.00030442	0.0044284
comp22512_c2	53.9683	121.788	-1.1742	4.78e-08	1.54e-06
comp22516_c0	32.23	70.2477	-1.124	6e-05	0.0010663
comp22516_c1	7.8105	29.4285	-1.9137	0.00016174	0.0025678
comp22518_c0	114.391	48.9302	1.2252	8.27e-07	2.17e-05
comp22522_c16	524.579	259.646	1.0146	3.08e-19	2.1e-17
comp22522_c4	33.0326	89.1244	-1.4319	6.78e-08	2.14e-06
comp22523_c5	26.7088	135.166	-2.3393	7.03e-20	4.99e-18
comp22523_c9	153.924	490.156	-1.671	4.58e-45	6.8e-43
comp22524_c2	81.7432	29.1337	1.4884	1.05e-06	2.69e-05
comp22525_c1	87.0588	0.69155	6.976	3.74e-21	2.8e-19
comp22525_c3	123.072	0.734772	7.388	1.7e-28	1.66e-26
comp22536_c0	11.0227	53.5519	-2.2805	1.5e-08	5.11e-07
comp22536_c14	32.9477	87.9565	-1.4166	1.03e-07	3.17e-06
comp22536_c7	10.9078	34.7504	-1.6717	0.00017592	0.0027638
comp22538_c13	65.1836	132.827	-1.027	2.57e-07	7.33e-06
comp22538_c2	14.0199	47.8466	-1.7709	4.78e-06	0.00010694
comp22539_c0	60.0596	200.634	-1.7401	2.06e-20	1.49e-18
comp22539_c14	22.6895	56.5839	-1.3184	5.07e-05	0.00091433
comp22539_c5	87.6451	35.3598	1.3096	5.11e-06	0.00011383
comp22544_c0	533.766	3242.7	-2.6029	0	0
comp22547_c1	70.5993	7.14155	3.3053	4.99e-14	2.7e-12
comp22547_c4	17.5063	1.85854	3.2356	0.0002035	0.0031284
comp22548_c0	13.3991	0.216109	5.9542	0.00016504	0.0026153
comp22552_c8	54.4486	188.399	-1.7908	6e-20	4.29e-18
comp22556_c10	14.9486	66.2518	-2.148	1.21e-09	4.58e-08
comp22557_c2	4.22889	21.5621	-2.3501	0.0002573	0.0038339
comp22557_c5	358.779	925.395	-1.367	1.54e-63	3.17e-61
comp22560_c0	5167.64	2170.08	1.2518	3.18e-250	2.21e-247
comp22561_c11	6525.81	3197.09	1.0294	4.54e-226	2.71e-223
comp22561_c18	8.9327	37.4271	-2.0669	8.05e-06	0.00017171
comp22562_c0	115.564	243.527	-1.0754	4.96e-13	2.47e-11
comp22562_c13	32.0828	6.92544	2.2118	4.76e-05	0.00086335
comp22562_c25	12.0749	39.679	-1.7164	4.5e-05	0.00082238
comp22562_c26	47.0426	9.76815	2.2678	5.6e-07	1.52e-05
comp22565_c15	548.392	256.464	1.0965	9.71e-23	7.65e-21
comp22565_c5	37.257	80.1334	-1.1049	2.33e-05	0.00045142
comp22566_c7	146.289	364.156	-1.3157	9.97e-25	8.46e-23
comp22568_c0	15.8454	49.1001	-1.6317	1.15e-05	0.0002376
comp22569_c0	13.601	42.2395	-1.6349	4.62e-05	0.0008431
comp22574_c12	17.1472	58.9119	-1.7806	3.51e-07	9.86e-06
comp22574_c14	64.2791	148.529	-1.2083	7.32e-10	2.86e-08
comp22575_c0	58.7004	124.881	-1.0891	1.75e-07	5.13e-06
comp22576_c0	57.7856	193.226	-1.7415	9.75e-20	6.81e-18
comp22577_c13	186.727	83.4641	1.1617	1.75e-09	6.53e-08
comp22577_c18	3.63592	26.9705	-2.891	5.21e-06	0.00011581
comp22580_c18	105.844	51.4319	1.0412	3.79e-05	0.00070049
comp22580_c19	719.142	165.502	2.1194	2.87e-78	6.76e-76
comp22581_c13	10.0922	34.4388	-1.7708	0.00010418	0.0017418
comp22584_c2	299.54	659.942	-1.1396	1.8e-35	2.07e-33
comp22585_c0	22.6235	0.216109	6.7099	1.26e-06	3.22e-05
comp22586_c0	11.4913	38.0357	-1.7268	6.05e-05	0.0010723
comp22587_c4	348.223	169.004	1.043	7.15e-14	3.8e-12
comp22588_c0	82.5902	0.821216	6.6521	1.87e-20	1.37e-18
comp22589_c0	5.52122	31.9833	-2.5343	3.47e-06	8.05e-05
comp22593_c15	15.129	47.3712	-1.6467	1.45e-05	0.00029362
comp22593_c7	9.74068	39.3544	-2.0144	6.63e-06	0.00014363
comp22595_c0	29.8788	194.401	-2.7018	2.7e-32	2.89e-30
comp22595_c1	21.2773	74.4212	-1.8064	7.48e-09	2.62e-07
comp22596_c1	2.69328	144.296	-5.7435	1.32e-36	1.58e-34
comp22596_c9	30.6926	178.881	-2.543	4.02e-28	3.87e-26
comp22597_c20	0.807983	52.9468	-6.0341	2.12e-14	1.17e-12
comp22597_c22	35.0126	878.077	-4.6484	2.14e-205	1.12e-202
comp22598_c0	29.626	94.8288	-1.6785	5.17e-10	2.04e-08
comp22600_c16	126.18	29.2612	2.1084	5.41e-15	3.07e-13
comp22602_c8	79.4198	29.4026	1.4336	2.99e-06	7e-05
comp22603_c3	10.1896	45.2269	-2.1501	5.02e-07	1.38e-05
comp22607_c0	107.042	48.7111	1.1359	7.81e-06	0.00016701
comp22610_c0	62.4373	129.134	-1.0484	2.45e-07	7.02e-06
comp22612_c17	175.512	63.1459	1.4748	1.22e-12	5.98e-11
comp22613_c0	17.1023	68.8965	-2.0102	2.63e-09	9.64e-08
comp22614_c29	42.5372	117.717	-1.4685	2.72e-10	1.09e-08
comp22615_c2	1.70574	168.3	-6.6245	1.72e-41	2.33e-39
comp22615_c8	27.5612	150.869	-2.4526	4.11e-23	3.29e-21
comp22617_c19	1.39153	18.2491	-3.7131	3.26e-05	0.00061009
comp22618_c4	1032.09	311.963	1.7261	4.42e-84	1.11e-81
comp22618_c8	142.092	463.613	-1.7061	7.05e-44	1.01e-41
comp22619_c1	2.73816	41.0098	-3.9047	2.44e-10	9.86e-09
comp22619_c10	7.04741	30.5609	-2.1165	4.27e-05	0.00078422
comp22619_c13	21.412	216.289	-3.3365	5.39e-43	7.49e-41
comp22619_c16	27.5163	85.8391	-1.6413	5.77e-09	2.05e-07
comp22620_c16	154.87	36.0531	2.1029	5.38e-18	3.51e-16
comp22620_c2	68.6965	23.8148	1.5284	4.89e-06	0.00010916
comp22625_c1	24.419	0.172888	7.142	6.55e-07	1.76e-05
comp22628_c0	392.502	165.346	1.2472	1.89e-20	1.38e-18
comp22631_c2	68.6781	169.801	-1.3059	3.12e-12	1.47e-10
comp22632_c1	23.8808	4.10608	2.54	0.00013273	0.002143
comp22633_c10	21.8604	69.4507	-1.6677	1.19e-07	3.59e-06
comp22633_c17	1279.16	614.846	1.0569	9.13e-48	1.42e-45
comp22633_c2	277.717	134.203	1.0492	1.82e-11	8.01e-10
comp22635_c17	44.9117	122.78	-1.4509	1.62e-10	6.61e-09
comp22635_c4	11.402	45.4258	-1.9942	1.51e-06	3.74e-05
comp22636_c1	100.717	37.2352	1.4356	1.39e-07	4.15e-06
comp22637_c11	10.6928	43.9567	-2.0394	1.6e-06	3.95e-05
comp22639_c1	0.897759	50.7274	-5.8203	6.82e-14	3.64e-12
comp22639_c4	44.3035	124.986	-1.4963	4.33e-11	1.84e-09
comp22643_c15	355.485	1220.77	-1.7799	5.69e-119	1.92e-116
comp22643_c3	14.3193	41.8409	-1.547	9.47e-05	0.0016058
comp22645_c3	98.2512	41.3218	1.2496	3.41e-06	7.92e-05
comp22646_c5	203.358	638.337	-1.6503	3.27e-57	6.05e-55
comp22651_c2	66.0351	16.9862	1.9589	7.48e-08	2.35e-06
comp22651_c7	101.535	45.6855	1.1522	1.05e-05	0.00021698
comp22654_c0	35.8381	0.475441	6.2361	7.84e-10	3.03e-08
comp22654_c1	66.927	0.518663	7.0116	1.36e-16	8.31e-15
comp22655_c0	56.0439	0.518663	6.7556	2.58e-14	1.41e-12
comp22656_c9	51.2917	19.3215	1.4085	0.00021434	0.0032656
comp22657_c0	35.3277	97.168	-1.4597	1.11e-08	3.85e-07
comp22659_c19	2.33417	63.0603	-4.7557	1.92e-16	1.15e-14
comp22660_c6	28.4594	76.9626	-1.4353	5.08e-07	1.4e-05
comp22661_c3	41.7458	100.962	-1.2741	1.29e-07	3.87e-06
comp22662_c22	381.214	81.956	2.2177	8.24e-45	1.21e-42
comp22662_c8	39.729	9.39428	2.0803	1.38e-05	0.00027952
comp22664_c0	25.0035	58.3495	-1.2226	9.87e-05	0.0016606
comp22665_c0	39.2769	3.37131	3.5423	7.21e-09	2.53e-07
comp22665_c1	1520.68	242.916	2.6462	4.16e-214	2.38e-211
comp22665_c2	223.881	56.198	1.9941	1.15e-23	9.43e-22
comp22666_c0	84.9612	0.777994	6.7709	6.85e-21	5.06e-19
comp22667_c0	42.8222	0.432219	6.6305	2.43e-11	1.05e-09
comp22668_c1	7.12731	34.9531	-2.294	4.44e-06	0.00010024
comp22670_c9	152.057	67.1785	1.1785	3.82e-08	1.25e-06
comp22673_c2	38.5596	227.485	-2.5606	1.48e-35	1.71e-33
comp22674_c1	15.7108	43.9009	-1.4825	0.00010374	0.001736
comp22676_c5	279.836	617.527	-1.1419	2.14e-33	2.34e-31
comp22677_c11	21.8604	92.7982	-2.0858	1.57e-12	7.55e-11
comp22677_c2	13.9153	39.0709	-1.4894	0.00023886	0.0035987
comp22679_c2	56.1943	135.208	-1.2667	1.17e-09	4.44e-08
comp22682_c1	37.8854	100.263	-1.4041	1.65e-08	5.61e-07
comp22683_c1	28.0963	1.3831	4.3444	1.6e-07	4.74e-06
comp22693_c0	3.32171	154.606	-5.5405	4.56e-39	5.74e-37
comp22693_c11	17.1396	58.2341	-1.7645	4.79e-07	1.33e-05
comp22693_c26	12.8828	39.5912	-1.6197	8.88e-05	0.0015158
comp22693_c3	125.69	55.4057	1.1818	5.41e-07	1.48e-05
comp22693_c9	0.718207	44.908	-5.9664	1.88e-12	8.97e-11
comp22695_c0	133	55.2337	1.2678	4.52e-08	1.47e-06
comp22699_c5	21.5471	70.6682	-1.7136	5.35e-08	1.72e-06
comp22701_c10	1.43641	43.9999	-4.937	4.84e-12	2.21e-10
comp22701_c14	18.1796	142.456	-2.9701	2.81e-26	2.54e-24
comp22701_c17	80.9936	214.533	-1.4053	1.43e-16	8.65e-15
comp22701_c4	34.1606	107.953	-1.66	4.68e-11	1.98e-09
comp22707_c0	44.3417	112.665	-1.3453	6.52e-09	2.31e-07
comp22708_c5	8.84292	31.163	-1.8172	0.00017359	0.002737
comp22712_c0	9.56113	48.5105	-2.343	4.43e-08	1.44e-06
comp22713_c1	5.07234	33.6698	-2.7307	7.42e-07	1.97e-05
comp22713_c11	12.9699	63.5375	-2.2924	6.19e-10	2.43e-08
comp22713_c15	33.7557	70.5943	-1.0644	0.00011324	0.0018671
comp22716_c1	49.9064	103.17	-1.0477	4.01e-06	9.12e-05
comp22717_c5	40.4499	10.6758	1.9218	3.26e-05	0.00061086
comp22717_c8	169.676	366.831	-1.1123	9.13e-20	6.41e-18
comp22719_c0	80.305	0.648328	6.9526	1.17e-19	8.08e-18
comp22720_c1	56.5804	124.756	-1.1407	6.4e-08	2.02e-06
comp22721_c0	139.466	1651.76	-3.566	0	0
comp22724_c1	101.85	43.9471	1.2126	4.01e-06	9.13e-05
comp22728_c0	39.8663	0.432219	6.5273	1.07e-10	4.44e-09
comp22729_c0	5778.48	1010.96	2.515	0	0
comp22729_c1	11154.5	5279.1	1.0793	0	0
comp22733_c0	126.944	34.275	1.889	3.57e-13	1.8e-11
comp22734_c0	176.09	66.2367	1.4106	6.56e-12	2.96e-10
comp22735_c5	78.4282	33.0574	1.2464	3.47e-05	0.00064743
comp22737_c1	257.73	651.572	-1.3381	6.1e-44	8.81e-42
comp22738_c0	65.6688	24.3879	1.429	2.26e-05	0.00044034
comp22739_c0	27.8754	67.3829	-1.2734	1.62e-05	0.00032352
comp22744_c0	168.268	1.94498	6.4349	2.81e-40	3.68e-38
comp22746_c10	147.504	44.2078	1.7384	1.56e-13	8.06e-12
comp22746_c7	26.439	3.97641	2.7331	2.77e-05	0.00052701
comp22753_c4	1038.03	341.446	1.6041	6.1e-76	1.4e-73
comp22753_c8	7.22696	26.8404	-1.8929	0.00034678	0.0049767
comp22755_c1	4394.18	1756.15	1.3232	2.89e-233	1.77e-230
comp22756_c0	94.4083	209.342	-1.1489	1.89e-12	9e-11
comp22759_c22	42.4353	96.1687	-1.1803	1.12e-06	2.86e-05
comp22761_c0	29.7163	0.0432219	9.4253	1.03e-06	2.65e-05
comp22764_c0	14.3825	65.5966	-2.1893	9.47e-10	3.63e-08
comp22766_c1	18536.1	4266.5	2.1192	0	0
comp22768_c0	17.8192	0.864438	4.3655	2.93e-05	0.00055455
comp22769_c2	76.9833	32.2422	1.2556	3.67e-05	0.00068228
comp22773_c1	153.301	6.94921	4.4634	6.71e-35	7.57e-33
comp22774_c0	12364.6	5820.08	1.0871	0	0
comp22779_c0	2.33417	4538.4	-10.925	0	0
comp22780_c0	4385.69	1302.04	1.752	0	0
comp22783_c0	28.2094	6175.08	-7.7741	0	0
comp22784_c0	7.99005	16235.6	-10.989	0	0
comp22786_c0	829.665	393.761	1.0752	1.71e-32	1.85e-30
comp22787_c0	5617.59	2465.69	1.188	3.75e-249	2.54e-246
comp22788_c0	4739.09	1762.18	1.4272	5.98e-284	4.52e-281
comp22789_c0	935.133	6403.1	-2.7755	0	0
comp22791_c0	6949.62	1468.39	2.2427	0	0
comp22793_c0	3345.58	727.7	2.2008	0	0
comp22796_c1	2665.59	1295.65	1.0408	4.48e-95	1.27e-92
comp22798_c0	236.211	1698.04	-2.8457	4.42e-282	3.25e-279
comp22801_c0	556.587	1449.15	-1.3805	7.61e-100	2.22e-97
comp22802_c0	2471.21	1167.83	1.0814	2.81e-94	7.85e-92
comp22807_c0	3183.79	8518.46	-1.4198	0	0
comp22811_c0	87.1324	880.259	-3.3366	2.71e-169	1.18e-166
comp22814_c0	993.715	431.536	1.2034	1.82e-46	2.73e-44
comp22817_c0	568.598	1430.7	-1.3312	1.16e-93	3.17e-91
comp22822_c0	5.11723	2117.52	-8.6928	0	0
comp22829_c0	4.97583	393.779	-6.3063	7.8e-96	2.25e-93
comp22830_c0	1299.1	558.257	1.2185	1.87e-61	3.72e-59
comp22842_c0	86.3195	620.028	-2.8446	3.28e-104	9.79e-102
comp22853_c0	75.9145	822.948	-3.4384	3.75e-162	1.58e-159
comp22860_c0	290.714	117.95	1.3014	1.41e-16	8.59e-15
comp22866_c0	62.3345	654.056	-3.3913	6.39e-128	2.19e-125
comp22910_c0	151.27	1056.27	-2.8038	1.03e-173	4.63e-171
comp22924_c0	81.9205	382.46	-2.223	2.93e-50	4.89e-48
comp22934_c0	70.3852	521.101	-2.8882	3.7e-89	9.9e-87
comp22938_c0	320.131	1387.41	-2.1157	2.21e-167	9.47e-165
comp22956_c0	28.1609	219.474	-2.9623	1.75e-39	2.23e-37
comp22975_c0	336.888	81.2818	2.0513	4.49e-36	5.27e-34
comp22976_c0	24.9761	147.015	-2.5573	1.56e-23	1.27e-21
comp22985_c0	64.7733	396.911	-2.6153	4.67e-62	9.37e-60
comp23054_c0	377.66	3.93319	6.5852	1.11e-87	2.89e-85
comp23114_c0	87.2846	264.244	-1.5981	1.09e-23	8.94e-22
comp23115_c0	3.77059	359.951	-6.5769	7.29e-87	1.87e-84
comp23214_c0	9.02248	238.416	-4.7238	1.78e-57	3.37e-55
comp23223_c0	348.724	711.544	-1.0289	6.88e-33	7.5e-31
comp23231_c0	11.6336	606.2	-5.7034	6.19e-148	2.49e-145
comp23234_c0	25.4959	132.072	-2.373	9.43e-20	6.61e-18
comp23241_c0	10.7731	447.551	-5.3765	2.28e-109	7.07e-107
comp23270_c0	5.38655	202.223	-5.2304	3e-50	4.98e-48
comp23286_c0	23.5558	212.419	-3.1728	1.37e-40	1.8e-38
comp23304_c0	123.006	42.2239	1.5426	7.34e-10	2.86e-08
comp23319_c0	15.1842	322.357	-4.408	4.68e-75	1.06e-72
comp23321_c0	210.922	464.011	-1.1375	2.3e-25	1.99e-23
comp23355_c0	121.092	374.788	-1.63	9.16e-34	1.02e-31
comp23397_c0	87.9804	355.2	-2.0134	1.01e-41	1.39e-39
comp23405_c0	122.345	980.925	-3.0032	3.11e-172	1.38e-169
comp23409_c0	268.968	40.5836	2.7285	1.07e-40	1.42e-38
comp23450_c0	250.644	79.8308	1.6506	2.08e-20	1.5e-18
comp23504_c0	13.9601	180.146	-3.6898	8.68e-39	1.09e-36
comp23634_c0	247.233	89.2359	1.4702	4.13e-17	2.6e-15
comp23640_c0	41.6089	134.124	-1.6886	1.17e-13	6.09e-12
comp23651_c0	85.2426	221.989	-1.3808	1.04e-16	6.4e-15
comp23698_c0	4.17458	75.9378	-4.1851	1.55e-18	1.03e-16
comp23734_c0	282.397	2.98231	6.5651	4.37e-66	9.13e-64
comp23753_c0	124.462	249.242	-1.0018	4.33e-12	2.01e-10
comp23810_c0	3.3666	119.09	-5.1446	3.24e-30	3.31e-28
comp23817_c0	20.5587	183.952	-3.1615	2.8e-35	3.19e-33
comp23825_c0	15.3068	126.941	-3.0519	3.8e-24	3.17e-22
comp23826_c0	113.031	245.332	-1.118	8.06e-14	4.25e-12
comp23827_c0	52.8798	138.517	-1.3893	4.56e-11	1.93e-09
comp23857_c0	14.2263	44.2493	-1.6371	3e-05	0.00056578
comp23865_c0	17.4628	152.682	-3.1282	2.6e-29	2.6e-27
comp23888_c0	52.369	133.088	-1.3456	2.83e-10	1.13e-08
comp23912_c0	15.7063	140.148	-3.1575	3.01e-27	2.79e-25
comp23922_c0	37.1223	197.431	-2.411	3.26e-29	3.25e-27
comp23934_c0	2.19906	548.501	-7.9625	6.7e-119	2.24e-116
comp23992_c0	7.13763	200.736	-4.8137	5.84e-49	9.32e-47
comp23999_c0	6.14965	390.159	-5.9874	1.07e-95	3.04e-93
comp24002_c0	241.849	103.344	1.2267	7.26e-13	3.57e-11
comp24054_c0	9.15714	116.438	-3.6685	1.44e-25	1.27e-23
comp24076_c0	75.2717	155.512	-1.0468	1.54e-08	5.23e-07
comp24104_c0	98.4859	38.2514	1.3644	5.76e-07	1.56e-05
comp24301_c0	17.2819	57.738	-1.7403	6.79e-07	1.82e-05
comp24317_c0	94.714	0.69155	7.0976	1.02e-22	7.99e-21
comp24333_c0	26.1697	128.974	-2.3011	1.03e-18	6.87e-17
comp24383_c0	48.8156	99.3507	-1.0252	8.57e-06	0.00018122
comp24418_c0	113.268	240.758	-1.0878	4.23e-13	2.12e-11
comp24421_c0	64.9995	11.2308	2.533	3.09e-10	1.23e-08
comp24424_c0	2.46884	201.155	-6.3483	8.65e-50	1.42e-47
comp24453_c0	18.9427	178.426	-3.2356	6.41e-35	7.25e-33
comp24491_c0	83.4916	4.88407	4.0955	6.49e-19	4.37e-17
comp24531_c0	60.293	142.521	-1.2411	7.57e-10	2.94e-08
comp24532_c0	28.2794	66.1762	-1.2266	3.23e-05	0.00060605
comp24572_c0	8.26477	46.8028	-2.5015	2.48e-08	8.29e-07
comp24599_c0	4.80301	140.466	-4.8701	6.76e-35	7.59e-33
comp24621_c0	93.2327	0.864438	6.7529	8.69e-23	6.88e-21
comp24690_c0	160.737	1.21021	7.0533	1.69e-37	2.04e-35
comp24696_c0	35.013	219.584	-2.6488	1.46e-35	1.69e-33
comp24729_c0	57.0077	128.532	-1.1729	2.1e-08	7.06e-07
comp24730_c0	26.2146	121.325	-2.2104	5.86e-17	3.66e-15
comp24834_c0	37.428	111.026	-1.5687	1.36e-10	5.56e-09
comp24840_c0	47.8191	102.334	-1.0976	1.96e-06	4.77e-05
comp24893_c0	4.66835	177.393	-5.2479	2.55e-44	3.73e-42
comp25052_c0	2.11018	59.7659	-4.8239	9.97e-16	5.85e-14
comp25095_c0	85.8706	180.779	-1.074	4.98e-10	1.97e-08
comp25133_c0	45.9715	133.32	-1.5361	4.08e-12	1.9e-10
comp25194_c0	35.3286	88.0758	-1.3179	4.31e-07	1.2e-05
comp25208_c0	3.64086	67.0086	-4.202	1.43e-16	8.66e-15
comp25241_c0	17.8205	124.358	-2.8029	5.53e-22	4.25e-20
comp25400_c0	73.1256	160.476	-1.1339	1.03e-09	3.91e-08
comp25448_c0	34.2046	84.8407	-1.3106	7.78e-07	2.06e-05
comp25472_c0	17.0691	94.0538	-2.4621	4.72e-15	2.69e-13
comp25486_c0	70.8781	168.784	-1.2518	1.59e-11	7.02e-10
comp25495_c0	50.5887	18.888	1.4213	0.0002132	0.0032541
comp25570_c0	44.3843	149.231	-1.7494	1.11e-15	6.51e-14
comp25611_c0	35.9099	82.5538	-1.201	4.86e-06	0.00010851
comp25746_c0	14.2744	80.5729	-2.4969	2.74e-13	1.39e-11
comp25810_c0	47.1323	1.85854	4.6645	5.16e-12	2.35e-10
comp25827_c0	41.753	106.584	-1.352	1.48e-08	5.04e-07
comp25887_c0	80.3844	192.977	-1.2634	4.01e-13	2.01e-11
comp25926_c0	22.5566	70.5381	-1.6449	1.25e-07	3.75e-06
comp25927_c0	2.91772	115.938	-5.3124	1.32e-29	1.32e-27
comp26076_c0	1.16709	40.3584	-5.1119	3.03e-11	1.3e-09
comp26125_c0	19.1223	62.6238	-1.7115	3.12e-07	8.84e-06
comp26150_c0	31.2869	0.129666	7.9146	4.7e-08	1.52e-06
comp26175_c0	45.8458	120.978	-1.3999	6.12e-10	2.41e-08
comp26186_c0	17.1023	48.7111	-1.5101	3.44e-05	0.00064383
comp26277_c0	2.87283	116.215	-5.3382	1.08e-29	1.09e-27
comp26380_c0	27.3816	66.6049	-1.2824	1.64e-05	0.0003268
comp26643_c0	26.9251	71.5322	-1.4096	1.74e-06	4.26e-05
comp26669_c0	16.833	44.3889	-1.3989	0.00017974	0.0028158
comp26974_c0	0.718207	48.9298	-6.0902	2.08e-13	1.07e-11
comp27120_c0	59.7907	126.807	-1.0846	1.54e-07	4.55e-06
comp27196_c0	20.9627	92.6245	-2.1436	7.01e-13	3.47e-11
comp27459_c0	1.70574	23.275	-3.7703	2.4e-06	5.72e-05
comp27772_c0	27.5612	1.33988	4.3625	2.04e-07	5.92e-06
comp27905_c0	15.1272	40.326	-1.4146	0.00031965	0.0046158
comp27968_c0	2.37906	25.8467	-3.4415	1.51e-06	3.74e-05
comp28123_c0	11.4859	80.3629	-2.8067	8.99e-15	5.06e-13
comp28146_c0	25.2719	1.59921	3.9821	1.27e-06	3.23e-05
comp28188_c0	27.7407	72.4805	-1.3856	1.99e-06	4.84e-05
comp28316_c0	2.64839	46.8901	-4.1461	5.69e-12	2.59e-10
comp29146_c0	5.29678	50.2671	-3.2464	5.66e-11	2.37e-09
comp29162_c0	17.2819	45.5559	-1.3984	0.00014835	0.0023714
comp29208_c0	11.3571	45.3398	-1.9972	1.51e-06	3.74e-05
comp29213_c0	26.8448	0.345775	6.2787	1.05e-07	3.2e-06
comp29307_c0	11.4913	34.8368	-1.6001	0.00026649	0.0039525
comp29327_c0	2.33417	39.9802	-4.0983	2.3e-10	9.36e-09
comp29333_c0	6.14965	35.072	-2.5117	1.32e-06	3.34e-05
comp29349_c0	10.9975	45.2343	-2.0402	1.13e-06	2.88e-05
comp29377_c0	8.07983	29.607	-1.8735	0.00018943	0.0029491
comp29395_c0	41.6111	13.442	1.6302	0.00018639	0.0029105
comp29673_c0	26.8879	1.67528	4.0045	5.57e-07	1.52e-05
comp30566_c0	3.23193	21.1355	-2.7092	9.37e-05	0.0015925
comp30836_c0	16.0699	43.0378	-1.4212	0.00019121	0.0029713
comp31522_c0	9.60692	39.8506	-2.0525	4.51e-06	0.00010163
comp31645_c0	12.9722	0.172888	6.2294	0.00021625	0.003287
comp31648_c0	14.8579	0.172888	6.4253	7.87e-05	0.0013653
comp31743_c0	8.66337	34.4046	-1.9896	2.91e-05	0.000552
comp31799_c0	23.7008	0.345775	6.099	5.55e-07	1.51e-05
comp32480_c0	6.14965	30.4412	-2.3074	1.73e-05	0.00034307
comp32608_c0	8.34916	31.3791	-1.9101	0.0001	0.0016786
comp32704_c0	6.59853	33.4542	-2.342	5.53e-06	0.00012194
comp32920_c0	12.5686	42.7464	-1.766	1.59e-05	0.00031873
comp33596_c0	11.4015	35.4852	-1.638	0.00018483	0.002888
comp33663_c0	3.72301	20.7474	-2.4784	0.00022186	0.0033603
comp34021_c0	14.0499	41.0608	-1.5472	0.00010991	0.0018215
comp34285_c0	12.7931	39.2887	-1.6188	9.51e-05	0.0016098
comp34630_c0	6.77808	28.1807	-2.0558	0.00011313	0.0018664
comp34808_c0	1.93467	26.7976	-3.7919	3.97e-07	1.11e-05
comp35289_c0	14.6249	0.216109	6.0805	8.38e-05	0.0014384
comp35595_c0	16.6534	0.216109	6.2679	2.8e-05	0.00053147
comp36163_c0	0.314216	13.3988	-5.4142	0.00012023	0.0019696
comp36633_c0	10.5487	34.9769	-1.7293	0.00011813	0.0019376
comp37295_c0	0.718207	15.1709	-4.4008	7.03e-05	0.0012325
comp37359_c0	16.6085	0.259331	6.001	2.75e-05	0.00052352
comp37559_c0	3.27682	20.0117	-2.6105	0.00019235	0.0029855
comp38093_c0	13.601	46.5067	-1.7737	6.35e-06	0.00013788
comp38282_c0	24.1497	0.172888	7.126	7.45e-07	1.98e-05
comp38293_c0	14.4539	0.69155	4.3855	0.00016475	0.0026123
comp38849_c0	2.46884	17.9379	-2.8611	0.00021795	0.0033069
comp38886_c0	4.21947	41.1472	-3.2857	2.55e-09	9.41e-08
comp39274_c0	15.0375	0.172888	6.4426	7.15e-05	0.0012503
comp39549_c0	13.3317	0.129666	6.6839	0.00019798	0.0030562
comp40835_c0	2.28928	18.8443	-3.0412	9.65e-05	0.0016264
comp41530_c0	2.64839	24.5167	-3.2106	5.25e-06	0.00011645
comp42950_c0	2.73816	96.4877	-5.1391	8.66e-25	7.4e-23
comp44566_c0	3.7257	25.7598	-2.7895	1.21e-05	0.00024764
comp5070_c0	3.50126	22.2593	-2.6685	6.96e-05	0.0012203
comp5084_c0	21.7707	0.0432219	8.9764	1.68e-05	0.00033458
comp5158_c0	1.39153	22.605	-4.0219	2.12e-06	5.11e-05
comp5184_c0	9.33669	35.3123	-1.9192	3.48e-05	0.00064898
comp5286_c0	14.3646	0.0864438	7.3765	0.00015399	0.0024523
comp5301_c0	4.48879	23.772	-2.4049	0.00010124	0.0016974
comp5322_c0	12.838	44.5959	-1.7965	8.27e-06	0.00017544
comp5455_c0	17.1113	0.259331	6.044	2.09e-05	0.00040815
comp54604_c0	12.7872	0.302553	5.4014	0.00024236	0.0036408
comp5508_c0	14.4544	39.6777	-1.4568	0.00026728	0.0039618
comp5574_c0	17.1921	47.717	-1.4728	5.62e-05	0.0010034
comp5625_c0	11.8504	43.7851	-1.8855	5.17e-06	0.00011498
comp5884_c0	28.8203	0.345775	6.3811	3.74e-08	1.23e-06
comp5920_c0	7.75349	39.6345	-2.3538	7.06e-07	1.88e-05
comp5972_c0	8.55429	29.2612	-1.7743	0.0003414	0.0049049
comp6529_c0	10.1397	40.1514	-1.9854	6.49e-06	0.00014088
comp6576_c0	15.6632	0.0864438	7.5014	8.38e-05	0.0014384
comp6637_c0	1.88529	32.0274	-4.0864	1.43e-08	4.9e-07
comp6695_c0	24.1497	0.172888	7.126	7.45e-07	1.98e-05
comp6983_c0	16.5636	0.0432219	8.582	0.00012236	0.0019956
comp6984_c0	19.2569	0.129666	7.2144	1.05e-05	0.00021735
comp7045_c0	15.3907	188.899	-3.6175	4.7e-40	6.1e-38
comp7167_c0	70.4049	165.143	-1.23	4.7e-11	1.98e-09
comp7232_c0	0.538655	230.472	-8.741	4.82e-47	7.28e-45
comp7240_c0	62.6178	158.107	-1.3363	7.88e-12	3.51e-10
comp7257_c0	99.4766	1.08055	6.5245	2e-24	1.68e-22
comp7368_c0	48.0139	98.7676	-1.0406	7.19e-06	0.00015471
comp7401_c0	15.4415	0.129666	6.8959	6.77e-05	0.0011894
comp7410_c0	13.1073	0.259331	5.6594	0.00019524	0.003023
comp7529_c0	36.5168	85.301	-1.224	2.45e-06	5.83e-05
comp7534_c0	3.59104	67.4382	-4.2311	1.01e-16	6.25e-15
comp7544_c0	24.4639	165.851	-2.7612	2.24e-28	2.18e-26
comp7607_c0	49.0163	109.913	-1.165	2.52e-07	7.21e-06
comp7618_c0	10.3691	52.2985	-2.3345	1.42e-08	4.88e-07
comp7618_c1	15.8454	45.1236	-1.5098	6.72e-05	0.0011821
comp7638_c0	62.888	0.561884	6.8064	7.66e-16	4.51e-14
comp7655_c1	25.5412	0.172888	7.2069	3.84e-07	1.08e-05
comp7681_c0	6.6883	26.4514	-1.9836	0.00025388	0.0037916
comp7690_c0	259.97	792.86	-1.6087	2.83e-68	6.05e-66
comp7696_c0	276.047	752.468	-1.4467	3.15e-56	5.74e-54
comp7699_c0	142.26	338.901	-1.2523	1.26e-21	9.53e-20
comp7715_c0	247.139	3.71708	6.055	8.02e-59	1.55e-56
comp7725_c0	40.6191	81.8467	-1.0108	6.45e-05	0.0011409
comp7735_c0	332.161	165.367	1.0062	1.43e-12	6.93e-11
comp7739_c0	121.895	476.778	-1.9677	6.99e-54	1.26e-51
comp7750_c0	496.118	1066.33	-1.1039	1.06e-53	1.89e-51
comp7816_c0	1736.47	624.931	1.4744	1.32e-110	4.19e-108
comp7821_c0	5.6083	6251.86	-10.123	0	0
comp7824_c0	345.778	56.8346	2.605	2.81e-49	4.54e-47
comp7824_c1	817.061	202.973	2.0092	1.2e-82	2.95e-80
comp7830_c0	8282.86	3037.06	1.4475	0	0
comp7834_c0	3537.74	1647.07	1.1029	7.69e-139	2.91e-136
comp7852_c0	10.9531	4245.63	-8.5985	0	0
comp7853_c0	58.3126	508.29	-3.1238	2.32e-93	6.27e-91
comp7859_c0	112.873	909.723	-3.0107	3.06e-160	1.27e-157
comp7883_c0	64.2082	307.637	-2.2604	1.54e-41	2.1e-39
comp7892_c0	116.01	409.81	-1.8207	2.52e-42	3.48e-40
comp7896_c0	279.8	682.594	-1.2866	1.68e-43	2.38e-41
comp7938_c0	380.318	1633.19	-2.1024	3.23e-195	1.6e-192
comp7938_c1	524.953	215.601	1.2838	4.72e-28	4.5e-26
comp7942_c0	62.1263	153.123	-1.3014	4e-11	1.71e-09
comp7946_c0	154.595	2.03143	6.2499	2.49e-37	2.99e-35
comp7960_c0	10.0549	34.5343	-1.7801	9.64e-05	0.0016264
comp7973_c0	71.6412	24.1602	1.5682	1.94e-06	4.71e-05
comp7975_c1	81.3374	218.41	-1.425	3.77e-17	2.38e-15
comp8011_c0	11.6709	60.7652	-2.3803	6.41e-10	2.51e-08
comp8023_c0	130.798	374.37	-1.5171	1.03e-30	1.07e-28
comp8033_c0	2.69328	89.9115	-5.0611	3.85e-23	3.09e-21
comp8076_c0	51.0816	107.449	-1.0728	1.66e-06	4.07e-05
comp8076_c1	116.843	458.142	-1.9712	5.86e-52	1.01e-49
comp8090_c0	432.953	120.735	1.8424	9.73e-40	1.25e-37
comp8110_c0	66.2708	22.1733	1.5796	4.15e-06	9.41e-05
comp8133_c0	30.3442	118.124	-1.9608	1.65e-14	9.22e-13
comp8148_c0	11.7647	79.7388	-2.7608	1.86e-14	1.03e-12
comp8151_c0	478.752	199.72	1.2613	4.99e-25	4.29e-23
comp8165_c2	421.233	194.992	1.1112	3.26e-18	2.14e-16
comp8171_c0	38.6036	130.075	-1.7525	6.86e-14	3.66e-12
comp8181_c0	88.3758	382.59	-2.1141	1.86e-47	2.87e-45
comp8188_c0	27.5693	626.306	-4.5057	2.4e-145	9.48e-143
comp8211_c0	37.0326	9.11982	2.0217	3.84e-05	0.00071027
comp8276_c0	39.1872	10.5042	1.8994	5e-05	0.0009041
comp82961_c0	18.9876	0.172888	6.7791	9.36e-06	0.00019582
comp8324_c0	40.3291	81.6483	-1.0176	6.03e-05	0.0010716
comp8344_c0	40.4324	9.20626	2.1348	8.14e-06	0.000173
comp8372_c0	15.0375	50.3302	-1.7429	3.45e-06	7.99e-05
comp8403_c0	281.132	707.737	-1.332	2.82e-47	4.29e-45
comp8525_c0	19.8854	53.8112	-1.4362	2.64e-05	0.00050478
comp8537_c0	35.5064	97.6305	-1.4593	1.04e-08	3.59e-07
comp8590_c0	24.1946	61.2454	-1.3399	1.99e-05	0.0003913
comp8592_c0	10.4589	76.2888	-2.8667	2.31e-14	1.27e-12
comp8648_c0	25.0475	64.8493	-1.3724	7.97e-06	0.00017006
comp8669_c0	9.33714	34.45	-1.8835	5.34e-05	0.00096029
comp8732_c0	4.39902	22.4525	-2.3516	0.00019079	0.0029667
comp8744_c0	26.0799	0.345775	6.237	1.57e-07	4.63e-06
comp8747_c0	17.2038	0.172888	6.6367	2.32e-05	0.00044939
comp8835_c0	50.6336	0.561884	6.4937	3.33e-13	1.69e-11
comp8925_c0	5.74566	26.2357	-2.191	0.00010842	0.0018002
comp8953_c0	20.2893	59.3436	-1.5484	3.29e-06	7.64e-05
comp8962_c0	21.3218	51.6934	-1.2777	0.00015324	0.0024419
comp9045_c0	103.557	539.659	-2.3816	8.35e-76	1.9e-73
comp9063_c0	25.1821	56.0108	-1.1533	0.00025922	0.003858
comp9177_c0	62.9778	140.383	-1.1565	6.82e-09	2.4e-07
comp9210_c0	104.901	264.345	-1.3334	1.03e-18	6.87e-17
comp9213_c0	18.3592	95.2615	-2.3754	1.09e-14	6.09e-13
comp9243_c0	81.8756	0.90766	6.4951	2.09e-20	1.51e-18
comp9280_c0	10.5038	451.219	-5.4248	2.38e-110	7.46e-108
comp9288_c0	47.4766	100.577	-1.083	3.03e-06	7.08e-05
comp9448_c0	14.0953	45.3994	-1.6875	1.6e-05	0.0003193
comp9452_c0	2.91772	54.1138	-4.2131	1.09e-13	5.69e-12
comp9454_c0	5.79054	51.9959	-3.1666	4.28e-11	1.82e-09
comp9456_c0	10.6384	71.9467	-2.7576	3.55e-13	1.79e-11
comp9491_c0	40.5603	256.016	-2.6581	2.55e-41	3.43e-39
comp9514_c0	73.0354	24.0167	1.6046	1e-06	2.58e-05
comp9520_c0	33.6116	88.0425	-1.3892	1.53e-07	4.53e-06
comp9538_c0	38.1099	76.7059	-1.0092	0.00011176	0.0018474
comp9587_c0	710.447	309.331	1.1996	1.54e-33	1.7e-31
comp9589_c0	26.0592	61.666	-1.2427	5.09e-05	0.00091752
comp9688_c0	107.979	316.169	-1.5499	6.18e-27	5.67e-25
comp9689_c0	22.2195	3.7603	2.5629	0.0002111	0.0032297
comp9712_c0	12.5237	799.13	-5.9957	6.63e-194	3.21e-191
comp9748_c0	10.1447	41.4498	-2.0306	3.37e-06	7.83e-05
comp9794_c0	196.942	461.545	-1.2287	4.12e-28	3.95e-26
comp9815_c0	7.72073	43.6973	-2.5007	7.23e-08	2.27e-06
comp9824_c0	132.936	844.653	-2.6676	1.35e-132	4.9e-130
comp9843_c0	9.33714	42.3142	-2.1801	9.51e-07	2.46e-05
comp9875_c0	204.141	1.94498	6.7137	5.56e-48	8.72e-46
comp9947_c0	43.5862	141.754	-1.7015	1.76e-14	9.78e-13
comp9992_c0	0.494216	100.024	-7.661	1.03e-23	8.48e-22
