# Supplementary material for: Preliminary analysis of Psoroptes ovis transcriptome in different developmental stages
Source: Parasit Vectors. 2016 Nov 4;9:570. doi: 10.1186/s13071-016-1856-z (PMC5096302; doi:10.1186/s13071-016-1856-z)
Supplement: Additional file 9: Table S7. — The enrichment results of DEGs in KEGG pathways. (XLS 72 kb) [file 13071_2016_1856_MOESM9_ESM.xls]

## Sheet: Pso_LvsPso_N_A.DEG_KEGG_pathway
Additional file 9. Table S7. The enrichment results of differential expression genes in KEGG pathways.
Term	Database	Id	Sample number	Background number	P-Value	Corrected P-Value	Genes	Hyperlink
Lysosome	KEGG PATHWAY	ko04142	31	132	4.61e-07	7.84e-05	comp9992_c0|comp22191_c0|comp8011_c0|comp5158_c0|comp21871_c0|comp21733_c0|comp22099_c1|comp21302_c2|comp23355_c0|comp16295_c0|comp22478_c0|comp22403_c8|comp9491_c0|comp25611_c0|comp19251_c1|comp22200_c1|comp15917_c0|comp9794_c0|comp24532_c0|comp22354_c13|comp9213_c0|comp22398_c0|comp30836_c0|comp22021_c0|comp22432_c0|comp5455_c0|comp9456_c0|comp22350_c10|comp12903_c0|comp22121_c0|comp22007_c0	http://www.genome.jp/kegg-bin/show_pathway?ko04142
Phagosome	KEGG PATHWAY	ko04145	29	168	0.0004493	0.0381905	comp22525_c3|comp22249_c9|comp22183_c2|comp22045_c0|comp22462_c0|comp22632_c1|comp9794_c0|comp16185_c0|comp82961_c0|comp22360_c0|comp22142_c0|comp22374_c2|comp9491_c0|comp16261_c1|comp16261_c0|comp22717_c8|comp22200_c1|comp19208_c0|comp24532_c0|comp21796_c0|comp5084_c0|comp21886_c0|comp22084_c0|comp9210_c0|comp5455_c0|comp22744_c0|comp21679_c0|comp9213_c0|comp22523_c9	http://www.genome.jp/kegg-bin/show_pathway?ko04145
NF-kappa B signaling pathway	KEGG PATHWAY	ko04064	12	51	0.00152569	0.0864559	comp16378_c0|comp22569_c0|comp22359_c20|comp20771_c0|comp22210_c0|comp16343_c1|comp82961_c0|comp22719_c0|comp20764_c0|comp5084_c0|comp23734_c0|comp21345_c0	http://www.genome.jp/kegg-bin/show_pathway?ko04064
Cell cycle	KEGG PATHWAY	ko04110	16	92	0.00746544	0.317281	comp21107_c2|comp22313_c3|comp7368_c0|comp20665_c0|comp22619_c10|comp21094_c1|comp32920_c0|comp21332_c0|comp19491_c0|comp15513_c0|comp19450_c0|comp22586_c0|comp30566_c0|comp22433_c1|comp16337_c0|comp22516_c0	http://www.genome.jp/kegg-bin/show_pathway?ko04110
Taurine and hypotaurine metabolism	KEGG PATHWAY	ko00430	3	6	0.0117645	0.399993	comp9815_c0|comp16347_c0|comp7696_c0	http://www.genome.jp/kegg-bin/show_pathway?ko00430
Homologous recombination	KEGG PATHWAY	ko03440	5	17	0.0143704	0.407162	comp32480_c0|comp22115_c19|comp20525_c0|comp22176_c7|comp15459_c0	http://www.genome.jp/kegg-bin/show_pathway?ko03440
Glycosphingolipid biosynthesis - ganglio series	KEGG PATHWAY	ko00604	4	12	0.0178488	0.433471	comp9456_c0|comp25611_c0|comp5920_c0|comp22099_c1	http://www.genome.jp/kegg-bin/show_pathway?ko00604
Protein processing in endoplasmic reticulum	KEGG PATHWAY	ko04141	28	209	0.020901	0.438005	comp20182_c2|comp8076_c1|comp16309_c0|comp22370_c0|comp9210_c0|comp25887_c0|comp21153_c0|comp22004_c2|comp22367_c7|comp8076_c0|comp22661_c3|comp24383_c0|comp21294_c0|comp8403_c0|comp22412_c2|comp15363_c1|comp12014_c0|comp25448_c0|comp19698_c0|comp20363_c0|comp16267_c1|comp16267_c0|comp20116_c0|comp22146_c0|comp22206_c0|comp22042_c0|comp22523_c9|comp22072_c7	http://www.genome.jp/kegg-bin/show_pathway?ko04141
Glycerolipid metabolism	KEGG PATHWAY	ko00561	10	55	0.0231885	0.438005	comp20708_c6|comp22416_c0|comp20294_c0|comp24729_c0|comp29327_c0|comp22335_c0|comp21984_c19|comp16235_c0|comp13617_c0|comp11594_c0	http://www.genome.jp/kegg-bin/show_pathway?ko00561
Porphyrin and chlorophyll metabolism	KEGG PATHWAY	ko00860	6	28	0.0351334	0.518595	comp9538_c0|comp22465_c0|comp16271_c0|comp9875_c0|comp22538_c13|comp16294_c0	http://www.genome.jp/kegg-bin/show_pathway?ko00860
TNF signaling pathway	KEGG PATHWAY	ko04668	11	67	0.0354473	0.518595	comp22654_c1|comp9243_c0|comp22359_c20|comp20534_c0|comp22628_c0|comp19668_c0|comp22719_c0|comp16343_c1|comp19432_c1|comp21153_c0|comp23734_c0	http://www.genome.jp/kegg-bin/show_pathway?ko04668
Cytokine-cytokine receptor interaction	KEGG PATHWAY	ko04060	12	76	0.0377326	0.518595	comp16378_c0|comp21784_c1|comp20607_c0|comp24317_c0|comp20534_c0|comp22666_c0|comp22171_c0|comp20416_c0|comp22667_c0|comp21704_c0|comp23734_c0|comp21345_c0	http://www.genome.jp/kegg-bin/show_pathway?ko04060
Mismatch repair	KEGG PATHWAY	ko03430	4	15	0.0396572	0.518595	comp21417_c0|comp22295_c1|comp15459_c0|comp15068_c0	http://www.genome.jp/kegg-bin/show_pathway?ko03430
Cell cycle - yeast	KEGG PATHWAY	ko04111	10	62	0.0485125	0.566147	comp21107_c2|comp22625_c1|comp18976_c0|comp22619_c10|comp21094_c1|comp32920_c0|comp21133_c0|comp19450_c0|comp30566_c0|comp22516_c0	http://www.genome.jp/kegg-bin/show_pathway?ko04111
Other glycan degradation	KEGG PATHWAY	ko00511	5	23	0.0499541	0.566147	comp31522_c0|comp25611_c0|comp9456_c0|comp22099_c1|comp30836_c0	http://www.genome.jp/kegg-bin/show_pathway?ko00511
Phosphonate and phosphinate metabolism	KEGG PATHWAY	ko00440	3	10	0.0537749	0.571358	comp20076_c0|comp19287_c1|comp22466_c15	http://www.genome.jp/kegg-bin/show_pathway?ko00440
DNA replication	KEGG PATHWAY	ko03030	5	25	0.0680712	0.653134	comp21107_c2|comp16586_c0|comp15459_c0|comp32920_c0|comp15068_c0	http://www.genome.jp/kegg-bin/show_pathway?ko03030
Pyrimidine metabolism	KEGG PATHWAY	ko00240	10	66	0.0691553	0.653134	comp20793_c0|comp21322_c0|comp9520_c0|comp26125_c0|comp19037_c0|comp8324_c0|comp15459_c0|comp22737_c1|comp21125_c0|comp18861_c0	http://www.genome.jp/kegg-bin/show_pathway?ko00240
Glycosphingolipid biosynthesis - globo series	KEGG PATHWAY	ko00603	3	12	0.0862404	0.771625	comp9456_c0|comp25611_c0|comp22099_c1	http://www.genome.jp/kegg-bin/show_pathway?ko00603
Amino sugar and nucleotide sugar metabolism	KEGG PATHWAY	ko00520	11	79	0.0948692	0.806388	comp21866_c0|comp9843_c0|comp20277_c0|comp22099_c1|comp24002_c0|comp25611_c0|comp9456_c0|comp16401_c0|comp29333_c0|comp21933_c1|comp19324_c1	http://www.genome.jp/kegg-bin/show_pathway?ko00520
Phenylalanine, tyrosine and tryptophan biosynthesis	KEGG PATHWAY	ko00400	3	13	0.104917	0.806801	comp22561_c11|comp5972_c0|comp21226_c1	http://www.genome.jp/kegg-bin/show_pathway?ko00400
Glycosaminoglycan degradation	KEGG PATHWAY	ko00531	3	13	0.104917	0.806801	comp9456_c0|comp25611_c0|comp22099_c1	http://www.genome.jp/kegg-bin/show_pathway?ko00531
ABC transporters	KEGG PATHWAY	ko02010	9	63	0.109155	0.806801	comp21985_c0|comp22463_c14|comp19404_c0|comp22196_c7|comp22595_c0|comp11570_c0|comp15703_c1|comp21886_c0|comp22668_c1	http://www.genome.jp/kegg-bin/show_pathway?ko02010
Glutathione metabolism	KEGG PATHWAY	ko00480	8	55	0.11693	0.828252	comp16655_c0|comp26125_c0|comp16376_c0|comp9815_c0|comp20774_c0|comp16143_c2|comp18861_c0|comp19382_c0	http://www.genome.jp/kegg-bin/show_pathway?ko00480
Purine metabolism	KEGG PATHWAY	ko00230	15	124	0.145138	0.957726	comp21322_c0|comp8324_c0|comp21768_c0|comp22423_c5|comp7618_c0|comp7618_c1|comp16401_c0|comp22577_c13|comp22328_c0|comp8276_c0|comp15459_c0|comp26125_c0|comp22737_c1|comp21125_c0|comp18861_c0	http://www.genome.jp/kegg-bin/show_pathway?ko00230
Ether lipid metabolism	KEGG PATHWAY	ko00565	4	23	0.146476	0.957726	comp20076_c0|comp20708_c6|comp19287_c1|comp21521_c0	http://www.genome.jp/kegg-bin/show_pathway?ko00565
Aminoacyl-tRNA biosynthesis	KEGG PATHWAY	ko00970	6	43	0.185395	1	comp8537_c0|comp9288_c0|comp20957_c0|comp22465_c0|comp27196_c0|comp22299_c0	http://www.genome.jp/kegg-bin/show_pathway?ko00970
Peroxisome	KEGG PATHWAY	ko04146	12	100	0.185483	1	comp19098_c1|comp16119_c0|comp21678_c0|comp21582_c7|comp22451_c12|comp15120_c0|comp22701_c14|comp21405_c0|comp16298_c1|comp22668_c1|comp9514_c0|comp16143_c2	http://www.genome.jp/kegg-bin/show_pathway?ko04146
Glycosylphosphatidylinositol(GPI)-anchor biosynthesis	KEGG PATHWAY	ko00563	2	9	0.190713	1	comp37559_c0|comp16108_c0	http://www.genome.jp/kegg-bin/show_pathway?ko00563
Retinol metabolism	KEGG PATHWAY	ko00830	4	26	0.20124	1	comp24729_c0|comp29327_c0|comp22263_c0|comp11594_c0	http://www.genome.jp/kegg-bin/show_pathway?ko00830
Inositol phosphate metabolism	KEGG PATHWAY	ko00562	7	54	0.208349	1	comp22377_c0|comp22569_c0|comp22717_c8|comp19451_c0|comp22401_c4|comp23450_c0|comp15615_c0	http://www.genome.jp/kegg-bin/show_pathway?ko00562
Glycerophospholipid metabolism	KEGG PATHWAY	ko00564	8	64	0.214161	1	comp20076_c0|comp20708_c6|comp9992_c0|comp19443_c0|comp22466_c15|comp20294_c0|comp19287_c1|comp21521_c0	http://www.genome.jp/kegg-bin/show_pathway?ko00564
Fanconi anemia pathway	KEGG PATHWAY	ko03460	3	18	0.216127	1	comp32480_c0|comp22115_c19|comp20525_c0	http://www.genome.jp/kegg-bin/show_pathway?ko03460
Pentose and glucuronate interconversions	KEGG PATHWAY	ko00040	4	27	0.220699	1	comp24834_c0|comp21933_c1|comp13617_c0|comp21984_c19	http://www.genome.jp/kegg-bin/show_pathway?ko00040
Cell adhesion molecules (CAMs)	KEGG PATHWAY	ko04514	6	46	0.229024	1	comp18731_c0|comp22664_c0|comp22744_c0|comp22462_c0|comp20652_c0|comp22585_c0	http://www.genome.jp/kegg-bin/show_pathway?ko04514
Meiosis - yeast	KEGG PATHWAY	ko04113	7	57	0.249191	1	comp21107_c2|comp30566_c0|comp22619_c10|comp21094_c1|comp32920_c0|comp19450_c0|comp22516_c0	http://www.genome.jp/kegg-bin/show_pathway?ko04113
Nucleotide excision repair	KEGG PATHWAY	ko03420	4	29	0.260941	1	comp20980_c0|comp15459_c0|comp22004_c2|comp15068_c0	http://www.genome.jp/kegg-bin/show_pathway?ko03420
Arachidonic acid metabolism	KEGG PATHWAY	ko00590	4	29	0.260941	1	comp9815_c0|comp21521_c0|comp22719_c0|comp19382_c0	http://www.genome.jp/kegg-bin/show_pathway?ko00590
RNA degradation	KEGG PATHWAY	ko03018	7	58	0.263321	1	comp21815_c0|comp22143_c0|comp22693_c11|comp22006_c0|comp22512_c2|comp21129_c0|comp21955_c0	http://www.genome.jp/kegg-bin/show_pathway?ko03018
Regulation of actin cytoskeleton	KEGG PATHWAY	ko04810	18	171	0.2749	1	comp22536_c0|comp22525_c3|comp15560_c0|comp22788_c0|comp21333_c0|comp20937_c0|comp21169_c0|comp20025_c0|comp22183_c2|comp22045_c0|comp20925_c1|comp22462_c0|comp16558_c0|comp16589_c0|comp22587_c4|comp5084_c0|comp20560_c0|comp16523_c0	http://www.genome.jp/kegg-bin/show_pathway?ko04810
Arginine and proline metabolism	KEGG PATHWAY	ko00330	9	79	0.277762	1	comp16655_c0|comp21743_c0|comp21537_c6|comp21853_c0|comp5972_c0|comp22421_c0|comp8165_c2|comp22646_c5|comp13617_c0	http://www.genome.jp/kegg-bin/show_pathway?ko00330
Fatty acid metabolism	KEGG PATHWAY	ko01212	12	112	0.304929	1	comp19098_c1|comp22089_c1|comp16119_c0|comp21678_c0|comp22451_c12|comp15120_c0|comp7690_c0|comp19294_c0|comp22083_c4|comp19189_c0|comp9514_c0|comp24840_c0	http://www.genome.jp/kegg-bin/show_pathway?ko01212
Nicotinate and nicotinamide metabolism	KEGG PATHWAY	ko00760	3	22	0.316651	1	comp21322_c0|comp25486_c0|comp22737_c1	http://www.genome.jp/kegg-bin/show_pathway?ko00760
Hippo signaling pathway - fly	KEGG PATHWAY	ko04391	6	52	0.323936	1	comp22625_c1|comp22525_c3|comp18976_c0|comp22183_c2|comp22045_c0|comp19491_c0	http://www.genome.jp/kegg-bin/show_pathway?ko04391
Tropane, piperidine and pyridine alkaloid biosynthesis	KEGG PATHWAY	ko00960	2	13	0.328659	1	comp5972_c0|comp21226_c1	http://www.genome.jp/kegg-bin/show_pathway?ko00960
One carbon pool by folate	KEGG PATHWAY	ko00670	3	23	0.342177	1	comp22070_c0|comp19131_c0|comp23223_c0	http://www.genome.jp/kegg-bin/show_pathway?ko00670
Terpenoid backbone biosynthesis	KEGG PATHWAY	ko00900	3	23	0.342177	1	comp22451_c25|comp22707_c0|comp24840_c0	http://www.genome.jp/kegg-bin/show_pathway?ko00900
Fatty acid degradation	KEGG PATHWAY	ko00071	8	75	0.360578	1	comp19098_c1|comp16119_c0|comp21678_c0|comp15120_c0|comp24840_c0|comp22451_c12|comp9514_c0|comp13617_c0	http://www.genome.jp/kegg-bin/show_pathway?ko00071
Tyrosine metabolism	KEGG PATHWAY	ko00350	5	44	0.361668	1	comp12943_c0|comp22499_c0|comp8090_c0|comp5972_c0|comp21226_c1	http://www.genome.jp/kegg-bin/show_pathway?ko00350
Glycosaminoglycan biosynthesis - heparan sulfate / heparin	KEGG PATHWAY	ko00534	2	14	0.362601	1	comp22229_c14|comp20467_c1	http://www.genome.jp/kegg-bin/show_pathway?ko00534
Phenylalanine metabolism	KEGG PATHWAY	ko00360	4	34	0.365703	1	comp12943_c0|comp22561_c11|comp5972_c0|comp21226_c1	http://www.genome.jp/kegg-bin/show_pathway?ko00360
Fructose and mannose metabolism	KEGG PATHWAY	ko00051	6	55	0.373407	1	comp21839_c0|comp21198_c0|comp21984_c19|comp22139_c0|comp15615_c0|comp29333_c0	http://www.genome.jp/kegg-bin/show_pathway?ko00051
Vitamin B6 metabolism	KEGG PATHWAY	ko00750	1	5	0.375603	1	comp23753_c0	http://www.genome.jp/kegg-bin/show_pathway?ko00750
D-Glutamine and D-glutamate metabolism	KEGG PATHWAY	ko00471	1	5	0.375603	1	comp8165_c2	http://www.genome.jp/kegg-bin/show_pathway?ko00471
Ubiquitin mediated proteolysis	KEGG PATHWAY	ko04120	11	108	0.378226	1	comp22466_c7|comp16133_c0|comp22654_c1|comp21094_c1|comp22370_c0|comp21294_c0|comp21450_c0|comp21452_c2|comp22350_c22|comp19450_c0|comp22516_c0	http://www.genome.jp/kegg-bin/show_pathway?ko04120
Histidine metabolism	KEGG PATHWAY	ko00340	3	25	0.392891	1	comp22646_c5|comp22522_c4|comp13617_c0	http://www.genome.jp/kegg-bin/show_pathway?ko00340
Nitrogen metabolism	KEGG PATHWAY	ko00910	3	25	0.392891	1	comp8165_c2|comp16426_c0|comp20886_c0	http://www.genome.jp/kegg-bin/show_pathway?ko00910
Metabolic pathways	KEGG PATHWAY	ko01100	119	1291	0.395274	1	comp22569_c0|comp22089_c1|comp16460_c0|comp22465_c0|comp21226_c1|comp16401_c0|comp19287_c1|comp21829_c0|comp15459_c0|comp28146_c0|comp21521_c0|comp22099_c1|comp5972_c0|comp22377_c0|comp21322_c0|comp27772_c0|comp29333_c0|comp25611_c0|comp13617_c0|comp16143_c2|comp22200_c1|comp20294_c0|comp24729_c0|comp7240_c0|comp24840_c0|comp11594_c0|comp21619_c0|comp16147_c0|comp20357_c0|comp22401_c26|comp23999_…	http://www.genome.jp/kegg-bin/show_pathway?ko01100
Isoquinoline alkaloid biosynthesis	KEGG PATHWAY	ko00950	2	16	0.428315	1	comp5972_c0|comp21226_c1	http://www.genome.jp/kegg-bin/show_pathway?ko00950
RNA polymerase	KEGG PATHWAY	ko03020	2	16	0.428315	1	comp21125_c0|comp8324_c0	http://www.genome.jp/kegg-bin/show_pathway?ko03020
p53 signaling pathway	KEGG PATHWAY	ko04115	4	37	0.428679	1	comp22313_c3|comp16337_c0|comp15513_c0|comp26125_c0	http://www.genome.jp/kegg-bin/show_pathway?ko04115
Ubiquinone and other terpenoid-quinone biosynthesis	KEGG PATHWAY	ko00130	1	6	0.431748	1	comp21226_c1	http://www.genome.jp/kegg-bin/show_pathway?ko00130
Styrene degradation	KEGG PATHWAY	ko00643	1	6	0.431748	1	comp8090_c0	http://www.genome.jp/kegg-bin/show_pathway?ko00643
Sulfur relay system	KEGG PATHWAY	ko04122	1	6	0.431748	1	comp21829_c0	http://www.genome.jp/kegg-bin/show_pathway?ko04122
Cysteine and methionine metabolism	KEGG PATHWAY	ko00270	6	59	0.439528	1	comp16561_c0|comp21226_c1|comp21811_c0|comp29377_c0|comp7696_c0|comp5972_c0	http://www.genome.jp/kegg-bin/show_pathway?ko00270
beta-Alanine metabolism	KEGG PATHWAY	ko00410	4	38	0.449342	1	comp22377_c0|comp22646_c5|comp16347_c0|comp13617_c0	http://www.genome.jp/kegg-bin/show_pathway?ko00410
N-Glycan biosynthesis	KEGG PATHWAY	ko00510	4	39	0.469761	1	comp25887_c0|comp12014_c0|comp22661_c3|comp22072_c7	http://www.genome.jp/kegg-bin/show_pathway?ko00510
Glycosaminoglycan biosynthesis - chondroitin sulfate / dermatan sulfate	KEGG PATHWAY	ko00532	1	7	0.482849	1	comp21619_c0	http://www.genome.jp/kegg-bin/show_pathway?ko00532
RNA transport	KEGG PATHWAY	ko03013	12	128	0.483794	1	comp38093_c0|comp29213_c0|comp26175_c0|comp21955_c0|comp19454_c0|comp22596_c9|comp22332_c1|comp21221_c0|comp22676_c5|comp6695_c0|comp22293_c24|comp21636_c0	http://www.genome.jp/kegg-bin/show_pathway?ko03013
Oocyte meiosis	KEGG PATHWAY	ko04114	10	106	0.485174	1	comp30566_c0|comp20665_c0|comp21094_c1|comp8276_c0|comp19491_c0|comp19450_c0|comp22586_c0|comp22516_c0|comp21638_c0|comp22086_c6	http://www.genome.jp/kegg-bin/show_pathway?ko04114
Methane metabolism	KEGG PATHWAY	ko00680	6	62	0.488265	1	comp21839_c0|comp22143_c0|comp19282_c0|comp23753_c0|comp16125_c0|comp25194_c0	http://www.genome.jp/kegg-bin/show_pathway?ko00680
Alanine, aspartate and glutamate metabolism	KEGG PATHWAY	ko00250	5	51	0.489094	1	comp22340_c6|comp28123_c0|comp16347_c0|comp8165_c2|comp5972_c0	http://www.genome.jp/kegg-bin/show_pathway?ko00250
Jak-STAT signaling pathway	KEGG PATHWAY	ko04630	6	63	0.504218	1	comp22666_c0|comp20607_c0|comp22667_c0|comp22654_c1|comp20416_c0|comp21704_c0	http://www.genome.jp/kegg-bin/show_pathway?ko04630
Spliceosome	KEGG PATHWAY	ko03040	14	153	0.513309	1	comp15363_c1|comp16133_c0|comp22149_c22|comp7401_c0|comp22414_c0|comp19672_c0|comp19180_c0|comp20796_c0|comp21221_c0|comp22332_c1|comp21107_c1|comp22596_c9|comp19558_c0|comp34021_c0	http://www.genome.jp/kegg-bin/show_pathway?ko03040
Regulation of autophagy	KEGG PATHWAY	ko04140	2	19	0.519629	1	comp22717_c8|comp31799_c0	http://www.genome.jp/kegg-bin/show_pathway?ko04140
Cyanoamino acid metabolism	KEGG PATHWAY	ko00460	1	8	0.529358	1	comp9815_c0	http://www.genome.jp/kegg-bin/show_pathway?ko00460
Degradation of aromatic compounds	KEGG PATHWAY	ko01220	1	8	0.529358	1	comp22499_c0	http://www.genome.jp/kegg-bin/show_pathway?ko01220
Ascorbate and aldarate metabolism	KEGG PATHWAY	ko00053	2	20	0.547831	1	comp23450_c0|comp13617_c0	http://www.genome.jp/kegg-bin/show_pathway?ko00053
Chloroalkane and chloroalkene degradation	KEGG PATHWAY	ko00625	2	20	0.547831	1	comp22139_c0|comp13617_c0	http://www.genome.jp/kegg-bin/show_pathway?ko00625
Galactose metabolism	KEGG PATHWAY	ko00052	4	43	0.548228	1	comp16401_c0|comp21933_c1|comp21984_c19|comp24002_c0	http://www.genome.jp/kegg-bin/show_pathway?ko00052
PI3K-Akt signaling pathway	KEGG PATHWAY	ko04151	16	181	0.566446	1	comp20923_c0|comp22146_c0|comp82961_c0|comp19594_c1|comp18976_c0|comp22666_c0|comp16309_c0|comp22639_c4|comp20416_c0|comp19491_c0|comp21153_c0|comp15513_c0|comp20534_c0|comp21704_c0|comp16267_c1|comp16267_c0	http://www.genome.jp/kegg-bin/show_pathway?ko04151
Tight junction	KEGG PATHWAY	ko04530	8	90	0.5671	1	comp22525_c3|comp22788_c0|comp18976_c0|comp21333_c0|comp20937_c0|comp22183_c2|comp22045_c0|comp16523_c0	http://www.genome.jp/kegg-bin/show_pathway?ko04530
Linoleic acid metabolism	KEGG PATHWAY	ko00591	2	21	0.574849	1	comp21521_c0|comp22139_c0	http://www.genome.jp/kegg-bin/show_pathway?ko00591
Wnt signaling pathway	KEGG PATHWAY	ko04310	7	81	0.600432	1	comp15560_c0|comp20937_c0|comp22312_c4|comp19451_c0|comp22724_c1|comp20993_c0|comp21638_c0	http://www.genome.jp/kegg-bin/show_pathway?ko04310
Calcium signaling pathway	KEGG PATHWAY	ko04020	10	116	0.603013	1	comp22354_c3|comp22569_c0|comp22126_c24|comp22131_c0|comp22657_c0|comp22587_c4|comp19451_c0|comp22802_c0|comp8276_c0|comp21638_c0	http://www.genome.jp/kegg-bin/show_pathway?ko04020
Steroid biosynthesis	KEGG PATHWAY	ko00100	1	10	0.610216	1	comp21733_c0	http://www.genome.jp/kegg-bin/show_pathway?ko00100
Folate biosynthesis	KEGG PATHWAY	ko00790	1	10	0.610216	1	comp21829_c0	http://www.genome.jp/kegg-bin/show_pathway?ko00790
Glycolysis / Gluconeogenesis	KEGG PATHWAY	ko00010	11	129	0.618313	1	comp21839_c0|comp21768_c0|comp22143_c0|comp16460_c0|comp7618_c0|comp15615_c0|comp16401_c0|comp21811_c0|comp7618_c1|comp13617_c0|comp22097_c0	http://www.genome.jp/kegg-bin/show_pathway?ko00010
Sphingolipid metabolism	KEGG PATHWAY	ko00600	3	35	0.620535	1	comp20708_c6|comp23826_c0|comp30836_c0	http://www.genome.jp/kegg-bin/show_pathway?ko00600
HIF-1 signaling pathway	KEGG PATHWAY	ko04066	9	106	0.621268	1	comp22569_c0|comp20607_c0|comp82961_c0|comp22639_c4|comp22143_c0|comp15523_c0|comp15513_c0|comp21638_c0|comp22097_c0	http://www.genome.jp/kegg-bin/show_pathway?ko04066
ErbB signaling pathway	KEGG PATHWAY	ko04012	5	59	0.621602	1	comp22536_c0|comp22639_c4|comp21638_c0|comp15513_c0|comp22569_c0	http://www.genome.jp/kegg-bin/show_pathway?ko04012
Carbon fixation in photosynthetic organisms	KEGG PATHWAY	ko00710	6	71	0.623884	1	comp21839_c0|comp16460_c0|comp5972_c0|comp21739_c0|comp15615_c0|comp22097_c0	http://www.genome.jp/kegg-bin/show_pathway?ko00710
Biosynthesis of amino acids	KEGG PATHWAY	ko01230	15	176	0.624992	1	comp21839_c0|comp7618_c1|comp5972_c0|comp21768_c0|comp21853_c0|comp21537_c6|comp16460_c0|comp7618_c0|comp21226_c1|comp22561_c11|comp22143_c0|comp23753_c0|comp15615_c0|comp16143_c2|comp22097_c0	http://www.genome.jp/kegg-bin/show_pathway?ko01230
Protein export	KEGG PATHWAY	ko03060	2	23	0.625287	1	comp9210_c0|comp22206_c0	http://www.genome.jp/kegg-bin/show_pathway?ko03060
Steroid hormone biosynthesis	KEGG PATHWAY	ko00140	1	11	0.64528	1	comp22401_c26	http://www.genome.jp/kegg-bin/show_pathway?ko00140
Limonene and pinene degradation	KEGG PATHWAY	ko00903	1	11	0.64528	1	comp13617_c0	http://www.genome.jp/kegg-bin/show_pathway?ko00903
Gap junction	KEGG PATHWAY	ko04540	6	75	0.677051	1	comp16261_c1|comp16261_c0|comp8276_c0|comp19451_c0|comp21796_c0|comp16185_c0	http://www.genome.jp/kegg-bin/show_pathway?ko04540
Glycosphingolipid biosynthesis - lacto and neolacto series	KEGG PATHWAY	ko00601	1	12	0.677193	1	comp20409_c0	http://www.genome.jp/kegg-bin/show_pathway?ko00601
Sulfur metabolism	KEGG PATHWAY	ko00920	1	12	0.677193	1	comp10991_c0	http://www.genome.jp/kegg-bin/show_pathway?ko00920
Biosynthesis of unsaturated fatty acids	KEGG PATHWAY	ko01040	4	51	0.684468	1	comp19189_c0|comp19294_c0|comp7690_c0|comp22083_c4	http://www.genome.jp/kegg-bin/show_pathway?ko01040
Focal adhesion	KEGG PATHWAY	ko04510	13	161	0.698562	1	comp22188_c0|comp22536_c0|comp22525_c3|comp15560_c0|comp22788_c0|comp21333_c0|comp22587_c4|comp20937_c0|comp22183_c2|comp22045_c0|comp19641_c0|comp16379_c0|comp16523_c0	http://www.genome.jp/kegg-bin/show_pathway?ko04510
Adherens junction	KEGG PATHWAY	ko04520	5	65	0.706231	1	comp22045_c0|comp20937_c0|comp22525_c3|comp15560_c0|comp22183_c2	http://www.genome.jp/kegg-bin/show_pathway?ko04520
Butanoate metabolism	KEGG PATHWAY	ko00650	3	40	0.71018	1	comp16347_c0|comp22139_c0|comp24840_c0	http://www.genome.jp/kegg-bin/show_pathway?ko00650
Drug metabolism - cytochrome P450	KEGG PATHWAY	ko00982	2	27	0.712006	1	comp19282_c0|comp16125_c0	http://www.genome.jp/kegg-bin/show_pathway?ko00982
Hippo signaling pathway	KEGG PATHWAY	ko04390	7	91	0.721007	1	comp22625_c1|comp22525_c3|comp18976_c0|comp22183_c2|comp22045_c0|comp22462_c0|comp19491_c0	http://www.genome.jp/kegg-bin/show_pathway?ko04390
Fatty acid elongation	KEGG PATHWAY	ko00062	2	28	0.73087	1	comp19189_c0|comp16338_c1	http://www.genome.jp/kegg-bin/show_pathway?ko00062
Starch and sucrose metabolism	KEGG PATHWAY	ko00500	4	56	0.753504	1	comp16401_c0|comp21933_c1|comp8962_c0|comp7240_c0	http://www.genome.jp/kegg-bin/show_pathway?ko00500
MAPK signaling pathway	KEGG PATHWAY	ko04010	14	180	0.753574	1	comp22536_c0|comp15363_c1|comp15560_c0|comp22171_c0|comp9243_c0|comp22746_c7|comp21962_c0|comp22312_c4|comp21153_c0|comp15523_c0|comp19698_c0|comp5084_c0|comp23734_c0|comp20764_c0	http://www.genome.jp/kegg-bin/show_pathway?ko04010
Streptomycin biosynthesis	KEGG PATHWAY	ko00521	1	15	0.756728	1	comp22401_c4	http://www.genome.jp/kegg-bin/show_pathway?ko00521
SNARE interactions in vesicular transport	KEGG PATHWAY	ko04130	1	15	0.756728	1	comp22431_c28	http://www.genome.jp/kegg-bin/show_pathway?ko04130
Apoptosis	KEGG PATHWAY	ko04210	4	58	0.77764	1	comp21269_c0|comp23734_c0|comp22667_c0|comp16343_c1	http://www.genome.jp/kegg-bin/show_pathway?ko04210
Benzoate degradation	KEGG PATHWAY	ko00362	1	16	0.778622	1	comp24840_c0	http://www.genome.jp/kegg-bin/show_pathway?ko00362
Fatty acid biosynthesis	KEGG PATHWAY	ko00061	1	16	0.778622	1	comp22089_c1	http://www.genome.jp/kegg-bin/show_pathway?ko00061
Pyruvate metabolism	KEGG PATHWAY	ko00620	7	97	0.780227	1	comp21768_c0|comp7618_c0|comp13617_c0|comp21811_c0|comp21984_c19|comp7618_c1|comp24840_c0	http://www.genome.jp/kegg-bin/show_pathway?ko00620
Various types of N-glycan biosynthesis	KEGG PATHWAY	ko00513	2	31	0.781254	1	comp22661_c3|comp22072_c7	http://www.genome.jp/kegg-bin/show_pathway?ko00513
Synthesis and degradation of ketone bodies	KEGG PATHWAY	ko00072	1	17	0.798548	1	comp24840_c0	http://www.genome.jp/kegg-bin/show_pathway?ko00072
alpha-Linolenic acid metabolism	KEGG PATHWAY	ko00592	1	17	0.798548	1	comp21521_c0	http://www.genome.jp/kegg-bin/show_pathway?ko00592
Pentose phosphate pathway	KEGG PATHWAY	ko00030	4	60	0.799868	1	comp20199_c0|comp16401_c0|comp20774_c0|comp21839_c0	http://www.genome.jp/kegg-bin/show_pathway?ko00030
Base excision repair	KEGG PATHWAY	ko03410	1	18	0.816682	1	comp15459_c0	http://www.genome.jp/kegg-bin/show_pathway?ko03410
Endocytosis	KEGG PATHWAY	ko04144	12	166	0.824255	1	comp21784_c1|comp15363_c1|comp8590_c0|comp20937_c0|comp20416_c0|comp22018_c0|comp22643_c3|comp12903_c0|comp22744_c0|comp21679_c0|comp16379_c0|comp21706_c0	http://www.genome.jp/kegg-bin/show_pathway?ko04144
Propanoate metabolism	KEGG PATHWAY	ko00640	4	63	0.829802	1	comp22377_c0|comp21811_c0|comp13617_c0|comp24840_c0	http://www.genome.jp/kegg-bin/show_pathway?ko00640
Other types of O-glycan biosynthesis	KEGG PATHWAY	ko00514	1	20	0.848203	1	comp22312_c5	http://www.genome.jp/kegg-bin/show_pathway?ko00514
Carbon fixation pathways in prokaryotes	KEGG PATHWAY	ko00720	3	51	0.849063	1	comp22351_c0|comp24840_c0|comp16143_c2	http://www.genome.jp/kegg-bin/show_pathway?ko00720
MAPK signaling pathway - fly	KEGG PATHWAY	ko04013	1	21	0.861871	1	comp22728_c0	http://www.genome.jp/kegg-bin/show_pathway?ko04013
mRNA surveillance pathway	KEGG PATHWAY	ko03015	6	95	0.86648	1	comp18976_c0|comp34630_c0|comp21955_c0|comp22332_c1|comp21221_c0|comp22293_c24	http://www.genome.jp/kegg-bin/show_pathway?ko03015
Tryptophan metabolism	KEGG PATHWAY	ko00380	3	53	0.866911	1	comp20357_c0|comp13617_c0|comp24840_c0	http://www.genome.jp/kegg-bin/show_pathway?ko00380
Drug metabolism - other enzymes	KEGG PATHWAY	ko00983	1	22	0.874309	1	comp9520_c0	http://www.genome.jp/kegg-bin/show_pathway?ko00983
MAPK signaling pathway - yeast	KEGG PATHWAY	ko04011	1	23	0.885629	1	comp20937_c0	http://www.genome.jp/kegg-bin/show_pathway?ko04011
TGF-beta signaling pathway	KEGG PATHWAY	ko04350	3	58	0.903622	1	comp7368_c0|comp20937_c0|comp22639_c4	http://www.genome.jp/kegg-bin/show_pathway?ko04350
Biosynthesis of secondary metabolites	KEGG PATHWAY	ko01110	38	512	0.914002	1	comp21866_c0|comp9843_c0|comp22143_c0|comp16460_c0|comp22465_c0|comp21226_c1|comp16401_c0|comp21811_c0|comp20774_c0|comp22099_c1|comp5972_c0|comp22097_c0|comp21322_c0|comp9452_c0|comp21768_c0|comp8962_c0|comp22351_c0|comp15615_c0|comp16143_c2|comp19324_c1|comp21839_c0|comp9538_c0|comp24002_c0|comp22451_c25|comp7618_c0|comp22737_c1|comp24840_c0|comp29333_c0|comp28123_c0|comp16147_c0|comp22538_c13|…	http://www.genome.jp/kegg-bin/show_pathway?ko01110
Valine, leucine and isoleucine degradation	KEGG PATHWAY	ko00280	4	75	0.914694	1	comp16147_c0|comp22377_c0|comp13617_c0|comp24840_c0	http://www.genome.jp/kegg-bin/show_pathway?ko00280
VEGF signaling pathway	KEGG PATHWAY	ko04370	3	61	0.920991	1	comp22569_c0|comp15560_c0|comp22719_c0	http://www.genome.jp/kegg-bin/show_pathway?ko04370
Proteasome	KEGG PATHWAY	ko03050	3	61	0.920991	1	comp25400_c0|comp21411_c0|comp22552_c8	http://www.genome.jp/kegg-bin/show_pathway?ko03050
Microbial metabolism in diverse environments	KEGG PATHWAY	ko01120	24	342	0.921771	1	comp22143_c0|comp16460_c0|comp16401_c0|comp21811_c0|comp20774_c0|comp16143_c2|comp22097_c0|comp21670_c0|comp21768_c0|comp19282_c0|comp23753_c0|comp22351_c0|comp13617_c0|comp25194_c0|comp21839_c0|comp22499_c0|comp7618_c0|comp8090_c0|comp24840_c0|comp16125_c0|comp15615_c0|comp21739_c0|comp22139_c0|comp10991_c0	http://www.genome.jp/kegg-bin/show_pathway?ko01120
Glycine, serine and threonine metabolism	KEGG PATHWAY	ko00260	3	65	0.939704	1	comp22340_c6|comp23753_c0|comp23999_c0	http://www.genome.jp/kegg-bin/show_pathway?ko00260
Hedgehog signaling pathway	KEGG PATHWAY	ko04340	1	30	0.940937	1	comp22351_c1	http://www.genome.jp/kegg-bin/show_pathway?ko04340
Basal transcription factors	KEGG PATHWAY	ko03022	1	31	0.94626	1	comp20980_c0	http://www.genome.jp/kegg-bin/show_pathway?ko03022
Ras signaling pathway	KEGG PATHWAY	ko04014	8	143	0.950658	1	comp22569_c0|comp22131_c0|comp20534_c0|comp22746_c7|comp20937_c0|comp22728_c0|comp15560_c0|comp21521_c0	http://www.genome.jp/kegg-bin/show_pathway?ko04014
2-Oxocarboxylic acid metabolism	KEGG PATHWAY	ko01210	2	52	0.954531	1	comp5972_c0|comp16143_c2	http://www.genome.jp/kegg-bin/show_pathway?ko01210
Two-component system	KEGG PATHWAY	ko02020	1	33	0.955511	1	comp24840_c0	http://www.genome.jp/kegg-bin/show_pathway?ko02020
Oxidative phosphorylation	KEGG PATHWAY	ko00190	12	202	0.957593	1	comp9538_c0|comp29673_c0|comp38293_c0|comp22200_c1|comp5455_c0|comp22729_c1|comp24532_c0|comp22562_c0|comp28146_c0|comp9213_c0|comp27772_c0|comp24491_c0	http://www.genome.jp/kegg-bin/show_pathway?ko00190
Phosphatidylinositol signaling system	KEGG PATHWAY	ko04070	3	71	0.960212	1	comp22569_c0|comp22717_c8|comp19451_c0	http://www.genome.jp/kegg-bin/show_pathway?ko04070
Neuroactive ligand-receptor interaction	KEGG PATHWAY	ko04080	5	107	0.969098	1	comp21040_c0|comp21312_c0|comp22131_c0|comp22230_c0|comp16493_c0	http://www.genome.jp/kegg-bin/show_pathway?ko04080
Ribosome biogenesis in eukaryotes	KEGG PATHWAY	ko03008	2	58	0.971729	1	comp22494_c0|comp22693_c11	http://www.genome.jp/kegg-bin/show_pathway?ko03008
Carbon metabolism	KEGG PATHWAY	ko01200	15	264	0.982897	1	comp21839_c0|comp7618_c1|comp21768_c0|comp25194_c0|comp22143_c0|comp16460_c0|comp7618_c0|comp24840_c0|comp20774_c0|comp21739_c0|comp23753_c0|comp22351_c0|comp15615_c0|comp16143_c2|comp22097_c0	http://www.genome.jp/kegg-bin/show_pathway?ko01200
Lysine degradation	KEGG PATHWAY	ko00310	2	67	0.986343	1	comp13617_c0|comp24840_c0	http://www.genome.jp/kegg-bin/show_pathway?ko00310
mTOR signaling pathway	KEGG PATHWAY	ko04150	2	73	0.991661	1	comp22536_c0|comp22639_c4	http://www.genome.jp/kegg-bin/show_pathway?ko04150
Notch signaling pathway	KEGG PATHWAY	ko04330	1	52	0.99262	1	comp13019_c0	http://www.genome.jp/kegg-bin/show_pathway?ko04330
Glyoxylate and dicarboxylate metabolism	KEGG PATHWAY	ko00630	2	83	0.996379	1	comp21739_c0|comp24840_c0	http://www.genome.jp/kegg-bin/show_pathway?ko00630
Citrate cycle (TCA cycle)	KEGG PATHWAY	ko00020	2	109	0.999608	1	comp22351_c0|comp16143_c2	http://www.genome.jp/kegg-bin/show_pathway?ko00020
Ribosome	KEGG PATHWAY	ko03010	1	393	1	1	comp22544_c0	http://www.genome.jp/kegg-bin/show_pathway?ko03010
