# Supplementary material for: Preliminary analysis of Psoroptes ovis transcriptome in different developmental stages
Source: Parasit Vectors. 2016 Nov 4;9:570. doi: 10.1186/s13071-016-1856-z (PMC5096302; doi:10.1186/s13071-016-1856-z)
Supplement: Additional file 10: Table S8. — The enrichment results of upregulated DEGs in KEGG pathways. (XLSX 20 kb) [file 13071_2016_1856_MOESM10_ESM.xlsx]

## Sheet: Sheet1
Additional file 10. Table S8. The enrichment results of upregulated differential expression genes of P. ovis in the Pso_L group (samples from P. ovis larvae) relative to the Pso_N_A group (samples from adults and
nymphs) in KEGG pathways.
Term	Database	Id	Sample number	Background number	P-Value	Corrected P-Value	Genes	Hyperlink
NF-kappa B signaling pathway	KEGG PATHWAY	ko04064	11	51	1.36e-06	0.000231259	comp16378_c0|comp22359_c20|comp20771_c0|comp22210_c0|comp16343_c1|comp82961_c0|comp22719_c0|comp20764_c0|comp5084_c0|comp23734_c0|comp21345_c0	http://www.genome.jp/kegg-bin/show_pathway?ko04064
Cytokine-cytokine receptor interaction	KEGG PATHWAY	ko04060	12	76	1.41e-05	0.00119749	comp16378_c0|comp21784_c1|comp20607_c0|comp24317_c0|comp20534_c0|comp22666_c0|comp22171_c0|comp20416_c0|comp22667_c0|comp21704_c0|comp23734_c0|comp21345_c0	http://www.genome.jp/kegg-bin/show_pathway?ko04060
TNF signaling pathway	KEGG PATHWAY	ko04668	11	67	2.2e-05	0.00124533	comp22654_c1|comp9243_c0|comp22359_c20|comp20534_c0|comp22628_c0|comp19668_c0|comp22719_c0|comp16343_c1|comp19432_c1|comp21153_c0|comp23734_c0	http://www.genome.jp/kegg-bin/show_pathway?ko04668
Phagosome	KEGG PATHWAY	ko04145	16	168	0.000328014	0.0139406	comp22525_c3|comp82961_c0|comp22249_c9|comp22360_c0|comp22200_c1|comp5455_c0|comp22744_c0|comp22045_c0|comp22462_c0|comp22632_c1|comp22142_c0|comp22374_c2|comp21796_c0|comp5084_c0|comp21886_c0|comp22084_c0	http://www.genome.jp/kegg-bin/show_pathway?ko04145
Regulation of actin cytoskeleton	KEGG PATHWAY	ko04810	15	171	0.00117471	0.03994	comp22525_c3|comp15560_c0|comp22788_c0|comp21333_c0|comp20937_c0|comp21169_c0|comp20025_c0|comp22045_c0|comp20925_c1|comp22462_c0|comp16558_c0|comp16589_c0|comp22587_c4|comp5084_c0|comp20560_c0	http://www.genome.jp/kegg-bin/show_pathway?ko04810
Lysosome	KEGG PATHWAY	ko04142	12	132	0.00264224	0.0748635	comp22021_c0|comp22478_c0|comp22191_c0|comp22432_c0|comp22200_c1|comp5455_c0|comp15917_c0|comp21871_c0|comp22121_c0|comp22398_c0|comp22099_c1|comp22007_c0	http://www.genome.jp/kegg-bin/show_pathway?ko04142
Jak-STAT signaling pathway	KEGG PATHWAY	ko04630	6	63	0.0243406	0.587453	comp22666_c0|comp20607_c0|comp22667_c0|comp22654_c1|comp20416_c0|comp21704_c0	http://www.genome.jp/kegg-bin/show_pathway?ko04630
MAPK signaling pathway	KEGG PATHWAY	ko04010	12	180	0.0276448	0.587453	comp15363_c1|comp15560_c0|comp22171_c0|comp9243_c0|comp22746_c7|comp21962_c0|comp21153_c0|comp15523_c0|comp19698_c0|comp5084_c0|comp23734_c0|comp20764_c0	http://www.genome.jp/kegg-bin/show_pathway?ko04010
Calcium signaling pathway	KEGG PATHWAY	ko04020	8	116	0.0553336	1	comp22354_c3|comp22126_c24|comp22131_c0|comp22587_c4|comp19451_c0|comp22802_c0|comp8276_c0|comp21638_c0	http://www.genome.jp/kegg-bin/show_pathway?ko04020
Phenylalanine, tyrosine and tryptophan biosynthesis	KEGG PATHWAY	ko00400	2	13	0.0763523	1	comp22561_c11|comp21226_c1	http://www.genome.jp/kegg-bin/show_pathway?ko00400
Cell adhesion molecules (CAMs)	KEGG PATHWAY	ko04514	4	46	0.0805319	1	comp20652_c0|comp22585_c0|comp22462_c0|comp22744_c0	http://www.genome.jp/kegg-bin/show_pathway?ko04514
HIF-1 signaling pathway	KEGG PATHWAY	ko04066	7	106	0.0843332	1	comp20607_c0|comp82961_c0|comp22143_c0|comp15523_c0|comp15513_c0|comp21638_c0|comp22097_c0	http://www.genome.jp/kegg-bin/show_pathway?ko04066
Glycolysis / Gluconeogenesis	KEGG PATHWAY	ko00010	8	129	0.0900763	1	comp21839_c0|comp21768_c0|comp22143_c0|comp16460_c0|comp15615_c0|comp21811_c0|comp13617_c0|comp22097_c0	http://www.genome.jp/kegg-bin/show_pathway?ko00010
Hippo signaling pathway - fly	KEGG PATHWAY	ko04391	4	52	0.113652	1	comp22045_c0|comp22625_c1|comp22525_c3|comp19491_c0	http://www.genome.jp/kegg-bin/show_pathway?ko04391
Focal adhesion	KEGG PATHWAY	ko04510	9	161	0.121825	1	comp22188_c0|comp22525_c3|comp15560_c0|comp22788_c0|comp21333_c0|comp22587_c4|comp20937_c0|comp22045_c0|comp19641_c0	http://www.genome.jp/kegg-bin/show_pathway?ko04510
Arginine and proline metabolism	KEGG PATHWAY	ko00330	5	79	0.15094	1	comp21853_c0|comp8165_c2|comp21743_c0|comp13617_c0|comp22421_c0	http://www.genome.jp/kegg-bin/show_pathway?ko00330
RNA degradation	KEGG PATHWAY	ko03018	4	58	0.151756	1	comp21955_c0|comp21815_c0|comp21129_c0|comp22143_c0	http://www.genome.jp/kegg-bin/show_pathway?ko03018
Apoptosis	KEGG PATHWAY	ko04210	4	58	0.151756	1	comp21269_c0|comp23734_c0|comp22667_c0|comp16343_c1	http://www.genome.jp/kegg-bin/show_pathway?ko04210
Ascorbate and aldarate metabolism	KEGG PATHWAY	ko00053	2	20	0.158432	1	comp23450_c0|comp13617_c0	http://www.genome.jp/kegg-bin/show_pathway?ko00053
Wnt signaling pathway	KEGG PATHWAY	ko04310	5	81	0.162408	1	comp20937_c0|comp19451_c0|comp15560_c0|comp21638_c0|comp22724_c1	http://www.genome.jp/kegg-bin/show_pathway?ko04310
D-Glutamine and D-glutamate metabolism	KEGG PATHWAY	ko00471	1	5	0.166069	1	comp8165_c2	http://www.genome.jp/kegg-bin/show_pathway?ko00471
Biosynthesis of amino acids	KEGG PATHWAY	ko01230	9	176	0.177463	1	comp21839_c0|comp21768_c0|comp16460_c0|comp21853_c0|comp21226_c1|comp22561_c11|comp22143_c0|comp15615_c0|comp22097_c0	http://www.genome.jp/kegg-bin/show_pathway?ko01230
Ubiquinone and other terpenoid-quinone biosynthesis	KEGG PATHWAY	ko00130	1	6	0.195823	1	comp21226_c1	http://www.genome.jp/kegg-bin/show_pathway?ko00130
Styrene degradation	KEGG PATHWAY	ko00643	1	6	0.195823	1	comp8090_c0	http://www.genome.jp/kegg-bin/show_pathway?ko00643
Taurine and hypotaurine metabolism	KEGG PATHWAY	ko00430	1	6	0.195823	1	comp16347_c0	http://www.genome.jp/kegg-bin/show_pathway?ko00430
PI3K-Akt signaling pathway	KEGG PATHWAY	ko04151	9	181	0.198225	1	comp20923_c0|comp82961_c0|comp20534_c0|comp22666_c0|comp20416_c0|comp19491_c0|comp21153_c0|comp15513_c0|comp21704_c0	http://www.genome.jp/kegg-bin/show_pathway?ko04151
Adherens junction	KEGG PATHWAY	ko04520	4	65	0.201323	1	comp22045_c0|comp20937_c0|comp22525_c3|comp15560_c0	http://www.genome.jp/kegg-bin/show_pathway?ko04520
Tight junction	KEGG PATHWAY	ko04530	5	90	0.217894	1	comp22045_c0|comp22525_c3|comp20937_c0|comp22788_c0|comp21333_c0	http://www.genome.jp/kegg-bin/show_pathway?ko04530
Nitrogen metabolism	KEGG PATHWAY	ko00910	2	25	0.223603	1	comp8165_c2|comp16426_c0	http://www.genome.jp/kegg-bin/show_pathway?ko00910
Hippo signaling pathway	KEGG PATHWAY	ko04390	5	91	0.224397	1	comp22045_c0|comp22625_c1|comp22525_c3|comp22462_c0|comp19491_c0	http://www.genome.jp/kegg-bin/show_pathway?ko04390
Glycosaminoglycan biosynthesis - chondroitin sulfate / dermatan sulfate	KEGG PATHWAY	ko00532	1	7	0.224518	1	comp21619_c0	http://www.genome.jp/kegg-bin/show_pathway?ko00532
Carbon fixation in photosynthetic organisms	KEGG PATHWAY	ko00710	4	71	0.247074	1	comp21839_c0|comp16460_c0|comp15615_c0|comp22097_c0	http://www.genome.jp/kegg-bin/show_pathway?ko00710
Porphyrin and chlorophyll metabolism	KEGG PATHWAY	ko00860	2	28	0.263643	1	comp16294_c0|comp9875_c0	http://www.genome.jp/kegg-bin/show_pathway?ko00860
Arachidonic acid metabolism	KEGG PATHWAY	ko00590	2	29	0.277019	1	comp22719_c0|comp19382_c0	http://www.genome.jp/kegg-bin/show_pathway?ko00590
Purine metabolism	KEGG PATHWAY	ko00230	6	124	0.281431	1	comp21322_c0|comp21768_c0|comp8276_c0|comp22423_c5|comp22577_c13|comp22328_c0	http://www.genome.jp/kegg-bin/show_pathway?ko00230
Inositol phosphate metabolism	KEGG PATHWAY	ko00562	3	54	0.302775	1	comp19451_c0|comp15615_c0|comp23450_c0	http://www.genome.jp/kegg-bin/show_pathway?ko00562
Limonene and pinene degradation	KEGG PATHWAY	ko00903	1	11	0.329439	1	comp13617_c0	http://www.genome.jp/kegg-bin/show_pathway?ko00903
Neuroactive ligand-receptor interaction	KEGG PATHWAY	ko04080	5	107	0.334361	1	comp21040_c0|comp21312_c0|comp22131_c0|comp22230_c0|comp16493_c0	http://www.genome.jp/kegg-bin/show_pathway?ko04080
Phenylalanine metabolism	KEGG PATHWAY	ko00360	2	34	0.343369	1	comp22561_c11|comp21226_c1	http://www.genome.jp/kegg-bin/show_pathway?ko00360
Glycosphingolipid biosynthesis - ganglio series	KEGG PATHWAY	ko00604	1	12	0.353377	1	comp22099_c1	http://www.genome.jp/kegg-bin/show_pathway?ko00604
Glycosphingolipid biosynthesis - globo series	KEGG PATHWAY	ko00603	1	12	0.353377	1	comp22099_c1	http://www.genome.jp/kegg-bin/show_pathway?ko00603
Glycosaminoglycan degradation	KEGG PATHWAY	ko00531	1	13	0.376462	1	comp22099_c1	http://www.genome.jp/kegg-bin/show_pathway?ko00531
Tropane, piperidine and pyridine alkaloid biosynthesis	KEGG PATHWAY	ko00960	1	13	0.376462	1	comp21226_c1	http://www.genome.jp/kegg-bin/show_pathway?ko00960
beta-Alanine metabolism	KEGG PATHWAY	ko00410	2	38	0.395038	1	comp16347_c0|comp13617_c0	http://www.genome.jp/kegg-bin/show_pathway?ko00410
Ras signaling pathway	KEGG PATHWAY	ko04014	6	143	0.401916	1	comp22131_c0|comp20534_c0|comp22746_c7|comp20937_c0|comp22728_c0|comp15560_c0	http://www.genome.jp/kegg-bin/show_pathway?ko04014
Oxidative phosphorylation	KEGG PATHWAY	ko00190	8	202	0.432407	1	comp29673_c0|comp38293_c0|comp22200_c1|comp5455_c0|comp22729_c1|comp28146_c0|comp27772_c0|comp24491_c0	http://www.genome.jp/kegg-bin/show_pathway?ko00190
Isoquinoline alkaloid biosynthesis	KEGG PATHWAY	ko00950	1	16	0.440901	1	comp21226_c1	http://www.genome.jp/kegg-bin/show_pathway?ko00950
Homologous recombination	KEGG PATHWAY	ko03440	1	17	0.460869	1	comp22115_c19	http://www.genome.jp/kegg-bin/show_pathway?ko03440
Tyrosine metabolism	KEGG PATHWAY	ko00350	2	44	0.468779	1	comp8090_c0|comp21226_c1	http://www.genome.jp/kegg-bin/show_pathway?ko00350
Fanconi anemia pathway	KEGG PATHWAY	ko03460	1	18	0.480125	1	comp22115_c19	http://www.genome.jp/kegg-bin/show_pathway?ko03460
Regulation of autophagy	KEGG PATHWAY	ko04140	1	19	0.498695	1	comp31799_c0	http://www.genome.jp/kegg-bin/show_pathway?ko04140
Gap junction	KEGG PATHWAY	ko04540	3	75	0.503726	1	comp8276_c0|comp21796_c0|comp19451_c0	http://www.genome.jp/kegg-bin/show_pathway?ko04540
Chloroalkane and chloroalkene degradation	KEGG PATHWAY	ko00625	1	20	0.516604	1	comp13617_c0	http://www.genome.jp/kegg-bin/show_pathway?ko00625
MAPK signaling pathway - fly	KEGG PATHWAY	ko04013	1	21	0.533874	1	comp22728_c0	http://www.genome.jp/kegg-bin/show_pathway?ko04013
Amino sugar and nucleotide sugar metabolism	KEGG PATHWAY	ko00520	3	79	0.538873	1	comp21866_c0|comp22099_c1|comp24002_c0	http://www.genome.jp/kegg-bin/show_pathway?ko00520
Alanine, aspartate and glutamate metabolism	KEGG PATHWAY	ko00250	2	51	0.547665	1	comp16347_c0|comp8165_c2	http://www.genome.jp/kegg-bin/show_pathway?ko00250
Nicotinate and nicotinamide metabolism	KEGG PATHWAY	ko00760	1	22	0.550529	1	comp21322_c0	http://www.genome.jp/kegg-bin/show_pathway?ko00760
One carbon pool by folate	KEGG PATHWAY	ko00670	1	23	0.56659	1	comp22070_c0	http://www.genome.jp/kegg-bin/show_pathway?ko00670
MAPK signaling pathway - yeast	KEGG PATHWAY	ko04011	1	23	0.56659	1	comp20937_c0	http://www.genome.jp/kegg-bin/show_pathway?ko04011
Other glycan degradation	KEGG PATHWAY	ko00511	1	23	0.56659	1	comp22099_c1	http://www.genome.jp/kegg-bin/show_pathway?ko00511
Tryptophan metabolism	KEGG PATHWAY	ko00380	2	53	0.56865	1	comp20357_c0|comp13617_c0	http://www.genome.jp/kegg-bin/show_pathway?ko00380
Glycerolipid metabolism	KEGG PATHWAY	ko00561	2	55	0.588923	1	comp22416_c0|comp13617_c0	http://www.genome.jp/kegg-bin/show_pathway?ko00561
Fructose and mannose metabolism	KEGG PATHWAY	ko00051	2	55	0.588923	1	comp21839_c0|comp15615_c0	http://www.genome.jp/kegg-bin/show_pathway?ko00051
Histidine metabolism	KEGG PATHWAY	ko00340	1	25	0.597016	1	comp13617_c0	http://www.genome.jp/kegg-bin/show_pathway?ko00340
Retinol metabolism	KEGG PATHWAY	ko00830	1	26	0.61142	1	comp22263_c0	http://www.genome.jp/kegg-bin/show_pathway?ko00830
Pentose and glucuronate interconversions	KEGG PATHWAY	ko00040	1	27	0.62531	1	comp13617_c0	http://www.genome.jp/kegg-bin/show_pathway?ko00040
Cysteine and methionine metabolism	KEGG PATHWAY	ko00270	2	59	0.627325	1	comp21811_c0|comp21226_c1	http://www.genome.jp/kegg-bin/show_pathway?ko00270
ErbB signaling pathway	KEGG PATHWAY	ko04012	2	59	0.627325	1	comp21638_c0|comp15513_c0	http://www.genome.jp/kegg-bin/show_pathway?ko04012
Pentose phosphate pathway	KEGG PATHWAY	ko00030	2	60	0.63648	1	comp20199_c0|comp21839_c0	http://www.genome.jp/kegg-bin/show_pathway?ko00030
VEGF signaling pathway	KEGG PATHWAY	ko04370	2	61	0.645458	1	comp22719_c0|comp15560_c0	http://www.genome.jp/kegg-bin/show_pathway?ko04370
Methane metabolism	KEGG PATHWAY	ko00680	2	62	0.65426	1	comp21839_c0|comp22143_c0	http://www.genome.jp/kegg-bin/show_pathway?ko00680
Propanoate metabolism	KEGG PATHWAY	ko00640	2	63	0.662887	1	comp21811_c0|comp13617_c0	http://www.genome.jp/kegg-bin/show_pathway?ko00640
ABC transporters	KEGG PATHWAY	ko02010	2	63	0.662887	1	comp21886_c0|comp22463_c14	http://www.genome.jp/kegg-bin/show_pathway?ko02010
RNA transport	KEGG PATHWAY	ko03013	4	128	0.674703	1	comp21955_c0|comp6695_c0|comp29213_c0|comp21636_c0	http://www.genome.jp/kegg-bin/show_pathway?ko03013
Pyruvate metabolism	KEGG PATHWAY	ko00620	3	97	0.677736	1	comp21811_c0|comp13617_c0|comp21768_c0	http://www.genome.jp/kegg-bin/show_pathway?ko00620
Endocytosis	KEGG PATHWAY	ko04144	5	166	0.710864	1	comp21784_c1|comp15363_c1|comp20937_c0|comp22744_c0|comp20416_c0	http://www.genome.jp/kegg-bin/show_pathway?ko04144
Oocyte meiosis	KEGG PATHWAY	ko04114	3	106	0.734539	1	comp8276_c0|comp21638_c0|comp19491_c0	http://www.genome.jp/kegg-bin/show_pathway?ko04114
p53 signaling pathway	KEGG PATHWAY	ko04115	1	37	0.739682	1	comp15513_c0	http://www.genome.jp/kegg-bin/show_pathway?ko04115
Ubiquitin mediated proteolysis	KEGG PATHWAY	ko04120	3	108	0.746033	1	comp22466_c7|comp22654_c1|comp21294_c0	http://www.genome.jp/kegg-bin/show_pathway?ko04120
Fatty acid degradation	KEGG PATHWAY	ko00071	2	75	0.753333	1	comp9514_c0|comp13617_c0	http://www.genome.jp/kegg-bin/show_pathway?ko00071
Butanoate metabolism	KEGG PATHWAY	ko00650	1	40	0.766641	1	comp16347_c0	http://www.genome.jp/kegg-bin/show_pathway?ko00650
Microbial metabolism in diverse environments	KEGG PATHWAY	ko01120	10	342	0.783323	1	comp21839_c0|comp21670_c0|comp21768_c0|comp22143_c0|comp16460_c0|comp15615_c0|comp21811_c0|comp8090_c0|comp13617_c0|comp22097_c0	http://www.genome.jp/kegg-bin/show_pathway?ko01120
Aminoacyl-tRNA biosynthesis	KEGG PATHWAY	ko00970	1	43	0.790814	1	comp22299_c0	http://www.genome.jp/kegg-bin/show_pathway?ko00970
Galactose metabolism	KEGG PATHWAY	ko00052	1	43	0.790814	1	comp24002_c0	http://www.genome.jp/kegg-bin/show_pathway?ko00052
Spliceosome	KEGG PATHWAY	ko03040	4	153	0.800398	1	comp15363_c1|comp22149_c22|comp7401_c0|comp20796_c0	http://www.genome.jp/kegg-bin/show_pathway?ko03040
Biosynthesis of secondary metabolites	KEGG PATHWAY	ko01110	15	512	0.819346	1	comp21839_c0|comp21322_c0|comp21866_c0|comp21768_c0|comp21853_c0|comp24002_c0|comp16460_c0|comp21226_c1|comp15615_c0|comp21811_c0|comp22143_c0|comp16347_c0|comp22099_c1|comp13617_c0|comp22097_c0	http://www.genome.jp/kegg-bin/show_pathway?ko01110
Biosynthesis of unsaturated fatty acids	KEGG PATHWAY	ko01040	1	51	0.843748	1	comp19294_c0	http://www.genome.jp/kegg-bin/show_pathway?ko01040
Cell cycle	KEGG PATHWAY	ko04110	2	92	0.84529	1	comp15513_c0|comp19491_c0	http://www.genome.jp/kegg-bin/show_pathway?ko04110
Glutathione metabolism	KEGG PATHWAY	ko00480	1	55	0.864969	1	comp19382_c0	http://www.genome.jp/kegg-bin/show_pathway?ko00480
Peroxisome	KEGG PATHWAY	ko04146	2	100	0.876748	1	comp16298_c1|comp9514_c0	http://www.genome.jp/kegg-bin/show_pathway?ko04146
TGF-beta signaling pathway	KEGG PATHWAY	ko04350	1	58	0.878974	1	comp20937_c0	http://www.genome.jp/kegg-bin/show_pathway?ko04350
Cell cycle - yeast	KEGG PATHWAY	ko04111	1	62	0.89542	1	comp22625_c1	http://www.genome.jp/kegg-bin/show_pathway?ko04111
Pyrimidine metabolism	KEGG PATHWAY	ko00240	1	66	0.909637	1	comp21322_c0	http://www.genome.jp/kegg-bin/show_pathway?ko00240
Lysine degradation	KEGG PATHWAY	ko00310	1	67	0.912878	1	comp13617_c0	http://www.genome.jp/kegg-bin/show_pathway?ko00310
Fatty acid metabolism	KEGG PATHWAY	ko01212	2	112	0.913031	1	comp9514_c0|comp19294_c0	http://www.genome.jp/kegg-bin/show_pathway?ko01212
Carbon metabolism	KEGG PATHWAY	ko01200	6	264	0.91386	1	comp21839_c0|comp21768_c0|comp22143_c0|comp16460_c0|comp15615_c0|comp22097_c0	http://www.genome.jp/kegg-bin/show_pathway?ko01200
Phosphatidylinositol signaling system	KEGG PATHWAY	ko04070	1	71	0.924726	1	comp19451_c0	http://www.genome.jp/kegg-bin/show_pathway?ko04070
Valine, leucine and isoleucine degradation	KEGG PATHWAY	ko00280	1	75	0.934967	1	comp13617_c0	http://www.genome.jp/kegg-bin/show_pathway?ko00280
Protein processing in endoplasmic reticulum	KEGG PATHWAY	ko04141	4	209	0.943829	1	comp15363_c1|comp21153_c0|comp19698_c0|comp21294_c0	http://www.genome.jp/kegg-bin/show_pathway?ko04141
mRNA surveillance pathway	KEGG PATHWAY	ko03015	1	95	0.968721	1	comp21955_c0	http://www.genome.jp/kegg-bin/show_pathway?ko03015
Metabolic pathways	KEGG PATHWAY	ko01100	34	1291	0.980702	1	comp9514_c0|comp21853_c0|comp16460_c0|comp21226_c1|comp21811_c0|comp28146_c0|comp22099_c1|comp22097_c0|comp21322_c0|comp29673_c0|comp21768_c0|comp22719_c0|comp22143_c0|comp27772_c0|comp15615_c0|comp22263_c0|comp24491_c0|comp21839_c0|comp24002_c0|comp21743_c0|comp22200_c1|comp22070_c0|comp19451_c0|comp8090_c0|comp8165_c2|comp21619_c0|comp22561_c11|comp22416_c0|comp20357_c0|comp5455_c0|comp13617_c0…	http://www.genome.jp/kegg-bin/show_pathway?ko01100
