# Supplementary material for: Preliminary analysis of Psoroptes ovis transcriptome in different developmental stages
Source: Parasit Vectors. 2016 Nov 4;9:570. doi: 10.1186/s13071-016-1856-z (PMC5096302; doi:10.1186/s13071-016-1856-z)
Supplement: Additional file 11: Table S9. — The enrichment results of downregulated DEGs in KEGG pathways. (XLS 64 kb) [file 13071_2016_1856_MOESM11_ESM.xls]

## Sheet: Pso_LvsPso_N_A_down.DEG_KEGG_pa
Additional file 11. Table S9. The enrichment results of downregulated differential expression genes of P. ovis in the Pso_L group (samples from P. ovis larvae) relative to the Pso_N_A group (samples from adults and
nymphs) in KEGG pathways.
Term	Database	Id	Sample number	Background number	P-Value	Corrected P-Value	Genes	Hyperlink
Lysosome	KEGG PATHWAY	ko04142	19	132	8.72e-05	0.0148293	comp9992_c0|comp19251_c1|comp23355_c0|comp8011_c0|comp5158_c0|comp16295_c0|comp9491_c0|comp9794_c0|comp9456_c0|comp21733_c0|comp12903_c0|comp22403_c8|comp9213_c0|comp22354_c13|comp22350_c10|comp25611_c0|comp21302_c2|comp24532_c0|comp30836_c0	http://www.genome.jp/kegg-bin/show_pathway?ko04142
Protein processing in endoplasmic reticulum	KEGG PATHWAY	ko04141	24	209	0.000402359	0.0230347	comp20182_c2|comp22367_c7|comp16309_c0|comp22370_c0|comp9210_c0|comp25887_c0|comp22004_c2|comp8076_c1|comp8076_c0|comp22661_c3|comp24383_c0|comp8403_c0|comp22412_c2|comp12014_c0|comp25448_c0|comp20363_c0|comp16267_c1|comp16267_c0|comp20116_c0|comp22146_c0|comp22206_c0|comp22042_c0|comp22523_c9|comp22072_c7	http://www.genome.jp/kegg-bin/show_pathway?ko04141
Cell cycle	KEGG PATHWAY	ko04110	14	92	0.000406495	0.0230347	comp21107_c2|comp22313_c3|comp7368_c0|comp20665_c0|comp22619_c10|comp21094_c1|comp32920_c0|comp21332_c0|comp19450_c0|comp22586_c0|comp30566_c0|comp22433_c1|comp16337_c0|comp22516_c0	http://www.genome.jp/kegg-bin/show_pathway?ko04110
Cell cycle - yeast	KEGG PATHWAY	ko04111	9	62	0.00589021	0.210531	comp21107_c2|comp30566_c0|comp18976_c0|comp22619_c10|comp21094_c1|comp32920_c0|comp21133_c0|comp19450_c0|comp22516_c0	http://www.genome.jp/kegg-bin/show_pathway?ko04111
Mismatch repair	KEGG PATHWAY	ko03430	4	15	0.00722827	0.210531	comp21417_c0|comp22295_c1|comp15459_c0|comp15068_c0	http://www.genome.jp/kegg-bin/show_pathway?ko03430
Pyrimidine metabolism	KEGG PATHWAY	ko00240	9	66	0.00887774	0.210531	comp20793_c0|comp9520_c0|comp26125_c0|comp19037_c0|comp8324_c0|comp15459_c0|comp22737_c1|comp21125_c0|comp18861_c0	http://www.genome.jp/kegg-bin/show_pathway?ko00240
Glycerolipid metabolism	KEGG PATHWAY	ko00561	8	55	0.00909601	0.210531	comp20708_c6|comp22335_c0|comp24729_c0|comp29327_c0|comp20294_c0|comp21984_c19|comp16235_c0|comp11594_c0	http://www.genome.jp/kegg-bin/show_pathway?ko00561
DNA replication	KEGG PATHWAY	ko03030	5	25	0.00990736	0.210531	comp21107_c2|comp16586_c0|comp15459_c0|comp32920_c0|comp15068_c0	http://www.genome.jp/kegg-bin/show_pathway?ko03030
Homologous recombination	KEGG PATHWAY	ko03440	4	17	0.0115629	0.218411	comp32480_c0|comp20525_c0|comp22176_c7|comp15459_c0	http://www.genome.jp/kegg-bin/show_pathway?ko03440
Phosphonate and phosphinate metabolism	KEGG PATHWAY	ko00440	3	10	0.0142878	0.242893	comp20076_c0|comp19287_c1|comp22466_c15	http://www.genome.jp/kegg-bin/show_pathway?ko00440
Glycerophospholipid metabolism	KEGG PATHWAY	ko00564	8	64	0.0216641	0.334808	comp20076_c0|comp20708_c6|comp9992_c0|comp19443_c0|comp22466_c15|comp20294_c0|comp19287_c1|comp21521_c0	http://www.genome.jp/kegg-bin/show_pathway?ko00564
Glycosphingolipid biosynthesis - ganglio series	KEGG PATHWAY	ko00604	3	12	0.0241602	0.33481	comp9456_c0|comp5920_c0|comp25611_c0	http://www.genome.jp/kegg-bin/show_pathway?ko00604
Glutathione metabolism	KEGG PATHWAY	ko00480	7	55	0.0281707	0.33481	comp16655_c0|comp26125_c0|comp16376_c0|comp9815_c0|comp20774_c0|comp18861_c0|comp16143_c2	http://www.genome.jp/kegg-bin/show_pathway?ko00480
Metabolic pathways	KEGG PATHWAY	ko01100	85	1291	0.0313038	0.33481	comp22569_c0|comp20708_c6|comp22466_c15|comp22089_c1|comp22451_c12|comp15120_c0|comp16108_c0|comp16376_c0|comp16401_c0|comp25486_c0|comp19287_c1|comp9538_c0|comp21829_c0|comp29377_c0|comp15459_c0|comp37559_c0|comp21521_c0|comp22661_c3|comp22522_c4|comp5972_c0|comp20409_c0|comp20076_c0|comp19098_c1|comp9815_c0|comp30836_c0|comp24729_c0|comp22377_c0|comp9520_c0|comp19037_c0|comp8962_c0|comp24840_c0…	http://www.genome.jp/kegg-bin/show_pathway?ko01100
Ether lipid metabolism	KEGG PATHWAY	ko00565	4	23	0.0332974	0.33481	comp20076_c0|comp20708_c6|comp19287_c1|comp21521_c0	http://www.genome.jp/kegg-bin/show_pathway?ko00565
Other glycan degradation	KEGG PATHWAY	ko00511	4	23	0.0332974	0.33481	comp31522_c0|comp9456_c0|comp25611_c0|comp30836_c0	http://www.genome.jp/kegg-bin/show_pathway?ko00511
Meiosis - yeast	KEGG PATHWAY	ko04113	7	57	0.033481	0.33481	comp21107_c2|comp30566_c0|comp22619_c10|comp21094_c1|comp32920_c0|comp19450_c0|comp22516_c0	http://www.genome.jp/kegg-bin/show_pathway?ko04113
Taurine and hypotaurine metabolism	KEGG PATHWAY	ko00430	2	6	0.0380494	0.359356	comp9815_c0|comp7696_c0	http://www.genome.jp/kegg-bin/show_pathway?ko00430
Peroxisome	KEGG PATHWAY	ko04146	10	100	0.0441897	0.395381	comp19098_c1|comp16119_c0|comp21678_c0|comp21582_c7|comp22451_c12|comp15120_c0|comp22701_c14|comp21405_c0|comp22668_c1|comp16143_c2	http://www.genome.jp/kegg-bin/show_pathway?ko04146
ABC transporters	KEGG PATHWAY	ko02010	7	63	0.0532584	0.452696	comp21985_c0|comp19404_c0|comp22196_c7|comp22595_c0|comp11570_c0|comp15703_c1|comp22668_c1	http://www.genome.jp/kegg-bin/show_pathway?ko02010
Porphyrin and chlorophyll metabolism	KEGG PATHWAY	ko00860	4	28	0.0623554	0.491719	comp16271_c0|comp9538_c0|comp22538_c13|comp22465_c0	http://www.genome.jp/kegg-bin/show_pathway?ko00860
Amino sugar and nucleotide sugar metabolism	KEGG PATHWAY	ko00520	8	79	0.0636342	0.491719	comp9843_c0|comp20277_c0|comp25611_c0|comp9456_c0|comp16401_c0|comp19324_c1|comp21933_c1|comp29333_c0	http://www.genome.jp/kegg-bin/show_pathway?ko00520
Nucleotide excision repair	KEGG PATHWAY	ko03420	4	29	0.0693662	0.512706	comp20980_c0|comp15459_c0|comp22004_c2|comp15068_c0	http://www.genome.jp/kegg-bin/show_pathway?ko03420
Aminoacyl-tRNA biosynthesis	KEGG PATHWAY	ko00970	5	43	0.0814389	0.536809	comp9288_c0|comp20957_c0|comp27196_c0|comp22465_c0|comp8537_c0	http://www.genome.jp/kegg-bin/show_pathway?ko00970
Glycosylphosphatidylinositol(GPI)-anchor biosynthesis	KEGG PATHWAY	ko00563	2	9	0.0820141	0.536809	comp37559_c0|comp16108_c0	http://www.genome.jp/kegg-bin/show_pathway?ko00563
Fatty acid metabolism	KEGG PATHWAY	ko01212	10	112	0.0821002	0.536809	comp19098_c1|comp22089_c1|comp16119_c0|comp19189_c0|comp22451_c12|comp15120_c0|comp7690_c0|comp22083_c4|comp21678_c0|comp24840_c0	http://www.genome.jp/kegg-bin/show_pathway?ko01212
Phagosome	KEGG PATHWAY	ko04145	13	168	0.124435	0.763967	comp16261_c1|comp16261_c0|comp9794_c0|comp22717_c8|comp22183_c2|comp9210_c0|comp24532_c0|comp21679_c0|comp9491_c0|comp9213_c0|comp22523_c9|comp19208_c0|comp16185_c0	http://www.genome.jp/kegg-bin/show_pathway?ko04145
Terpenoid backbone biosynthesis	KEGG PATHWAY	ko00900	3	23	0.12583	0.763967	comp22451_c25|comp22707_c0|comp24840_c0	http://www.genome.jp/kegg-bin/show_pathway?ko00900
Glycosphingolipid biosynthesis - globo series	KEGG PATHWAY	ko00603	2	12	0.135257	0.792887	comp9456_c0|comp25611_c0	http://www.genome.jp/kegg-bin/show_pathway?ko00603
Glycosaminoglycan degradation	KEGG PATHWAY	ko00531	2	13	0.154364	0.87167	comp9456_c0|comp25611_c0	http://www.genome.jp/kegg-bin/show_pathway?ko00531
N-Glycan biosynthesis	KEGG PATHWAY	ko00510	4	39	0.158952	0.87167	comp25887_c0|comp12014_c0|comp22661_c3|comp22072_c7	http://www.genome.jp/kegg-bin/show_pathway?ko00510
Retinol metabolism	KEGG PATHWAY	ko00830	3	26	0.164505	0.873934	comp24729_c0|comp29327_c0|comp11594_c0	http://www.genome.jp/kegg-bin/show_pathway?ko00830
Glycosaminoglycan biosynthesis - heparan sulfate / heparin	KEGG PATHWAY	ko00534	2	14	0.173943	0.890505	comp22229_c14|comp20467_c1	http://www.genome.jp/kegg-bin/show_pathway?ko00534
Pentose and glucuronate interconversions	KEGG PATHWAY	ko00040	3	27	0.178101	0.890505	comp24834_c0|comp21933_c1|comp21984_c19	http://www.genome.jp/kegg-bin/show_pathway?ko00040
RNA polymerase	KEGG PATHWAY	ko03020	2	16	0.214101	1	comp21125_c0|comp8324_c0	http://www.genome.jp/kegg-bin/show_pathway?ko03020
Fatty acid degradation	KEGG PATHWAY	ko00071	6	75	0.22051	1	comp19098_c1|comp16119_c0|comp21678_c0|comp15120_c0|comp22451_c12|comp24840_c0	http://www.genome.jp/kegg-bin/show_pathway?ko00071
Purine metabolism	KEGG PATHWAY	ko00230	9	124	0.230056	1	comp8324_c0|comp26125_c0|comp7618_c0|comp7618_c1|comp16401_c0|comp15459_c0|comp22737_c1|comp21125_c0|comp18861_c0	http://www.genome.jp/kegg-bin/show_pathway?ko00230
Ubiquitin mediated proteolysis	KEGG PATHWAY	ko04120	8	108	0.231163	1	comp16133_c0|comp21094_c1|comp22370_c0|comp21450_c0|comp21452_c2|comp22350_c22|comp19450_c0|comp22516_c0	http://www.genome.jp/kegg-bin/show_pathway?ko04120
Vitamin B6 metabolism	KEGG PATHWAY	ko00750	1	5	0.243271	1	comp23753_c0	http://www.genome.jp/kegg-bin/show_pathway?ko00750
Fanconi anemia pathway	KEGG PATHWAY	ko03460	2	18	0.25499	1	comp32480_c0|comp20525_c0	http://www.genome.jp/kegg-bin/show_pathway?ko03460
Sulfur relay system	KEGG PATHWAY	ko04122	1	6	0.284315	1	comp21829_c0	http://www.genome.jp/kegg-bin/show_pathway?ko04122
Sphingolipid metabolism	KEGG PATHWAY	ko00600	3	35	0.294684	1	comp20708_c6|comp23826_c0|comp30836_c0	http://www.genome.jp/kegg-bin/show_pathway?ko00600
Linoleic acid metabolism	KEGG PATHWAY	ko00591	2	21	0.316417	1	comp21521_c0|comp22139_c0	http://www.genome.jp/kegg-bin/show_pathway?ko00591
Spliceosome	KEGG PATHWAY	ko03040	10	153	0.317287	1	comp19672_c0|comp16133_c0|comp34021_c0|comp22414_c0|comp19180_c0|comp21107_c1|comp22332_c1|comp21221_c0|comp22596_c9|comp19558_c0	http://www.genome.jp/kegg-bin/show_pathway?ko03040
p53 signaling pathway	KEGG PATHWAY	ko04115	3	37	0.324885	1	comp22313_c3|comp16337_c0|comp26125_c0	http://www.genome.jp/kegg-bin/show_pathway?ko04115
Inositol phosphate metabolism	KEGG PATHWAY	ko00562	4	54	0.335962	1	comp22377_c0|comp22401_c4|comp22717_c8|comp22569_c0	http://www.genome.jp/kegg-bin/show_pathway?ko00562
Nicotinate and nicotinamide metabolism	KEGG PATHWAY	ko00760	2	22	0.336683	1	comp22737_c1|comp25486_c0	http://www.genome.jp/kegg-bin/show_pathway?ko00760
Fructose and mannose metabolism	KEGG PATHWAY	ko00051	4	55	0.348477	1	comp22139_c0|comp21984_c19|comp21198_c0|comp29333_c0	http://www.genome.jp/kegg-bin/show_pathway?ko00051
Oocyte meiosis	KEGG PATHWAY	ko04114	7	106	0.351664	1	comp30566_c0|comp20665_c0|comp21094_c1|comp19450_c0|comp22586_c0|comp22086_c6|comp22516_c0	http://www.genome.jp/kegg-bin/show_pathway?ko04114
Protein export	KEGG PATHWAY	ko03060	2	23	0.356764	1	comp9210_c0|comp22206_c0	http://www.genome.jp/kegg-bin/show_pathway?ko03060
One carbon pool by folate	KEGG PATHWAY	ko00670	2	23	0.356764	1	comp19131_c0|comp23223_c0	http://www.genome.jp/kegg-bin/show_pathway?ko00670
Cyanoamino acid metabolism	KEGG PATHWAY	ko00460	1	8	0.359856	1	comp9815_c0	http://www.genome.jp/kegg-bin/show_pathway?ko00460
Degradation of aromatic compounds	KEGG PATHWAY	ko01220	1	8	0.359856	1	comp22499_c0	http://www.genome.jp/kegg-bin/show_pathway?ko01220
Starch and sucrose metabolism	KEGG PATHWAY	ko00500	4	56	0.360998	1	comp16401_c0|comp21933_c1|comp8962_c0|comp7240_c0	http://www.genome.jp/kegg-bin/show_pathway?ko00500
RNA transport	KEGG PATHWAY	ko03013	8	128	0.391872	1	comp38093_c0|comp26175_c0|comp22676_c5|comp19454_c0|comp22596_c9|comp22332_c1|comp21221_c0|comp22293_c24	http://www.genome.jp/kegg-bin/show_pathway?ko03013
Histidine metabolism	KEGG PATHWAY	ko00340	2	25	0.39622	1	comp22646_c5|comp22522_c4	http://www.genome.jp/kegg-bin/show_pathway?ko00340
Cysteine and methionine metabolism	KEGG PATHWAY	ko00270	4	59	0.398467	1	comp16561_c0|comp7696_c0|comp5972_c0|comp29377_c0	http://www.genome.jp/kegg-bin/show_pathway?ko00270
Galactose metabolism	KEGG PATHWAY	ko00052	3	43	0.414782	1	comp16401_c0|comp21933_c1|comp21984_c19	http://www.genome.jp/kegg-bin/show_pathway?ko00052
Steroid biosynthesis	KEGG PATHWAY	ko00100	1	10	0.427435	1	comp21733_c0	http://www.genome.jp/kegg-bin/show_pathway?ko00100
Folate biosynthesis	KEGG PATHWAY	ko00790	1	10	0.427435	1	comp21829_c0	http://www.genome.jp/kegg-bin/show_pathway?ko00790
Tyrosine metabolism	KEGG PATHWAY	ko00350	3	44	0.429453	1	comp12943_c0|comp22499_c0|comp5972_c0	http://www.genome.jp/kegg-bin/show_pathway?ko00350
Drug metabolism - cytochrome P450	KEGG PATHWAY	ko00982	2	27	0.434524	1	comp19282_c0|comp16125_c0	http://www.genome.jp/kegg-bin/show_pathway?ko00982
Methane metabolism	KEGG PATHWAY	ko00680	4	62	0.43555	1	comp19282_c0|comp23753_c0|comp16125_c0|comp25194_c0	http://www.genome.jp/kegg-bin/show_pathway?ko00680
Fatty acid elongation	KEGG PATHWAY	ko00062	2	28	0.45318	1	comp19189_c0|comp16338_c1	http://www.genome.jp/kegg-bin/show_pathway?ko00062
Steroid hormone biosynthesis	KEGG PATHWAY	ko00140	1	11	0.458505	1	comp22401_c26	http://www.genome.jp/kegg-bin/show_pathway?ko00140
Arachidonic acid metabolism	KEGG PATHWAY	ko00590	2	29	0.471479	1	comp9815_c0|comp21521_c0	http://www.genome.jp/kegg-bin/show_pathway?ko00590
Glycosphingolipid biosynthesis - lacto and neolacto series	KEGG PATHWAY	ko00601	1	12	0.487891	1	comp20409_c0	http://www.genome.jp/kegg-bin/show_pathway?ko00601
Sulfur metabolism	KEGG PATHWAY	ko00920	1	12	0.487891	1	comp10991_c0	http://www.genome.jp/kegg-bin/show_pathway?ko00920
Various types of N-glycan biosynthesis	KEGG PATHWAY	ko00513	2	31	0.506945	1	comp22661_c3|comp22072_c7	http://www.genome.jp/kegg-bin/show_pathway?ko00513
Phenylalanine, tyrosine and tryptophan biosynthesis	KEGG PATHWAY	ko00400	1	13	0.515685	1	comp5972_c0	http://www.genome.jp/kegg-bin/show_pathway?ko00400
Tropane, piperidine and pyridine alkaloid biosynthesis	KEGG PATHWAY	ko00960	1	13	0.515685	1	comp5972_c0	http://www.genome.jp/kegg-bin/show_pathway?ko00960
Carbon fixation pathways in prokaryotes	KEGG PATHWAY	ko00720	3	51	0.527693	1	comp22351_c0|comp24840_c0|comp16143_c2	http://www.genome.jp/kegg-bin/show_pathway?ko00720
Alanine, aspartate and glutamate metabolism	KEGG PATHWAY	ko00250	3	51	0.527693	1	comp22340_c6|comp28123_c0|comp5972_c0	http://www.genome.jp/kegg-bin/show_pathway?ko00250
Biosynthesis of unsaturated fatty acids	KEGG PATHWAY	ko01040	3	51	0.527693	1	comp19189_c0|comp7690_c0|comp22083_c4	http://www.genome.jp/kegg-bin/show_pathway?ko01040
Phenylalanine metabolism	KEGG PATHWAY	ko00360	2	34	0.557147	1	comp12943_c0|comp5972_c0	http://www.genome.jp/kegg-bin/show_pathway?ko00360
Streptomycin biosynthesis	KEGG PATHWAY	ko00521	1	15	0.566836	1	comp22401_c4	http://www.genome.jp/kegg-bin/show_pathway?ko00521
SNARE interactions in vesicular transport	KEGG PATHWAY	ko04130	1	15	0.566836	1	comp22431_c28	http://www.genome.jp/kegg-bin/show_pathway?ko04130
Benzoate degradation	KEGG PATHWAY	ko00362	1	16	0.590351	1	comp24840_c0	http://www.genome.jp/kegg-bin/show_pathway?ko00362
Isoquinoline alkaloid biosynthesis	KEGG PATHWAY	ko00950	1	16	0.590351	1	comp5972_c0	http://www.genome.jp/kegg-bin/show_pathway?ko00950
Fatty acid biosynthesis	KEGG PATHWAY	ko00061	1	16	0.590351	1	comp22089_c1	http://www.genome.jp/kegg-bin/show_pathway?ko00061
mRNA surveillance pathway	KEGG PATHWAY	ko03015	5	95	0.591777	1	comp22332_c1|comp21221_c0|comp22293_c24|comp18976_c0|comp34630_c0	http://www.genome.jp/kegg-bin/show_pathway?ko03015
alpha-Linolenic acid metabolism	KEGG PATHWAY	ko00592	1	17	0.612592	1	comp21521_c0	http://www.genome.jp/kegg-bin/show_pathway?ko00592
Synthesis and degradation of ketone bodies	KEGG PATHWAY	ko00072	1	17	0.612592	1	comp24840_c0	http://www.genome.jp/kegg-bin/show_pathway?ko00072
RNA degradation	KEGG PATHWAY	ko03018	3	58	0.615811	1	comp22006_c0|comp22693_c11|comp22512_c2	http://www.genome.jp/kegg-bin/show_pathway?ko03018
beta-Alanine metabolism	KEGG PATHWAY	ko00410	2	38	0.618252	1	comp22377_c0|comp22646_c5	http://www.genome.jp/kegg-bin/show_pathway?ko00410
Arginine and proline metabolism	KEGG PATHWAY	ko00330	4	79	0.627064	1	comp16655_c0|comp21537_c6|comp22646_c5|comp5972_c0	http://www.genome.jp/kegg-bin/show_pathway?ko00330
ErbB signaling pathway	KEGG PATHWAY	ko04012	3	59	0.627454	1	comp22536_c0|comp22639_c4|comp22569_c0	http://www.genome.jp/kegg-bin/show_pathway?ko04012
Base excision repair	KEGG PATHWAY	ko03410	1	18	0.633628	1	comp15459_c0	http://www.genome.jp/kegg-bin/show_pathway?ko03410
Butanoate metabolism	KEGG PATHWAY	ko00650	2	40	0.646285	1	comp22139_c0|comp24840_c0	http://www.genome.jp/kegg-bin/show_pathway?ko00650
Proteasome	KEGG PATHWAY	ko03050	3	61	0.650005	1	comp25400_c0|comp21411_c0|comp22552_c8	http://www.genome.jp/kegg-bin/show_pathway?ko03050
Regulation of autophagy	KEGG PATHWAY	ko04140	1	19	0.653523	1	comp22717_c8	http://www.genome.jp/kegg-bin/show_pathway?ko04140
Other types of O-glycan biosynthesis	KEGG PATHWAY	ko00514	1	20	0.672339	1	comp22312_c5	http://www.genome.jp/kegg-bin/show_pathway?ko00514
Chloroalkane and chloroalkene degradation	KEGG PATHWAY	ko00625	1	20	0.672339	1	comp22139_c0	http://www.genome.jp/kegg-bin/show_pathway?ko00625
Glycine, serine and threonine metabolism	KEGG PATHWAY	ko00260	3	65	0.692137	1	comp22340_c6|comp23753_c0|comp23999_c0	http://www.genome.jp/kegg-bin/show_pathway?ko00260
Drug metabolism - other enzymes	KEGG PATHWAY	ko00983	1	22	0.706966	1	comp9520_c0	http://www.genome.jp/kegg-bin/show_pathway?ko00983
Cell adhesion molecules (CAMs)	KEGG PATHWAY	ko04514	2	46	0.720613	1	comp18731_c0|comp22664_c0	http://www.genome.jp/kegg-bin/show_pathway?ko04514
Nitrogen metabolism	KEGG PATHWAY	ko00910	1	25	0.752178	1	comp20886_c0	http://www.genome.jp/kegg-bin/show_pathway?ko00910
Pyruvate metabolism	KEGG PATHWAY	ko00620	4	97	0.778584	1	comp7618_c0|comp24840_c0|comp21984_c19|comp7618_c1	http://www.genome.jp/kegg-bin/show_pathway?ko00620
Gap junction	KEGG PATHWAY	ko04540	3	75	0.780517	1	comp16261_c1|comp16261_c0|comp16185_c0	http://www.genome.jp/kegg-bin/show_pathway?ko04540
Valine, leucine and isoleucine degradation	KEGG PATHWAY	ko00280	3	75	0.780517	1	comp16147_c0|comp22377_c0|comp24840_c0	http://www.genome.jp/kegg-bin/show_pathway?ko00280
Hippo signaling pathway - fly	KEGG PATHWAY	ko04391	2	52	0.781334	1	comp18976_c0|comp22183_c2	http://www.genome.jp/kegg-bin/show_pathway?ko04391
2-Oxocarboxylic acid metabolism	KEGG PATHWAY	ko01210	2	52	0.781334	1	comp5972_c0|comp16143_c2	http://www.genome.jp/kegg-bin/show_pathway?ko01210
Endocytosis	KEGG PATHWAY	ko04144	7	166	0.80281	1	comp8590_c0|comp22018_c0|comp22643_c3|comp12903_c0|comp21679_c0|comp16379_c0|comp21706_c0	http://www.genome.jp/kegg-bin/show_pathway?ko04144
Hedgehog signaling pathway	KEGG PATHWAY	ko04340	1	30	0.812587	1	comp22351_c1	http://www.genome.jp/kegg-bin/show_pathway?ko04340
Basal transcription factors	KEGG PATHWAY	ko03022	1	31	0.822775	1	comp20980_c0	http://www.genome.jp/kegg-bin/show_pathway?ko03022
Ribosome biogenesis in eukaryotes	KEGG PATHWAY	ko03008	2	58	0.830166	1	comp22494_c0|comp22693_c11	http://www.genome.jp/kegg-bin/show_pathway?ko03008
TGF-beta signaling pathway	KEGG PATHWAY	ko04350	2	58	0.830166	1	comp7368_c0|comp22639_c4	http://www.genome.jp/kegg-bin/show_pathway?ko04350
Two-component system	KEGG PATHWAY	ko02020	1	33	0.841522	1	comp24840_c0	http://www.genome.jp/kegg-bin/show_pathway?ko02020
Pentose phosphate pathway	KEGG PATHWAY	ko00030	2	60	0.844121	1	comp16401_c0|comp20774_c0	http://www.genome.jp/kegg-bin/show_pathway?ko00030
Biosynthesis of secondary metabolites	KEGG PATHWAY	ko01110	23	512	0.854264	1	comp9843_c0|comp22465_c0|comp16401_c0|comp20774_c0|comp8962_c0|comp9452_c0|comp5972_c0|comp22538_c13|comp16143_c2|comp25611_c0|comp9538_c0|comp22451_c25|comp7618_c0|comp22737_c1|comp24840_c0|comp29333_c0|comp28123_c0|comp16147_c0|comp22351_c0|comp9456_c0|comp22401_c4|comp19324_c1|comp21933_c1	http://www.genome.jp/kegg-bin/show_pathway?ko01110
Propanoate metabolism	KEGG PATHWAY	ko00640	2	63	0.863109	1	comp22377_c0|comp24840_c0	http://www.genome.jp/kegg-bin/show_pathway?ko00640
PI3K-Akt signaling pathway	KEGG PATHWAY	ko04151	7	181	0.866833	1	comp22146_c0|comp22639_c4|comp18976_c0|comp16309_c0|comp19594_c1|comp16267_c1|comp16267_c0	http://www.genome.jp/kegg-bin/show_pathway?ko04151
Tight junction	KEGG PATHWAY	ko04530	3	90	0.873004	1	comp18976_c0|comp16523_c0|comp22183_c2	http://www.genome.jp/kegg-bin/show_pathway?ko04530
Microbial metabolism in diverse environments	KEGG PATHWAY	ko01120	14	342	0.893276	1	comp22499_c0|comp22139_c0|comp7618_c0|comp24840_c0|comp16401_c0|comp20774_c0|comp21739_c0|comp22351_c0|comp19282_c0|comp23753_c0|comp16125_c0|comp10991_c0|comp16143_c2|comp25194_c0	http://www.genome.jp/kegg-bin/show_pathway?ko01120
Phosphatidylinositol signaling system	KEGG PATHWAY	ko04070	2	71	0.903837	1	comp22569_c0|comp22717_c8	http://www.genome.jp/kegg-bin/show_pathway?ko04070
Carbon fixation in photosynthetic organisms	KEGG PATHWAY	ko00710	2	71	0.903837	1	comp21739_c0|comp5972_c0	http://www.genome.jp/kegg-bin/show_pathway?ko00710
mTOR signaling pathway	KEGG PATHWAY	ko04150	2	73	0.912085	1	comp22536_c0|comp22639_c4	http://www.genome.jp/kegg-bin/show_pathway?ko04150
Biosynthesis of amino acids	KEGG PATHWAY	ko01230	6	176	0.920993	1	comp21537_c6|comp7618_c0|comp7618_c1|comp23753_c0|comp5972_c0|comp16143_c2	http://www.genome.jp/kegg-bin/show_pathway?ko01230
Wnt signaling pathway	KEGG PATHWAY	ko04310	2	81	0.938885	1	comp22312_c4|comp20993_c0	http://www.genome.jp/kegg-bin/show_pathway?ko04310
NF-kappa B signaling pathway	KEGG PATHWAY	ko04064	1	51	0.942117	1	comp22569_c0	http://www.genome.jp/kegg-bin/show_pathway?ko04064
Glyoxylate and dicarboxylate metabolism	KEGG PATHWAY	ko00630	2	83	0.944258	1	comp21739_c0|comp24840_c0	http://www.genome.jp/kegg-bin/show_pathway?ko00630
Notch signaling pathway	KEGG PATHWAY	ko04330	1	52	0.945269	1	comp13019_c0	http://www.genome.jp/kegg-bin/show_pathway?ko04330
Tryptophan metabolism	KEGG PATHWAY	ko00380	1	53	0.94825	1	comp24840_c0	http://www.genome.jp/kegg-bin/show_pathway?ko00380
Carbon metabolism	KEGG PATHWAY	ko01200	9	264	0.95329	1	comp7618_c0|comp7618_c1|comp20774_c0|comp21739_c0|comp23753_c0|comp22351_c0|comp24840_c0|comp16143_c2|comp25194_c0	http://www.genome.jp/kegg-bin/show_pathway?ko01200
Hippo signaling pathway	KEGG PATHWAY	ko04390	2	91	0.961579	1	comp18976_c0|comp22183_c2	http://www.genome.jp/kegg-bin/show_pathway?ko04390
VEGF signaling pathway	KEGG PATHWAY	ko04370	1	61	0.966946	1	comp22569_c0	http://www.genome.jp/kegg-bin/show_pathway?ko04370
Adherens junction	KEGG PATHWAY	ko04520	1	65	0.973586	1	comp22183_c2	http://www.genome.jp/kegg-bin/show_pathway?ko04520
Glycolysis / Gluconeogenesis	KEGG PATHWAY	ko00010	3	129	0.973833	1	comp16401_c0|comp7618_c0|comp7618_c1	http://www.genome.jp/kegg-bin/show_pathway?ko00010
Lysine degradation	KEGG PATHWAY	ko00310	1	67	0.976388	1	comp24840_c0	http://www.genome.jp/kegg-bin/show_pathway?ko00310
Focal adhesion	KEGG PATHWAY	ko04510	4	161	0.977752	1	comp22536_c0|comp16379_c0|comp16523_c0|comp22183_c2	http://www.genome.jp/kegg-bin/show_pathway?ko04510
HIF-1 signaling pathway	KEGG PATHWAY	ko04066	2	106	0.981163	1	comp22569_c0|comp22639_c4	http://www.genome.jp/kegg-bin/show_pathway?ko04066
Citrate cycle (TCA cycle)	KEGG PATHWAY	ko00020	2	109	0.983699	1	comp22351_c0|comp16143_c2	http://www.genome.jp/kegg-bin/show_pathway?ko00020
Calcium signaling pathway	KEGG PATHWAY	ko04020	2	116	0.988395	1	comp22569_c0|comp22657_c0	http://www.genome.jp/kegg-bin/show_pathway?ko04020
Oxidative phosphorylation	KEGG PATHWAY	ko00190	4	202	0.995936	1	comp9213_c0|comp24532_c0|comp22562_c0|comp9538_c0	http://www.genome.jp/kegg-bin/show_pathway?ko00190
Regulation of actin cytoskeleton	KEGG PATHWAY	ko04810	3	171	0.995951	1	comp22536_c0|comp16523_c0|comp22183_c2	http://www.genome.jp/kegg-bin/show_pathway?ko04810
Ras signaling pathway	KEGG PATHWAY	ko04014	2	143	0.99695	1	comp22569_c0|comp21521_c0	http://www.genome.jp/kegg-bin/show_pathway?ko04014
MAPK signaling pathway	KEGG PATHWAY	ko04010	2	180	0.999536	1	comp22312_c4|comp22536_c0	http://www.genome.jp/kegg-bin/show_pathway?ko04010
Ribosome	KEGG PATHWAY	ko03010	1	393	1	1	comp22544_c0	http://www.genome.jp/kegg-bin/show_pathway?ko03010
