# Supplementary material for: Preliminary analysis of Psoroptes ovis transcriptome in different developmental stages
Source: Parasit Vectors. 2016 Nov 4;9:570. doi: 10.1186/s13071-016-1856-z (PMC5096302; doi:10.1186/s13071-016-1856-z)
Supplement: Additional file 13: Table S10. — Allergen genes among the unigenes in the two developmental stages. (XLSX 83 kb) [file 13071_2016_1856_MOESM13_ESM.xlsx]

## Sheet: 表 S4 psoroptes_allergen
Additional file 13. Table S10.	Allergen genes among the unigenes of P. ovis in the two developmental stages
Unigene_ID	Allergen_protein_ID	Speacies	Description	blast_evalue
comp3094_c0	M5EAX2	Malassezia sympodialis (strain ATCC 42132)	M5EAX2_MALS4 Allergen	2.50405e-08
comp16414_c0	A5HIJ3	Actinidia deliciosa	A5HIJ3_ACTDE Cysteine protease Cp3	1.76258e-43
comp22358_c3	L7UZ85	Dermatophagoides farinae	L7UZ85_DERFA Alpha-actinin	3.29329e-46
comp20315_c0	Q75N34	Dioscorea polystachya	Q75N34_9LILI Tuber storage protein	3.53056e-19
comp22334_c19	F1S663	Sus scrofa	F1S663_PIG Uncharacterized protein	4.22575e-175
comp14_c0	F2RM37	Homo sapiens	F2RM37_HUMAN Coagulation factor IX	6.2446e-11
comp20185_c0	Q6IQX2	Danio rerio	Q6IQX2_DANRE Collagen, type I, alpha 2	2.05706e-06
comp9450_c0	K4CP65	Solanum lycopersicum	K4CP65_SOLLC Uncharacterized protein	2.45518e-59
comp58_c1	A1DER2	Neosartorya fischeri (strain ATCC 1020 / DSM 3700 / FGSC A1164 / NRRL 181)	A1DER2_NEOFI Superoxide dismutase [Cu-Zn]	3.18939e-59
comp22788_c0	A0ERA8	Blattella germanica	A0ERA8_BLAGE Allergen Bla g 8 (Fragment)	1.30404e-51
comp25674_c0	A2YS08	Oryza sativa subsp. indica	A2YS08_ORYSI Putative uncharacterized protein	2.92561e-15
comp22196_c15	B2ZPG6	Forcipomyia taiwana	B2ZPG6_FORTA Serine/threonine protein kinase (Fragment)	1.08464e-06
comp469801_c0	B0YDL9	Neosartorya fumigata (strain CEA10 / CBS 144.89 / FGSC A1163)	B0YDL9_ASPFC Allergen Asp F3	6.71327e-16
comp748046_c0	Q09KA1	Blattella germanica	Q09KA1_BLAGE Receptor for activated protein kinase C-like	4.90221e-06
comp21976_c0	Q3ZU95	Vespula germanica	PA1_VESGE Phospholipase A1	1.27657e-19
comp556102_c0	Q52PV9	Tyrophagus putrescentiae	Q52PV9_TYRPU Alpha-tubulin	4.60928e-14
comp22231_c11	Q8L5K9	Salsola kali	Q8L5K9_SALKA Major antigen-like protein	1.49024e-11
comp179438_c0	Q6PWQ1	Neosartorya fumigata	Q6PWQ1_ASPFM alpha-1,2-Mannosidase	2.52099e-38
comp22504_c17	O43290	Homo sapiens	SNUT1_HUMAN U4/U6.U5 tri-snRNP-associated protein 1	1.55427e-79
comp8369_c0	Q9U6R7	Dermatophagoides farinae	Q9U6R7_DERFA 98kDa HDM allergen	4.67956e-10
comp298039_c0	Q870B9	Rhodotorula mucilaginosa	ENO_RHOMI Enolase	5.8769e-81
comp177370_c0	C4YHS0	Candida albicans (strain WO-1)	C4YHS0_CANAW Fructose-bisphosphate aldolase	2.76033e-98
comp22918_c0	Q2HXW9	Blattella germanica	Q2HXW9_BLAGE Enolase	0
comp18783_c0	Q8L5K9	Salsola kali	Q8L5K9_SALKA Major antigen-like protein	6.11442e-21
comp22701_c4	Q09KA1	Blattella germanica	Q09KA1_BLAGE Receptor for activated protein kinase C-like	3.6369e-12
comp22591_c0	P49275	Dermatophagoides farinae	DERF3_DERFA Mite allergen Der f 3	5.17596e-42
comp23930_c0	A1YDT6	Cochliobolus lunatus	A1YDT6_COCLU Can a 1 allergen-like	2.21693e-11
comp959571_c0	P17783	Citrullus lanatus	MDHM_CITLA Malate dehydrogenase, mitochondrial	1.53634e-56
comp247472_c0	Q8QFM7	Gallus gallus	Q8QFM7_CHICK Chondrogenesis associated lipocalin	1.46158e-11
comp34630_c0	Q09KA1	Blattella germanica	Q09KA1_BLAGE Receptor for activated protein kinase C-like	3.43542e-07
comp227699_c0	B0XUJ3	Neosartorya fumigata (strain CEA10 / CBS 144.89 / FGSC A1163)	B0XUJ3_ASPFC Sorbitol/xylulose reductase Sou1-like, putative	1.36802e-06
comp22020_c0	Q52PV9	Tyrophagus putrescentiae	Q52PV9_TYRPU Alpha-tubulin	1.16872e-64
comp22358_c4	Q09KA1	Blattella germanica	Q09KA1_BLAGE Receptor for activated protein kinase C-like	1.35587e-07
comp525736_c0	Q706V4	Hevea brasiliensis	Q706V4_HEVBR Patatin (Fragment)	1.70276e-10
comp22699_c13	Q8L5K9	Salsola kali	Q8L5K9_SALKA Major antigen-like protein	3.34384e-08
comp423_c1	P40918	Davidiella tassiana	HSP70_DAVTA Heat shock 70 kDa protein	1.08574e-30
comp49725_c0	P00735	Bos taurus	THRB_BOVIN Prothrombin	2.82862e-25
comp3486_c0	P10253	Homo sapiens	LYAG_HUMAN Lysosomal alpha-glucosidase	7.86469e-62
comp17042_c0	Q8L5K9	Salsola kali	Q8L5K9_SALKA Major antigen-like protein	2.06082e-11
comp396745_c0	B0Y6E9	Neosartorya fumigata (strain CEA10 / CBS 144.89 / FGSC A1163)	B0Y6E9_ASPFC Major allergen Asp F2	3.75319e-65
comp18928_c0	Q09KA1	Blattella germanica	Q09KA1_BLAGE Receptor for activated protein kinase C-like	3.91177e-17
comp20505_c0	B7U5S6	Dermatophagoides farinae	B7U5S6_DERFA Der f 3 allergen	1.72989e-29
comp445189_c0	Q2KM81	Artemisia vulgaris	Q2KM81_ARTVU Polcalcin	2.05556e-18
comp299305_c0	Q1X6L0	Anisakis simplex	Q1X6L0_ANISI Cytochrome b	5.86335e-21
comp14481_c0	A6GVD5	Artemisia vulgaris	A6GVD5_ARTVU Art v 2 allergen	2.64116e-14
comp423_c0	A0A088SAS1	Dermatophagoides farinae	A0A088SAS1_DERFA Der f 28 allergen	4.19718e-86
comp22747_c16	C4WTU8	Acyrthosiphon pisum	C4WTU8_ACYPI Putative uncharacterized protein	2.3622e-30
comp20672_c0	Q8L5K9	Salsola kali	Q8L5K9_SALKA Major antigen-like protein	2.08614e-07
comp403545_c0	L7UW58	Dermatophagoides farinae	L7UW58_DERFA Translation elongation factor 2 (Fragment)	1.08137e-95
comp319606_c0	P14804	Neurospora crassa (strain ATCC 24698 / 74-OR23-1A / CBS 708.71 / DSM 1257 / FGSC 987)	AMYG_NEUCR Glucoamylase	6.67816e-07
comp9763_c0	Q5MGI6	Lonomia obliqua	Q5MGI6_LONON Tropomyosin 1	1.45337e-06
comp539416_c0	P92919	Apium graveolens	CB23_APIGR Chlorophyll a-b binding protein, chloroplastic	1.30988e-11
comp25080_c0	Q09KA1	Blattella germanica	Q09KA1_BLAGE Receptor for activated protein kinase C-like	4.43899e-12
comp52_c1	P00591	Sus scrofa	LIPP_PIG Pancreatic triacylglycerol lipase	2.0492e-19
comp22700_c0	Q8L5K9	Salsola kali	Q8L5K9_SALKA Major antigen-like protein	3.05413e-11
comp22186_c20	Q09KA1	Blattella germanica	Q09KA1_BLAGE Receptor for activated protein kinase C-like	2.36121e-19
comp21772_c1	A0A088SAG5	Dermatophagoides farinae	A0A088SAG5_DERFA Der f 30 allergen	1.12225e-102
comp159285_c0	A2QTS7	Aspergillus niger (strain CBS 513.88 / FGSC A1513)	A2QTS7_ASPNC Catalase	1.18981e-95
comp17915_c0	Q92260	Penicillium citrinum	HSP70_PENCI Heat shock 70 kDa protein (Fragment)	1.33262e-60
comp22234_c18	B2ZPG6	Forcipomyia taiwana	B2ZPG6_FORTA Serine/threonine protein kinase (Fragment)	1.27351e-15
comp21287_c0	P40108	Davidiella tassiana	ALDH_DAVTA Aldehyde dehydrogenase	1.0707e-29
comp22769_c7	Q9U6R7	Dermatophagoides farinae	Q9U6R7_DERFA 98kDa HDM allergen	2.95415e-40
comp22649_c0	Q9U1G2	Lepidoglyphus destructor	ALL7_LEPDS Mite allergen Lep d 7	1.82192e-35
comp22387_c1	P32926	Homo sapiens	DSG3_HUMAN Desmoglein-3	4.06544e-19
comp23977_c0	Q5ZMU3	Gallus gallus	Q5ZMU3_CHICK Glucose-6-phosphate isomerase	0
comp22417_c11	M5EAX2	Malassezia sympodialis (strain ATCC 42132)	M5EAX2_MALS4 Allergen	2.53714e-24
comp22085_c3	Q8L5K9	Salsola kali	Q8L5K9_SALKA Major antigen-like protein	1.00254e-09
comp1539_c0	Q2TL59	Penicillium chrysogenum	Q2TL59_PENCH Calreticulin	3.8522e-16
comp22289_c0	B0XUJ3	Neosartorya fumigata (strain CEA10 / CBS 144.89 / FGSC A1163)	B0XUJ3_ASPFC Sorbitol/xylulose reductase Sou1-like, putative	2.53886e-16
comp22533_c3	Q15555	Homo sapiens	MARE2_HUMAN Microtubule-associated protein RP/EB family member 2	5.22038e-55
comp21432_c0	P00729	Saccharomyces cerevisiae (strain ATCC 204508 / S288c)	CBPY_YEAST Carboxypeptidase Y	1.2007e-30
comp517335_c0	B0UXD8	Homo sapiens	B0UXD8_HUMAN MHC class II antigen	3.34178e-12
comp199025_c0	C1KEU0	Salsola kali	C1KEU0_SALKA Sal k 3 pollen allergen (Fragment)	5.96114e-48
comp30363_c0	Q9UW02	Coprinus comatus	THIO_COPCM Thioredoxin	4.85789e-08
comp21741_c0	Q59GZ9	Homo sapiens	Q59GZ9_HUMAN Thyroid peroxidase isoform d variant (Fragment)	4.02812e-42
comp1896_c0	B0XSL2	Neosartorya fumigata (strain CEA10 / CBS 144.89 / FGSC A1163)	B0XSL2_ASPFC 60S ribosomal protein L3	1.25162e-48
comp619223_c0	A0A088SAY1	Dermatophagoides farinae	A0A088SAY1_DERFA Der f 31 allergen	7.29933e-11
comp21935_c0	P32926	Homo sapiens	DSG3_HUMAN Desmoglein-3	7.08445e-26
comp19853_c0	G1MYK6	Meleagris gallopavo	G1MYK6_MELGA Ovalbumin	2.28093e-83
comp16644_c1	F1S663	Sus scrofa	F1S663_PIG Uncharacterized protein	2.32413e-20
comp23939_c0	Q6IQX2	Danio rerio	Q6IQX2_DANRE Collagen, type I, alpha 2	1.85622e-95
comp3718_c0	Q92260	Penicillium citrinum	HSP70_PENCI Heat shock 70 kDa protein (Fragment)	6.02788e-22
comp22422_c1	Q8L5K9	Salsola kali	Q8L5K9_SALKA Major antigen-like protein	4.711e-09
comp31420_c0	Q09KA1	Blattella germanica	Q09KA1_BLAGE Receptor for activated protein kinase C-like	1.02979e-06
comp612838_c0	P10253	Homo sapiens	LYAG_HUMAN Lysosomal alpha-glucosidase	5.10922e-32
comp305937_c0	B4DRY0	Homo sapiens	B4DRY0_HUMAN cDNA FLJ54379, highly similar to Keratin, type II cytoskeletal 6E	3.06776e-111
comp619330_c0	P92919	Apium graveolens	CB23_APIGR Chlorophyll a-b binding protein, chloroplastic	1.10625e-12
comp20883_c0	Q967Z0	Dermatophagoides farinae	MYSP_DERFA Paramyosin (Fragment)	2.03703e-07
comp3112_c1	P92919	Apium graveolens	CB23_APIGR Chlorophyll a-b binding protein, chloroplastic	1.45787e-43
comp19163_c0	Q09KA1	Blattella germanica	Q09KA1_BLAGE Receptor for activated protein kinase C-like	3.12268e-07
comp13185_c0	C7C4X1	Triticum aestivum	C7C4X1_WHEAT Glyceraldehyde-3-phosphate dehydrogenase	5.49888e-178
comp22438_c11	Q53QT2	Homo sapiens	Q53QT2_HUMAN Putative uncharacterized protein TPO (Fragment)	2.1906e-06
comp89143_c0	B0XYP8	Neosartorya fumigata (strain CEA10 / CBS 144.89 / FGSC A1163)	B0XYP8_ASPFC Peptidyl-prolyl cis-trans isomerase	2.38688e-50
comp21906_c0	P0C0Y4	Alternaria alternata	MTDH_ALTAL Probable NADP-dependent mannitol dehydrogenase	3.59732e-06
comp10041_c0	P12346	Rattus norvegicus	TRFE_RAT Serotransferrin	5.8095e-55
comp350648_c0	P42041	Alternaria alternata	ALDH_ALTAL Aldehyde dehydrogenase	5.00157e-13
comp22340_c5	B1A4F7	Vespula vulgaris	VDDP4_VESVU Venom dipeptidyl peptidase 4	5.02998e-42
comp613087_c0	P40108	Davidiella tassiana	ALDH_DAVTA Aldehyde dehydrogenase	3.40367e-66
comp16788_c1	B0Y5K9	Neosartorya fumigata (strain CEA10 / CBS 144.89 / FGSC A1163)	B0Y5K9_ASPFC Allergen Asp F7	1.17939e-17
comp15185_c1	P09582	Canis familiaris	ESTA_CANFA Arginine esterase	5.49444e-12
comp19337_c1	F1MD77	Bos taurus	F1MD77_BOVIN Uncharacterized protein	8.09674e-14
comp110874_c0	A1E2H5	Lactuca sativa	A1E2H5_LACSA Non-specific lipid-transfer protein	4.33518e-32
comp20019_c4	P22304	Homo sapiens	IDS_HUMAN Iduronate 2-sulfatase	8.31983e-11
comp19995_c0	K4PEK4	Oreochromis mossambicus	K4PEK4_OREMO Tropomyosin	8.38898e-76
comp651805_c0	P43067	Candida albicans	ADH1_CANAX Alcohol dehydrogenase 1	7.12145e-35
comp80717_c0	Q6YK78	Candida albicans	Q6YK78_CANAX 29 kDa IgE-binging protein	8.23724e-67
comp3841_c0	I1CLC6	Rhizopus delemar (strain RA 99-880 / ATCC MYA-4621 / FGSC 9543 / NRRL 43880)	I1CLC6_RHIO9 Endopeptidase	2.22463e-32
comp7257_c0	P13693	Homo sapiens	TCTP_HUMAN Translationally-controlled tumor protein	4.36413e-121
comp4037_c0	Q15555	Homo sapiens	MARE2_HUMAN Microtubule-associated protein RP/EB family member 2	1.16915e-11
comp959733_c0	F6LWG7	Malus domestica	F6LWG7_MALDO Allergen Mal d 1.06C	5.34883e-09
comp20452_c0	Q8WNR9	Felis catus	CYTA_FELCA Cystatin-A	1.20743e-31
comp117067_c0	B0Y5K9	Neosartorya fumigata (strain CEA10 / CBS 144.89 / FGSC A1163)	B0Y5K9_ASPFC Allergen Asp F7	3.08465e-06
comp4966_c0	Q8L5K9	Salsola kali	Q8L5K9_SALKA Major antigen-like protein	2.07948e-09
comp446175_c0	B0Y324	Neosartorya fumigata (strain CEA10 / CBS 144.89 / FGSC A1163)	B0Y324_ASPFC Molecular chaperone Mod-E/Hsp90	1.09806e-31
comp24575_c0	Q5XML0	Zea mays	Q5XML0_MAIZE Proteasome subunit beta type	7.13536e-39
comp496457_c0	Q1X6L0	Anisakis simplex	Q1X6L0_ANISI Cytochrome b	4.162e-40
comp15917_c0	A5HIJ4	Actinidia deliciosa	A5HIJ4_ACTDE Cysteine protease Cp4	5.45911e-73
comp266401_c0	P10736	Dolichovespula maculata	VA52_DOLMA Venom allergen 5.01	1.93046e-27
comp21419_c0	Q8L5K9	Salsola kali	Q8L5K9_SALKA Major antigen-like protein	1.62899e-11
comp22841_c0	Q5BLY5	Apis mellifera	ACPH1_APIME Venom acid phosphatase Acph-1	2.61491e-28
comp748878_c0	B0FZ76	Aspergillus oryzae	B0FZ76_ASPOZ Alpha-amylase	6.33094e-27
comp23270_c0	A1IKL3	Anisakis simplex	A1IKL3_ANISI Protease inhibitor	2.05421e-11
comp169570_c0	B0XP55	Neosartorya fumigata (strain CEA10 / CBS 144.89 / FGSC A1163)	B0XP55_ASPFC 40S ribosomal protein S3, putative	5.26643e-152
comp22562_c0	A0A088SCP3	Dermatophagoides farinae	A0A088SCP3_DERFA Der f 32 allergen	5.56948e-179
comp22643_c21	C3W2Q7	Amaranthus retroflexus	C3W2Q7_AMARE Profilin (Fragment)	2.94802e-21
comp34856_c0	Q1M0Y4	Periplaneta americana	Q1M0Y4_PERAM Per a 5 allergen	1.00841e-18
comp22388_c19	B0XMT4	Neosartorya fumigata (strain CEA10 / CBS 144.89 / FGSC A1163)	MNS1B_ASPFC Probable mannosyl-oligosaccharide alpha-1,2-mannosidase 1B	1.71329e-35
comp22083_c17	Q8MUF6	Blomia tropicalis	MYSP_BLOTA Paramyosin	3.18812e-13
comp20953_c0	Q09KA1	Blattella germanica	Q09KA1_BLAGE Receptor for activated protein kinase C-like	5.50194e-07
comp13617_c0	P40108	Davidiella tassiana	ALDH_DAVTA Aldehyde dehydrogenase	0
comp2332_c0	I1CLC6	Rhizopus delemar (strain RA 99-880 / ATCC MYA-4621 / FGSC 9543 / NRRL 43880)	I1CLC6_RHIO9 Endopeptidase	2.62463e-35
comp22232_c16	Q8L5K9	Salsola kali	Q8L5K9_SALKA Major antigen-like protein	2.57413e-09
comp22782_c0	Q3BJY7	Psoroptes ovis	Q3BJY7_PSOOV Putative tropomyosin	2.61032e-173
comp1178_c0	P43067	Candida albicans	ADH1_CANAX Alcohol dehydrogenase 1	2.36903e-23
comp812952_c0	Q547Q0	Solanum lycopersicum	Q547Q0_SOLLC Minor allergen beta-fructofuranosidase	2.23698e-44
comp22544_c0	Q8N0N0	Dermatophagoides pteronyssinus	Q8N0N0_DERPT Group 14 allergen protein (Fragment)	1.33065e-20
comp15111_c0	Q2KM81	Artemisia vulgaris	Q2KM81_ARTVU Polcalcin	2.5516e-14
comp22058_c0	L7UZ85	Dermatophagoides farinae	L7UZ85_DERFA Alpha-actinin	3.64456e-121
comp20116_c1	Q967Z0	Dermatophagoides farinae	MYSP_DERFA Paramyosin (Fragment)	1.25617e-08
comp22351_c1	P00451	Homo sapiens	FA8_HUMAN Coagulation factor VIII	7.90401e-09
comp16294_c0	L7UZ91	Dermatophagoides farinae	L7UZ91_DERFA Ferritin	1.48126e-66
comp3812_c0	Q00002	Alternaria alternata	PDI_ALTAL Protein disulfide-isomerase (Fragment)	1.91084e-17
comp18888_c0	Q09KA1	Blattella germanica	Q09KA1_BLAGE Receptor for activated protein kinase C-like	3.70718e-08
comp22510_c7	Q8L5K9	Salsola kali	Q8L5K9_SALKA Major antigen-like protein	5.13941e-08
comp22677_c16	L7UW58	Dermatophagoides farinae	L7UW58_DERFA Translation elongation factor 2 (Fragment)	5.10929e-116
comp20223_c0	B7XC66	Crassostrea gigas	B7XC66_CRAGI Tropomyosin	3.71447e-09
comp22169_c0	A7UMC0	Sinonovacula constricta	A7UMC0_SINCO Tropomysin	3.2849e-08
comp22579_c0	Q8L5K9	Salsola kali	Q8L5K9_SALKA Major antigen-like protein	4.42764e-11
comp2227_c0	A5HII4	Actinidia deliciosa	A5HII4_ACTDE Actinidin Act2a	6.8615e-11
comp19141_c0	Q09KA1	Blattella germanica	Q09KA1_BLAGE Receptor for activated protein kinase C-like	3.89109e-10
comp18785_c0	Q8L5K9	Salsola kali	Q8L5K9_SALKA Major antigen-like protein	2.61871e-11
comp698112_c0	Q92260	Penicillium citrinum	HSP70_PENCI Heat shock 70 kDa protein (Fragment)	3.79607e-60
comp92050_c0	Q599I0	Triticum aestivum	Q599I0_WHEAT HMW subunit of glutenin 1Dx2.2* (Fragment)	2.99849e-06
comp22287_c1	Q09KA1	Blattella germanica	Q09KA1_BLAGE Receptor for activated protein kinase C-like	5.09541e-171
comp20170_c3	Q1M0Y4	Periplaneta americana	Q1M0Y4_PERAM Per a 5 allergen	2.2402e-34
comp22629_c1	Q8L5K9	Salsola kali	Q8L5K9_SALKA Major antigen-like protein	1.99841e-10
comp21521_c0	Q1JPB9	Bos taurus	PA2G3_BOVIN Group 3 secretory phospholipase A2	1.86931e-30
comp9986_c1	Q09KA1	Blattella germanica	Q09KA1_BLAGE Receptor for activated protein kinase C-like	4.16668e-12
comp19450_c0	Q09KA1	Blattella germanica	Q09KA1_BLAGE Receptor for activated protein kinase C-like	3.10242e-07
comp22580_c23	Q75N34	Dioscorea polystachya	Q75N34_9LILI Tuber storage protein	8.11505e-10
comp23430_c0	P43067	Candida albicans	ADH1_CANAX Alcohol dehydrogenase 1	2.97685e-18
comp22504_c16	A2V733	Paralithodes camtschaticus	A2V733_PARCM Tropomyosin fast isoform	4.72177e-06
comp350658_c0	Q00002	Alternaria alternata	PDI_ALTAL Protein disulfide-isomerase (Fragment)	1.25384e-19
comp20467_c1	P06293	Hordeum vulgare	SPZ4_HORVU Serpin-Z4	2.47468e-07
comp16295_c1	A1KXH2	Dermatophagoides farinae	A1KXH2_DERFA Der f 1 allergen	2.58166e-31
comp10177_c0	P40918	Davidiella tassiana	HSP70_DAVTA Heat shock 70 kDa protein	9.99948e-143
comp8458_c0	E7CGC5	Penaeus monodon	E7CGC5_PENMO Troponin C	2.09137e-15
comp187231_c0	B0YCV9	Neosartorya fumigata (strain CEA10 / CBS 144.89 / FGSC A1163)	B0YCV9_ASPFC NAD-dependent formate dehydrogenase AciA/Fdh	0
comp20835_c0	Q8TFM8	Fusarium culmorum	THIO_FUSCU Thioredoxin-like protein	2.91405e-08
comp1107752_c0	Q09KA1	Blattella germanica	Q09KA1_BLAGE Receptor for activated protein kinase C-like	1.94388e-09
comp898_c0	L7V1I9	Anisakis simplex	L7V1I9_ANISI Ani s 2 allergen	9.10016e-07
comp972235_c0	B0L807	Cladosporium cladosporioides	B0L807_9PEZI Vacuolar serine protease (Fragment)	6.63269e-37
comp769561_c0	Q2KM81	Artemisia vulgaris	Q2KM81_ARTVU Polcalcin	7.25848e-23
comp758084_c0	D2DGW3	Tyrophagus putrescentiae	D2DGW3_TYRPU Troponin C	1.39284e-09
comp11502_c1	P40108	Davidiella tassiana	ALDH_DAVTA Aldehyde dehydrogenase	2.7972e-59
comp22499_c0	P42041	Alternaria alternata	ALDH_ALTAL Aldehyde dehydrogenase	8.2671e-105
comp393128_c0	Q96VP3	Cochliobolus lunatus	CYC_COCLU Cytochrome c	1.18283e-55
comp13745_c0	D2DGW3	Tyrophagus putrescentiae	D2DGW3_TYRPU Troponin C	5.49222e-45
comp396061_c0	F2RM35	Homo sapiens	F2RM35_HUMAN Serine protease	3.87039e-06
comp393597_c0	F8RW92	Hevea brasiliensis	F8RW92_HEVBR Peptidyl-prolyl cis-trans isomerase	8.92653e-103
comp11754_c1	Q9FSY7	Corylus avellana	Q9FSY7_CORAV Putative luminal binding protein	8.78894e-58
comp20209_c1	Q53QT2	Homo sapiens	Q53QT2_HUMAN Putative uncharacterized protein TPO (Fragment)	2.66823e-06
comp22561_c14	Q8L5K9	Salsola kali	Q8L5K9_SALKA Major antigen-like protein	4.2425e-07
comp20958_c0	Q546G3	Homo sapiens	Q546G3_HUMAN Kallikrein 3, (Prostate specific antigen), isoform CRA_m	1.12013e-23
comp1217_c0	L7UW58	Dermatophagoides farinae	L7UW58_DERFA Translation elongation factor 2 (Fragment)	0
comp191127_c0	B7ERQ1	Oryza sativa subsp. japonica	B7ERQ1_ORYSJ Peroxiredoxin	1.1331e-14
comp22407_c25	P02465	Bos taurus	CO1A2_BOVIN Collagen alpha-2(I) chain	6.82694e-06
comp21201_c3	M4WGA6	Culicoides obsoletus	M4WGA6_CULOB Cul o 1 allergen	4.71603e-11
comp352683_c0	D0IQ05	Triticum aestivum	D0IQ05_WHEAT High-molecular-weight glutenin Dx5	1.3865e-06
comp22506_c0	B0UXD8	Homo sapiens	B0UXD8_HUMAN MHC class II antigen	5.09906e-73
comp619252_c0	B7ERQ1	Oryza sativa subsp. japonica	B7ERQ1_ORYSJ Peroxiredoxin	1.05766e-16
comp7727_c0	Q15555	Homo sapiens	MARE2_HUMAN Microtubule-associated protein RP/EB family member 2	6.16248e-17
comp22030_c0	Q0PV91	Beauveria bassiana	Q0PV91_BEABA Putative aldehyde dehydrogenase	4.43915e-150
comp22323_c13	F1MD77	Bos taurus	F1MD77_BOVIN Uncharacterized protein	8.02647e-11
comp22358_c2	L7UZ85	Dermatophagoides farinae	L7UZ85_DERFA Alpha-actinin	1.1242e-21
comp319119_c0	Q13765	Homo sapiens	NACA_HUMAN Nascent polypeptide-associated complex subunit alpha	2.54388e-27
comp95557_c0	E3VWM1	Davidiella tassiana	E3VWM1_DAVTA NADP-dependent mannitol dehydrogenase	4.09509e-89
comp26157_c0	B0XUJ3	Neosartorya fumigata (strain CEA10 / CBS 144.89 / FGSC A1163)	B0XUJ3_ASPFC Sorbitol/xylulose reductase Sou1-like, putative	1.33851e-14
comp335781_c0	P02465	Bos taurus	CO1A2_BOVIN Collagen alpha-2(I) chain	2.87537e-06
comp19324_c1	Q9U6R7	Dermatophagoides farinae	Q9U6R7_DERFA 98kDa HDM allergen	7.44291e-94
comp16394_c0	C9WMM5	Apis mellifera	VCP_APIME Venom serine carboxypeptidase	1.87606e-128
comp202500_c0	Q7XAV2	Solanum lycopersicum	Q7XAV2_SOLLC Superoxide dismutase [Cu-Zn]	2.05984e-28
comp20578_c0	F2RM35	Homo sapiens	F2RM35_HUMAN Serine protease	4.52039e-45
comp21817_c0	P37837	Homo sapiens	TALDO_HUMAN Transaldolase	0
comp169084_c0	Q2YFE4	Dermatophagoides pteronyssinus	Q2YFE4_DERPT Glutathione transferase mu class Dp7002H05	2.44836e-49
comp22300_c12	P0C0Y4	Alternaria alternata	MTDH_ALTAL Probable NADP-dependent mannitol dehydrogenase	5.69078e-08
comp19104_c0	M5E6V3	Malassezia sympodialis (strain ATCC 42132)	M5E6V3_MALS4 Thioredoxin	3.44596e-21
comp16350_c0	Q8L5K9	Salsola kali	Q8L5K9_SALKA Major antigen-like protein	2.59711e-08
comp21302_c2	Q09KA1	Blattella germanica	Q09KA1_BLAGE Receptor for activated protein kinase C-like	1.39985e-18
comp22287_c21	Q8L5K9	Salsola kali	Q8L5K9_SALKA Major antigen-like protein	6.65296e-20
comp22319_c18	Q8WNR9	Felis catus	CYTA_FELCA Cystatin-A	1.72628e-16
comp19452_c1	F1MD77	Bos taurus	F1MD77_BOVIN Uncharacterized protein	4.89607e-07
comp16002_c0	P00784	Carica papaya	PAPA1_CARPA Papain	8.41152e-29
comp22670_c15	Q8L5K9	Salsola kali	Q8L5K9_SALKA Major antigen-like protein	3.42831e-06
comp152196_c0	Q967Z0	Dermatophagoides farinae	MYSP_DERFA Paramyosin (Fragment)	2.46054e-07
comp22359_c17	Q8WQ47	Lepidoglyphus destructor	TBA_LEPDS Tubulin alpha chain	0
comp266840_c0	D6RVY4	Triticum aestivum	D6RVY4_WHEAT Low molecular glutenin subunit (Fragment)	7.78912e-06
comp635756_c0	Q5VLJ6	Hevea brasiliensis	Q5VLJ6_HEVBR 50 kDa protein	5.38859e-17
comp22117_c6	Q09KA1	Blattella germanica	Q09KA1_BLAGE Receptor for activated protein kinase C-like	1.40131e-15
comp22115_c16	P05387	Homo sapiens	RLA2_HUMAN 60S acidic ribosomal protein P2	2.76766e-22
comp16185_c0	Q8WQ47	Lepidoglyphus destructor	TBA_LEPDS Tubulin alpha chain	2.44011e-91
comp177675_c0	C4YHS0	Candida albicans (strain WO-1)	C4YHS0_CANAW Fructose-bisphosphate aldolase	6.03748e-68
comp16235_c0	P00591	Sus scrofa	LIPP_PIG Pancreatic triacylglycerol lipase	2.89225e-35
comp21203_c0	L7UZ85	Dermatophagoides farinae	L7UZ85_DERFA Alpha-actinin	3.43461e-10
comp20631_c0	F1S663	Sus scrofa	F1S663_PIG Uncharacterized protein	2.49539e-06
comp23160_c0	M9RZ95	Dermatophagoides farinae	M9RZ95_DERFA Cytochrome b-c1 complex subunit 7	1.94483e-55
comp523728_c0	F2RM37	Homo sapiens	F2RM37_HUMAN Coagulation factor IX	2.01732e-12
comp4207_c0	P92919	Apium graveolens	CB23_APIGR Chlorophyll a-b binding protein, chloroplastic	1.12823e-41
comp22600_c16	C6ZDB5	Tyrophagus putrescentiae	C6ZDB5_TYRPU Tyr p 3	1.01743e-11
comp18296_c0	D3U328	Triticum aestivum	D3U328_WHEAT Low molecular weight glutenin subunit D3-3	2.11542e-11
comp908194_c0	B0Y324	Neosartorya fumigata (strain CEA10 / CBS 144.89 / FGSC A1163)	B0Y324_ASPFC Molecular chaperone Mod-E/Hsp90	8.55868e-46
comp22682_c6	Q8L5K9	Salsola kali	Q8L5K9_SALKA Major antigen-like protein	2.16426e-08
comp9587_c0	P80198	Hordeum vulgare	HOG3_HORVU Gamma-hordein-3	2.74735e-06
comp16614_c0	P43067	Candida albicans	ADH1_CANAX Alcohol dehydrogenase 1	1.15785e-08
comp953910_c0	Q965E2	Psoroptes ovis	ALL2_PSOOV Mite group 2 allergen Pso o 2	1.01496e-25
comp22522_c14	B0XSL2	Neosartorya fumigata (strain CEA10 / CBS 144.89 / FGSC A1163)	B0XSL2_ASPFC 60S ribosomal protein L3	1.90456e-95
comp19733_c0	Q09KA1	Blattella germanica	Q09KA1_BLAGE Receptor for activated protein kinase C-like	2.89279e-07
comp781761_c0	B0FZ76	Aspergillus oryzae	B0FZ76_ASPOZ Alpha-amylase	4.39733e-27
comp22122_c22	Q8MVU3	Dermatophagoides farinae	Q8MVU3_DERFA Der f 16 allergen	0
comp16750_c0	C1KEU0	Salsola kali	C1KEU0_SALKA Sal k 3 pollen allergen (Fragment)	2.62465e-22
comp5291_c0	B7XC66	Crassostrea gigas	B7XC66_CRAGI Tropomyosin	1.02165e-07
comp22072_c11	G1MVN4	Meleagris gallopavo	G1MVN4_MELGA Uncharacterized protein (Fragment)	1.32625e-06
comp648546_c0	F8RW92	Hevea brasiliensis	F8RW92_HEVBR Peptidyl-prolyl cis-trans isomerase	2.38065e-41
comp22168_c3	Q09KA1	Blattella germanica	Q09KA1_BLAGE Receptor for activated protein kinase C-like	2.95398e-06
comp16270_c0	P13693	Homo sapiens	TCTP_HUMAN Translationally-controlled tumor protein	5.02959e-31
comp16309_c0	Q71EE1	Hevea brasiliensis	Q71EE1_HEVBR Heat shock protein	0
comp22574_c26	P10184	Gallus gallus	IOV7_CHICK Ovoinhibitor	5.82735e-07
comp110692_c0	Q9ZS24	Castanea sativa	Q9ZS24_CASSA Cytosolic class I small heat-shock protein HSP17.5	2.74042e-09
comp21126_c0	Q8L5K9	Salsola kali	Q8L5K9_SALKA Major antigen-like protein	4.78134e-15
comp20712_c6	L7UZ85	Dermatophagoides farinae	L7UZ85_DERFA Alpha-actinin	8.91675e-25
comp16158_c0	P00591	Sus scrofa	LIPP_PIG Pancreatic triacylglycerol lipase	1.1559e-43
comp21933_c1	B2D0J4	Apis mellifera	VDPP4_APIME Venom dipeptidyl peptidase 4	2.14465e-13
comp20889_c0	L7N6F8	Dermatophagoides pteronyssinus	L7N6F8_DERPT Dust mite allergen	2.81468e-07
comp22574_c27	Q8L5K9	Salsola kali	Q8L5K9_SALKA Major antigen-like protein	6.88272e-21
comp18359_c0	Q8L5K9	Salsola kali	Q8L5K9_SALKA Major antigen-like protein	2.98428e-06
comp15996_c1	D2TE73	Triticum aestivum	D2TE73_WHEAT Tri a Bd 27K (Fragment)	1.74339e-21
comp7240_c0	Q9Y197	Dermatophagoides pteronyssinus	Q9Y197_DERPT Alpha-amylase (Fragment)	0
comp19437_c3	G1MYK6	Meleagris gallopavo	G1MYK6_MELGA Ovalbumin	3.48512e-13
comp188188_c0	C1KEU0	Salsola kali	C1KEU0_SALKA Sal k 3 pollen allergen (Fragment)	2.21035e-102
comp8920_c0	P0C0Y4	Alternaria alternata	MTDH_ALTAL Probable NADP-dependent mannitol dehydrogenase	1.8399e-17
comp22282_c8	P00735	Bos taurus	THRB_BOVIN Prothrombin	4.57184e-07
comp18582_c1	A5HIJ1	Actinidia deliciosa	A5HIJ1_ACTDE Cysteine protease Cp1	4.29511e-51
comp20210_c1	Q8L5K9	Salsola kali	Q8L5K9_SALKA Major antigen-like protein	6.741e-09
comp16641_c0	A7UNT7	Dermatophagoides pteronyssinus	A7UNT7_DERPT Der p 3 allergen	2.12337e-19
comp22330_c21	A1YDT6	Cochliobolus lunatus	A1YDT6_COCLU Can a 1 allergen-like	1.20357e-06
comp20471_c0	P10253	Homo sapiens	LYAG_HUMAN Lysosomal alpha-glucosidase	2.07082e-73
comp21858_c2	B2D0J5	Apis mellifera	EST6_APIME Venom carboxylesterase-6	8.10679e-31
comp17235_c0	P93680	Persea americana	P93680_PERAE Endochitinase	9.6326e-157
comp22660_c2	Q8L5K9	Salsola kali	Q8L5K9_SALKA Major antigen-like protein	6.72559e-07
comp22723_c5	Q546R6	Zea mays	Q546R6_MAIZE Flavin containing polyamine oxidase	3.00482e-17
comp814504_c0	I1CLC6	Rhizopus delemar (strain RA 99-880 / ATCC MYA-4621 / FGSC 9543 / NRRL 43880)	I1CLC6_RHIO9 Endopeptidase	8.70004e-11
comp17404_c0	A5HIJ6	Actinidia deliciosa	A5HIJ6_ACTDE Cysteine protease Cp6	1.22952e-86
comp20423_c0	A9YSK4	Triticum aestivum	A9YSK4_WHEAT High molecular weight glutenin subunit	5.94338e-06
comp19263_c0	L7N6F8	Dermatophagoides pteronyssinus	L7N6F8_DERPT Dust mite allergen	2.66685e-07
comp16180_c0	Q967Z0	Dermatophagoides farinae	MYSP_DERFA Paramyosin (Fragment)	8.6785e-09
comp4861_c0	D0MQ50	Alternaria alternata	D0MQ50_ALTAL TCTP	6.50784e-21
comp22637_c14	B7ERQ1	Oryza sativa subsp. japonica	B7ERQ1_ORYSJ Peroxiredoxin	4.10302e-20
comp20238_c0	Q09KA1	Blattella germanica	Q09KA1_BLAGE Receptor for activated protein kinase C-like	3.58862e-23
comp20917_c1	F1S663	Sus scrofa	F1S663_PIG Uncharacterized protein	2.47781e-19
comp21931_c1	Q2YFE5	Dermatophagoides pteronyssinus	Q2YFE5_DERPT Glutathione transferase mu class Dp7019C10	9.18354e-96
comp667297_c0	Q43220	Triticum aestivum	Q43220_WHEAT Peroxidase	1.65294e-15
comp19951_c0	Q5BLY5	Apis mellifera	ACPH1_APIME Venom acid phosphatase Acph-1	8.49002e-18
comp539983_c0	O64943	Juniperus oxycedrus	POLC2_JUNOX Polcalcin Jun o 2	1.26412e-15
comp22268_c9	Q8L5K9	Salsola kali	Q8L5K9_SALKA Major antigen-like protein	2.64273e-18
comp1081558_c0	C0H9I1	Salmo salar	C0H9I1_SALSA Fructose-bisphosphate aldolase	6.83026e-33
comp21574_c1	A7UMC0	Sinonovacula constricta	A7UMC0_SINCO Tropomysin	1.53356e-08
comp21731_c0	M4M2H6	Melicertus latisulcatus	M4M2H6_9EUCA Tropomyosin	5.71025e-12
comp22103_c10	Q09KA1	Blattella germanica	Q09KA1_BLAGE Receptor for activated protein kinase C-like	1.17556e-06
comp10007_c0	Q0PV91	Beauveria bassiana	Q0PV91_BEABA Putative aldehyde dehydrogenase	1.36333e-95
comp21170_c4	P32926	Homo sapiens	DSG3_HUMAN Desmoglein-3	1.13003e-13
comp20943_c0	Q4JK69	Dermatophagoides pteronyssinus	Q4JK69_DERPT Group 15 allergen protein short isoform	1.15197e-30
comp22571_c6	P67869	Gallus gallus	CSK2B_CHICK Casein kinase II subunit beta	2.10313e-48
comp615833_c0	B0XP55	Neosartorya fumigata (strain CEA10 / CBS 144.89 / FGSC A1163)	B0XP55_ASPFC 40S ribosomal protein S3, putative	1.03197e-28
comp22789_c0	Q1EIQ3	Psoroptes ovis	PEPT1_PSOOV Peptidase 1	0
comp16176_c0	A2QTS7	Aspergillus niger (strain CBS 513.88 / FGSC A1513)	A2QTS7_ASPNC Catalase	1.68508e-105
comp22113_c2	P32926	Homo sapiens	DSG3_HUMAN Desmoglein-3	1.47127e-18
comp22618_c4	P02465	Bos taurus	CO1A2_BOVIN Collagen alpha-2(I) chain	8.85017e-06
comp19217_c0	L7V1I9	Anisakis simplex	L7V1I9_ANISI Ani s 2 allergen	7.80743e-122
comp24463_c1	P29291	Homarus americanus	TNNCB_HOMAM Troponin C, isoform 2B	6.22359e-17
comp450985_c0	Q1X6L0	Anisakis simplex	Q1X6L0_ANISI Cytochrome b	1.77765e-24
comp22156_c0	B2D0J5	Apis mellifera	EST6_APIME Venom carboxylesterase-6	1.61787e-32
comp22869_c0	E1XUQ3	Plodia interpunctella	E1XUQ3_PLOIN Thioredoxin	4.67838e-25
comp19198_c0	Q706V4	Hevea brasiliensis	Q706V4_HEVBR Patatin (Fragment)	1.95912e-08
comp350872_c0	P92919	Apium graveolens	CB23_APIGR Chlorophyll a-b binding protein, chloroplastic	7.24153e-07
comp22064_c0	P32926	Homo sapiens	DSG3_HUMAN Desmoglein-3	1.37131e-25
comp206_c0	Q92260	Penicillium citrinum	HSP70_PENCI Heat shock 70 kDa protein (Fragment)	3.52997e-77
comp5662_c0	B0YB25	Neosartorya fumigata (strain CEA10 / CBS 144.89 / FGSC A1163)	B0YB25_ASPFC Malate dehydrogenase	2.18463e-174
comp8046_c0	Q6XQ13	Manihot esculenta	Q6XQ13_MANES Glutamic acid-rich protein	6.0157e-06
comp30836_c0	B2R6A7	Homo sapiens	B2R6A7_HUMAN Glucosylceramidase	2.71974e-112
comp12374_c0	A5HIJ1	Actinidia deliciosa	A5HIJ1_ACTDE Cysteine protease Cp1	1.68122e-27
comp22520_c0	Q8L5K9	Salsola kali	Q8L5K9_SALKA Major antigen-like protein	6.85587e-08
comp4169_c0	L7UZ91	Dermatophagoides farinae	L7UZ91_DERFA Ferritin	6.72216e-28
comp245646_c0	A1E2H5	Lactuca sativa	A1E2H5_LACSA Non-specific lipid-transfer protein	5.47183e-46
comp317961_c0	P43396	Coffea arabica	MT1_COFAR Metallothionein-like protein 1	4.83974e-10
comp22063_c6	D2DGW3	Tyrophagus putrescentiae	D2DGW3_TYRPU Troponin C	5.6975e-48
comp18596_c0	Q8L5K9	Salsola kali	Q8L5K9_SALKA Major antigen-like protein	7.4976e-08
comp19143_c0	B0XYP8	Neosartorya fumigata (strain CEA10 / CBS 144.89 / FGSC A1163)	B0XYP8_ASPFC Peptidyl-prolyl cis-trans isomerase	3.97361e-50
comp22028_c0	P02465	Bos taurus	CO1A2_BOVIN Collagen alpha-2(I) chain	4.73668e-12
comp762865_c0	S5VXK9	Alternaria alternata	S5VXK9_ALTAL Superoxide dismutase	5.60285e-07
comp16734_c0	Q2YFE3	Dermatophagoides pteronyssinus	Q2YFE3_DERPT Glutathione transferase delta-like Dp7018E11	5.32778e-08
comp16267_c1	Q71EE1	Hevea brasiliensis	Q71EE1_HEVBR Heat shock protein	0
comp114550_c0	A1KXG2	Dermatophagoides farinae	A1KXG2_DERFA Peptidyl-prolyl cis-trans isomerase	1.33408e-91
comp20584_c0	B0XSL2	Neosartorya fumigata (strain CEA10 / CBS 144.89 / FGSC A1163)	B0XSL2_ASPFC 60S ribosomal protein L3	6.31348e-50
comp22670_c10	Q09KA1	Blattella germanica	Q09KA1_BLAGE Receptor for activated protein kinase C-like	6.22347e-10
comp22396_c8	F1S663	Sus scrofa	F1S663_PIG Uncharacterized protein	4.05407e-07
comp20713_c0	Q09KA1	Blattella germanica	Q09KA1_BLAGE Receptor for activated protein kinase C-like	6.65226e-09
comp21586_c0	Q53Y83	Homo sapiens	Q53Y83_HUMAN Galactosidase, alpha	2.44628e-87
comp21796_c0	Q8WQ47	Lepidoglyphus destructor	TBA_LEPDS Tubulin alpha chain	0
comp1106987_c0	Q547Q0	Solanum lycopersicum	Q547Q0_SOLLC Minor allergen beta-fructofuranosidase	1.06993e-47
comp16267_c0	B0Y324	Neosartorya fumigata (strain CEA10 / CBS 144.89 / FGSC A1163)	B0Y324_ASPFC Molecular chaperone Mod-E/Hsp90	5.43653e-57
comp19966_c4	Q8L5K9	Salsola kali	Q8L5K9_SALKA Major antigen-like protein	2.95039e-07
comp22377_c0	P40108	Davidiella tassiana	ALDH_DAVTA Aldehyde dehydrogenase	3.78117e-60
comp21383_c0	P93693	Triticum aestivum	SPZ1B_WHEAT Serpin-Z1B	6.95728e-35
comp22287_c8	F5A6F3	Procambarus clarkii	F5A6F3_PROCL Ferritin	2.57798e-25
comp16307_c0	Q2YFE5	Dermatophagoides pteronyssinus	Q2YFE5_DERPT Glutathione transferase mu class Dp7019C10	4.41655e-111
comp22754_c0	Q2V0V1	Ommastrephes bartramii	Q2V0V1_OMMBA Tropomyosin	5.68847e-07
comp251081_c0	B0YDL9	Neosartorya fumigata (strain CEA10 / CBS 144.89 / FGSC A1163)	B0YDL9_ASPFC Allergen Asp F3	4.49645e-69
comp21428_c5	Q4JK69	Dermatophagoides pteronyssinus	Q4JK69_DERPT Group 15 allergen protein short isoform	8.22599e-09
comp22753_c9	P00591	Sus scrofa	LIPP_PIG Pancreatic triacylglycerol lipase	6.7414e-23
comp17887_c0	P00729	Saccharomyces cerevisiae (strain ATCC 204508 / S288c)	CBPY_YEAST Carboxypeptidase Y	2.60021e-12
comp22557_c12	Q1RQI9	Malassezia sympodialis	Q1RQI9_MALSM Thioredoxin (Fragment)	3.08044e-06
comp769467_c0	A8PS64	Malassezia globosa (strain ATCC MYA-4612 / CBS 7966)	A8PS64_MALGO Uncharacterized protein	9.10759e-28
comp21640_c3	B7XC70	Solen strictus	B7XC70_9BIVA Tropomyosin	1.68343e-07
comp14_c1	Q13753	Homo sapiens	LAMC2_HUMAN Laminin subunit gamma-2	2.32182e-06
comp22746_c3	B0XYP8	Neosartorya fumigata (strain CEA10 / CBS 144.89 / FGSC A1163)	B0XYP8_ASPFC Peptidyl-prolyl cis-trans isomerase	3.72557e-30
comp135102_c0	Q8WQ47	Lepidoglyphus destructor	TBA_LEPDS Tubulin alpha chain	1.33044e-62
comp19563_c0	Q8L5K9	Salsola kali	Q8L5K9_SALKA Major antigen-like protein	2.41825e-09
comp229146_c0	B0XYP8	Neosartorya fumigata (strain CEA10 / CBS 144.89 / FGSC A1163)	B0XYP8_ASPFC Peptidyl-prolyl cis-trans isomerase	1.03644e-54
comp319273_c0	F2RM37	Homo sapiens	F2RM37_HUMAN Coagulation factor IX	1.07017e-10
comp22547_c10	Q09KA1	Blattella germanica	Q09KA1_BLAGE Receptor for activated protein kinase C-like	1.59871e-13
comp15699_c0	Q8L5K9	Salsola kali	Q8L5K9_SALKA Major antigen-like protein	2.2807e-13
comp502721_c0	Q95X04	Dermatophagoides farinae	Q95X04_DERFA Cysteine proteinase (Fragment)	6.715e-28
comp82822_c0	Q647J6	Cynodon dactylon	Q647J6_CYNDA Cyn d 24 (Fragment)	1.03482e-15
comp20071_c0	P00735	Bos taurus	THRB_BOVIN Prothrombin	7.42334e-40
comp22247_c12	A9XZZ0	Thermomyces lanuginosus	A9XZZ0_THELA Lipase	4.04466e-06
comp121058_c0	P02070	Bos taurus	HBB_BOVIN Hemoglobin subunit beta	7.35819e-78
comp22115_c5	A1KXG7	Dermatophagoides farinae	A1KXG7_DERFA Der f 7 allergen	1.86617e-59
comp16460_c0	P46273	Candida albicans (strain SC5314 / ATCC MYA-2876)	PGK_CANAL Phosphoglycerate kinase	0
comp5491_c0	C6ETB6	Triticum aestivum	C6ETB6_WHEAT Peroxidase	4.50201e-120
comp9121_c0	B0XYP8	Neosartorya fumigata (strain CEA10 / CBS 144.89 / FGSC A1163)	B0XYP8_ASPFC Peptidyl-prolyl cis-trans isomerase	6.89358e-66
comp2328_c0	B0XQ69	Neosartorya fumigata (strain CEA10 / CBS 144.89 / FGSC A1163)	B0XQ69_ASPFC Aminotransferase, class V, putative	1.1628e-72
comp21147_c0	Q9U1G2	Lepidoglyphus destructor	ALL7_LEPDS Mite allergen Lep d 7	7.0196e-21
comp59003_c0	Q8L5K9	Salsola kali	Q8L5K9_SALKA Major antigen-like protein	9.99443e-14
comp22047_c2	F1S663	Sus scrofa	F1S663_PIG Uncharacterized protein	6.1076e-12
comp22817_c0	E0A8N8	Dermatophagoides pteronyssinus	E0A8N8_DERPT Der p 13 allergen	9.00565e-80
comp21005_c2	F1MD77	Bos taurus	F1MD77_BOVIN Uncharacterized protein	7.4183e-19
comp22375_c7	P00591	Sus scrofa	LIPP_PIG Pancreatic triacylglycerol lipase	3.04489e-53
comp24245_c0	P10253	Homo sapiens	LYAG_HUMAN Lysosomal alpha-glucosidase	0
comp22539_c17	Q8L5K9	Salsola kali	Q8L5K9_SALKA Major antigen-like protein	2.10161e-08
comp19587_c0	M5EAX2	Malassezia sympodialis (strain ATCC 42132)	M5EAX2_MALS4 Allergen	6.6779e-47
comp22349_c7	P32926	Homo sapiens	DSG3_HUMAN Desmoglein-3	1.61239e-14
comp618490_c0	Q870B9	Rhodotorula mucilaginosa	ENO_RHOMI Enolase	4.12253e-89
comp21889_c0	K4CP63	Solanum lycopersicum	K4CP63_SOLLC Uncharacterized protein	8.88279e-168
comp22446_c3	O96064	Mytilus galloprovincialis	MYSP_MYTGA Paramyosin	2.35983e-14
comp22021_c0	Q1M0Y2	Blomia tropicalis	Q1M0Y2_BLOTA Blo t allergen	4.01592e-112
comp21785_c1	F1MD77	Bos taurus	F1MD77_BOVIN Uncharacterized protein	8.13858e-13
comp17260_c0	Q9URR8	Penicillium chrysogenum	Q9URR8_PENCH Beta-hexosaminidase	5.95558e-56
comp24882_c0	Q8I9P1	Psoroptes ovis	Q8I9P1_PSOOV Derp1 antigen (Fragment)	1.37599e-27
comp22401_c10	Q7M4I3	Bombus pensylvanicus	SP4_BOMPE Venom protease	1.03831e-26
comp12384_c1	M5EAX2	Malassezia sympodialis (strain ATCC 42132)	M5EAX2_MALS4 Allergen	1.01729e-36
comp22005_c0	Q8L5K9	Salsola kali	Q8L5K9_SALKA Major antigen-like protein	1.86393e-16
comp22616_c1	Q6Y2F9	Dermatophagoides pteronyssinus	Q6Y2F9_DERPT HDM allergen	7.04306e-11
comp6226_c0	Q5K4L5	Nicotiana tabacum	Q5K4L5_TOBAC Villin 1 (Fragment)	2.32168e-11
comp896_c1	G1MYK6	Meleagris gallopavo	G1MYK6_MELGA Ovalbumin	3.4934e-48
comp22590_c17	B2D0J5	Apis mellifera	EST6_APIME Venom carboxylesterase-6	4.03924e-26
comp463831_c0	B0XP55	Neosartorya fumigata (strain CEA10 / CBS 144.89 / FGSC A1163)	B0XP55_ASPFC 40S ribosomal protein S3, putative	1.49985e-42
comp20707_c0	Q59GZ9	Homo sapiens	Q59GZ9_HUMAN Thyroid peroxidase isoform d variant (Fragment)	8.59043e-43
comp21490_c0	F1MD77	Bos taurus	F1MD77_BOVIN Uncharacterized protein	1.69569e-14
comp229849_c0	C1KEU0	Salsola kali	C1KEU0_SALKA Sal k 3 pollen allergen (Fragment)	1.29782e-57
comp17931_c1	M5EAX2	Malassezia sympodialis (strain ATCC 42132)	M5EAX2_MALS4 Allergen	3.31233e-09
comp25611_c0	Q9URR8	Penicillium chrysogenum	Q9URR8_PENCH Beta-hexosaminidase	8.5455e-56
comp454726_c0	Q2V6Q5	Penicillium citrinum	Q2V6Q5_PENCI Catalase	3.20778e-33
comp16133_c0	Q09KA1	Blattella germanica	Q09KA1_BLAGE Receptor for activated protein kinase C-like	2.01879e-14
comp23405_c0	B2D0J5	Apis mellifera	EST6_APIME Venom carboxylesterase-6	6.67371e-50
comp7934_c0	P0C954	Neosartorya fumigata (strain ATCC MYA-4609 / Af293 / CBS 101355 / FGSC A1100)	GEL2_ASPFU 1,3-beta-glucanosyltransferase gel2	1.8567e-81
comp21990_c2	P32926	Homo sapiens	DSG3_HUMAN Desmoglein-3	4.73902e-11
comp742851_c0	Q0PV91	Beauveria bassiana	Q0PV91_BEABA Putative aldehyde dehydrogenase	1.10193e-13
comp19402_c0	Q09KA1	Blattella germanica	Q09KA1_BLAGE Receptor for activated protein kinase C-like	6.51498e-10
comp20734_c0	M5EAX2	Malassezia sympodialis (strain ATCC 42132)	M5EAX2_MALS4 Allergen	1.87366e-39
comp3176_c0	Q7Y0S1	Solanum lycopersicum	Q7Y0S1_SOLLC Chitinase	1.54911e-55
comp22938_c0	B2D0J5	Apis mellifera	EST6_APIME Venom carboxylesterase-6	4.03097e-47
comp7781_c0	A0A088SAY1	Dermatophagoides farinae	A0A088SAY1_DERFA Der f 31 allergen	1.43511e-90
comp16362_c0	Q09KA1	Blattella germanica	Q09KA1_BLAGE Receptor for activated protein kinase C-like	2.29532e-16
comp21926_c9	P00780	Bacillus licheniformis	SUBT_BACLI Subtilisin Carlsberg	6.62104e-14
comp324114_c0	Q09KA1	Blattella germanica	Q09KA1_BLAGE Receptor for activated protein kinase C-like	8.57958e-06
comp21984_c1	Q967Z0	Dermatophagoides farinae	MYSP_DERFA Paramyosin (Fragment)	2.47143e-11
comp7715_c0	Q28050	Bos taurus	S10A7_BOVIN Protein S100-A7	9.51588e-11
comp27179_c0	Q967Z0	Dermatophagoides farinae	MYSP_DERFA Paramyosin (Fragment)	3.01141e-15
comp536191_c0	I1CLC6	Rhizopus delemar (strain RA 99-880 / ATCC MYA-4621 / FGSC 9543 / NRRL 43880)	I1CLC6_RHIO9 Endopeptidase	3.76089e-38
comp18796_c0	Q8L5K9	Salsola kali	Q8L5K9_SALKA Major antigen-like protein	9.05635e-07
comp21066_c0	P10969	Triticum aestivum	AGI3_WHEAT Agglutinin isolectin 3 (Fragment)	1.95623e-07
comp604099_c0	Q7Y1X1	Hevea brasiliensis	EST_HEVBR Esterase	2.19613e-07
comp525252_c0	B0KZJ6	Acarus siro	B0KZJ6_ACASI Allergen Aca s 13	2.92853e-06
comp957957_c0	Q8NKB7	Alternaria alternata	Q8NKB7_ALTAL Putative nuclear transport factor 2	1.07065e-17
comp18582_c0	P00784	Carica papaya	PAPA1_CARPA Papain	4.31591e-23
comp21324_c0	P49273	Dermatophagoides pteronyssinus	ALL7_DERPT Mite allergen Der p 7	1.1948e-93
comp20689_c0	H2DF84	Daucus carota	H2DF84_DAUCA Peptidyl-prolyl cis-trans isomerase	6.79359e-40
comp23479_c0	P46273	Candida albicans (strain SC5314 / ATCC MYA-2876)	PGK_CANAL Phosphoglycerate kinase	4.46595e-162
comp15540_c0	Q8L5K9	Salsola kali	Q8L5K9_SALKA Major antigen-like protein	2.75173e-11
comp363802_c0	C7C4X1	Triticum aestivum	C7C4X1_WHEAT Glyceraldehyde-3-phosphate dehydrogenase	5.01603e-51
comp20102_c0	A1EA99	Ixodes ricinus	A1EA99_IXORI Der-p2-like allergen	1.43053e-07
comp139088_c0	A6GVD5	Artemisia vulgaris	A6GVD5_ARTVU Art v 2 allergen	8.00657e-47
comp124529_c0	Q0PV93	Beauveria bassiana	Q0PV93_BEABA Putative enolase	0
comp22146_c0	Q71EE1	Hevea brasiliensis	Q71EE1_HEVBR Heat shock protein	0
comp22571_c11	P67869	Gallus gallus	CSK2B_CHICK Casein kinase II subunit beta	4.43988e-10
comp22619_c17	B2D0J5	Apis mellifera	EST6_APIME Venom carboxylesterase-6	3.19093e-40
comp747993_c0	B4E1T1	Homo sapiens	B4E1T1_HUMAN cDNA FLJ54081, highly similar to Keratin, type II cytoskeletal 5	7.10235e-30
comp446710_c0	Q00002	Alternaria alternata	PDI_ALTAL Protein disulfide-isomerase (Fragment)	2.08223e-13
comp20584_c1	B0XSL2	Neosartorya fumigata (strain CEA10 / CBS 144.89 / FGSC A1163)	B0XSL2_ASPFC 60S ribosomal protein L3	4.66097e-26
comp387034_c0	P00735	Bos taurus	THRB_BOVIN Prothrombin	1.75742e-31
comp532848_c0	Q05539	Solanum lycopersicum	CHIA_SOLLC Acidic 26 kDa endochitinase	3.2488e-33
comp17153_c0	Q2KN25	Ambrosia artemisiifolia	Q2KN25_AMBAR Calcium-binding protein	1.46279e-10
comp548714_c0	Q8WQ47	Lepidoglyphus destructor	TBA_LEPDS Tubulin alpha chain	3.00402e-34
comp207287_c0	Q71EE1	Hevea brasiliensis	Q71EE1_HEVBR Heat shock protein	3.26658e-19
comp18933_c0	P01012	Gallus gallus	OVAL_CHICK Ovalbumin	6.84015e-72
comp513123_c0	B0YCV9	Neosartorya fumigata (strain CEA10 / CBS 144.89 / FGSC A1163)	B0YCV9_ASPFC NAD-dependent formate dehydrogenase AciA/Fdh	4.92236e-29
comp133484_c0	P40918	Davidiella tassiana	HSP70_DAVTA Heat shock 70 kDa protein	2.96601e-83
comp22736_c17	O76745	Cimex lectularius	O76745_CIMLE Salivary nitrophorin	2.72955e-08
comp8076_c0	Q00002	Alternaria alternata	PDI_ALTAL Protein disulfide-isomerase (Fragment)	3.86988e-13
comp22719_c0	Q59GZ9	Homo sapiens	Q59GZ9_HUMAN Thyroid peroxidase isoform d variant (Fragment)	8.15827e-07
comp245181_c0	L7UW58	Dermatophagoides farinae	L7UW58_DERFA Translation elongation factor 2 (Fragment)	1.28623e-67
comp23457_c0	Q13765	Homo sapiens	NACA_HUMAN Nascent polypeptide-associated complex subunit alpha	8.73122e-52
comp23698_c0	A1IKL3	Anisakis simplex	A1IKL3_ANISI Protease inhibitor	2.53953e-10
comp22168_c7	L7UZ85	Dermatophagoides farinae	L7UZ85_DERFA Alpha-actinin	6.10784e-101
comp23576_c0	Q1EIQ3	Psoroptes ovis	PEPT1_PSOOV Peptidase 1	2.56008e-48
comp798065_c0	L7UZ85	Dermatophagoides farinae	L7UZ85_DERFA Alpha-actinin	1.63561e-30
comp202749_c0	P94072	Arabidopsis thaliana	GL33_ARATH Germin-like protein subfamily 3 member 3	1.08434e-17
comp59533_c0	Q96VP3	Cochliobolus lunatus	CYC_COCLU Cytochrome c	4.72603e-64
comp4009_c0	B7ERQ1	Oryza sativa subsp. japonica	B7ERQ1_ORYSJ Peroxiredoxin	1.54187e-29
comp746934_c0	B0XS20	Neosartorya fumigata (strain CEA10 / CBS 144.89 / FGSC A1163)	B0XS20_ASPFC Glucose-6-phosphate isomerase	2.32899e-15
comp22767_c0	Q8L5K9	Salsola kali	Q8L5K9_SALKA Major antigen-like protein	9.43464e-07
comp964701_c0	P42041	Alternaria alternata	ALDH_ALTAL Aldehyde dehydrogenase	3.83316e-40
comp24237_c0	Q8NKB7	Alternaria alternata	Q8NKB7_ALTAL Putative nuclear transport factor 2	1.14094e-19
comp16312_c0	C6ZDB5	Tyrophagus putrescentiae	C6ZDB5_TYRPU Tyr p 3	3.9327e-09
comp22097_c0	C7C4X1	Triticum aestivum	C7C4X1_WHEAT Glyceraldehyde-3-phosphate dehydrogenase	2.17503e-169
comp22243_c20	O96064	Mytilus galloprovincialis	MYSP_MYTGA Paramyosin	2.90132e-16
comp247058_c0	Q1X6K9	Anisakis simplex	Q1X6K9_ANISI Cytochrome c oxidase subunit 3	1.28056e-19
comp28184_c0	A9LMH9	Olea europaea	A9LMH9_OLEEU Superoxide dismutase [Cu-Zn]	6.26183e-36
comp24713_c0	Q8L5K9	Salsola kali	Q8L5K9_SALKA Major antigen-like protein	2.82569e-15
comp10119_c0	F1NBL0	Gallus gallus	MUC6_CHICK Mucin-6 (Fragment)	4.54122e-09
comp22298_c10	Q8L5K9	Salsola kali	Q8L5K9_SALKA Major antigen-like protein	4.42121e-06
comp411_c0	Q42661	Capsicum annuum	Q42661_CAPAN L-ascorbate peroxidase	3.24502e-30
comp62764_c0	Q6Y2F9	Dermatophagoides pteronyssinus	Q6Y2F9_DERPT HDM allergen	1.10095e-12
comp795875_c0	D2DGW3	Tyrophagus putrescentiae	D2DGW3_TYRPU Troponin C	1.15021e-17
comp16962_c1	O81984	Hevea brasiliensis	O81984_HEVBR Patatin	1.57454e-09
comp22866_c0	A8B8G7	Dermatophagoides farinae	A8B8G7_DERFA Group 21 allergen	3.91305e-48
comp22510_c13	D2DGW3	Tyrophagus putrescentiae	D2DGW3_TYRPU Troponin C	7.54565e-91
comp22561_c7	B0XSF6	Neosartorya fumigata (strain CEA10 / CBS 144.89 / FGSC A1163)	B0XSF6_ASPFC 3-isopropylmalate dehydratase	4.53815e-14
comp21264_c0	B4E1T1	Homo sapiens	B4E1T1_HUMAN cDNA FLJ54081, highly similar to Keratin, type II cytoskeletal 5	3.43922e-27
comp13945_c0	Q00002	Alternaria alternata	PDI_ALTAL Protein disulfide-isomerase (Fragment)	5.31814e-13
comp22456_c16	A5D6I4	Thyrophygus sp. YSL-2003	A5D6I4_9MYRI Tropomyosin	1.25789e-08
comp627424_c0	Q706V4	Hevea brasiliensis	Q706V4_HEVBR Patatin (Fragment)	6.12183e-30
comp556178_c0	Q00002	Alternaria alternata	PDI_ALTAL Protein disulfide-isomerase (Fragment)	2.50663e-25
comp16523_c0	A0ERA8	Blattella germanica	A0ERA8_BLAGE Allergen Bla g 8 (Fragment)	7.34528e-35
comp19384_c2	B2ZPG6	Forcipomyia taiwana	B2ZPG6_FORTA Serine/threonine protein kinase (Fragment)	1.17535e-08
comp18455_c2	A0A088SAS1	Dermatophagoides farinae	A0A088SAS1_DERFA Der f 28 allergen	0
comp266610_c0	Q42661	Capsicum annuum	Q42661_CAPAN L-ascorbate peroxidase	7.74423e-70
comp26150_c0	Q28050	Bos taurus	S10A7_BOVIN Protein S100-A7	4.78675e-06
comp24989_c0	B0XUJ3	Neosartorya fumigata (strain CEA10 / CBS 144.89 / FGSC A1163)	B0XUJ3_ASPFC Sorbitol/xylulose reductase Sou1-like, putative	3.13301e-22
comp20116_c0	Q00002	Alternaria alternata	PDI_ALTAL Protein disulfide-isomerase (Fragment)	1.09807e-08
comp189669_c0	A1DER2	Neosartorya fischeri (strain ATCC 1020 / DSM 3700 / FGSC A1164 / NRRL 181)	A1DER2_NEOFI Superoxide dismutase [Cu-Zn]	4.12651e-82
comp22388_c22	Q8L5K9	Salsola kali	Q8L5K9_SALKA Major antigen-like protein	1.89514e-13
comp169644_c0	G3FLC7	Triticum aestivum	G3FLC7_WHEAT High-molecular-weight glutenin subunit	6.1248e-06
comp21867_c0	Q09KA1	Blattella germanica	Q09KA1_BLAGE Receptor for activated protein kinase C-like	9.259e-17
comp21325_c0	E0VRN0	Pediculus humanus subsp. corporis	E0VRN0_PEDHC Tropomyosin-2, putative	6.29517e-07
comp22498_c0	Q2V0V0	Octopus vulgaris	Q2V0V0_OCTVU Tropomyosin	4.34163e-08
comp20795_c0	P00591	Sus scrofa	LIPP_PIG Pancreatic triacylglycerol lipase	3.5e-41
comp16430_c1	Q546R6	Zea mays	Q546R6_MAIZE Flavin containing polyamine oxidase	4.36949e-24
comp22243_c33	F1MD77	Bos taurus	F1MD77_BOVIN Uncharacterized protein	6.14166e-95
comp19377_c0	G1MYK6	Meleagris gallopavo	G1MYK6_MELGA Ovalbumin	1.11185e-30
comp21699_c1	F1MD77	Bos taurus	F1MD77_BOVIN Uncharacterized protein	7.16125e-130
comp5504_c0	Q9FSY7	Corylus avellana	Q9FSY7_CORAV Putative luminal binding protein	3.5512e-17
comp16699_c1	C1KEU0	Salsola kali	C1KEU0_SALKA Sal k 3 pollen allergen (Fragment)	9.02881e-38
comp20454_c0	Q8L5K9	Salsola kali	Q8L5K9_SALKA Major antigen-like protein	3.28114e-06
comp206_c1	A0A088SAS1	Dermatophagoides farinae	A0A088SAS1_DERFA Der f 28 allergen	5.92648e-74
comp19494_c0	P02070	Bos taurus	HBB_BOVIN Hemoglobin subunit beta	3.92127e-87
comp1257700_c0	Q9URR8	Penicillium chrysogenum	Q9URR8_PENCH Beta-hexosaminidase	8.93944e-21
comp159812_c0	Q15555	Homo sapiens	MARE2_HUMAN Microtubule-associated protein RP/EB family member 2	2.177e-18
comp9247_c0	O76745	Cimex lectularius	O76745_CIMLE Salivary nitrophorin	3.22714e-17
comp631115_c0	I3XHP8	Triticum aestivum	I3XHP8_WHEAT Low molecular weight glutenin subunit LMW-6	3.11719e-07
comp22393_c0	Q967Z0	Dermatophagoides farinae	MYSP_DERFA Paramyosin (Fragment)	9.35683e-06
comp3466_c0	Q69BZ7	Penicillium citrinum	Q69BZ7_PENCI Putative uncharacterized protein	4.51698e-24
comp544060_c0	B0Y324	Neosartorya fumigata (strain CEA10 / CBS 144.89 / FGSC A1163)	B0Y324_ASPFC Molecular chaperone Mod-E/Hsp90	7.90605e-43
comp21596_c0	P92919	Apium graveolens	CB23_APIGR Chlorophyll a-b binding protein, chloroplastic	3.2702e-167
comp8139_c0	A1KXH6	Dermatophagoides farinae	A1KXH6_DERFA Der f 8 allergen (Fragment)	4.81854e-95
comp18455_c1	A0A088SAS1	Dermatophagoides farinae	A0A088SAS1_DERFA Der f 28 allergen	9.35025e-81
comp19466_c1	A5HIJ4	Actinidia deliciosa	A5HIJ4_ACTDE Cysteine protease Cp4	4.36812e-13
comp8181_c0	A5HIJ1	Actinidia deliciosa	A5HIJ1_ACTDE Cysteine protease Cp1	1.35165e-65
comp163097_c0	Q8L5K9	Salsola kali	Q8L5K9_SALKA Major antigen-like protein	1.59664e-11
comp146206_c0	Q9HF12	Penicillium oxalicum	Q9HF12_PENOX Vacuolar serine protease	6.26066e-176
comp965997_c0	B0XQ69	Neosartorya fumigata (strain CEA10 / CBS 144.89 / FGSC A1163)	B0XQ69_ASPFC Aminotransferase, class V, putative	4.0452e-31
comp22243_c27	P0C0Y4	Alternaria alternata	MTDH_ALTAL Probable NADP-dependent mannitol dehydrogenase	1.05096e-16
comp268630_c0	Q42661	Capsicum annuum	Q42661_CAPAN L-ascorbate peroxidase	2.31305e-66
comp169302_c0	A1KXI0	Blomia tropicalis	A1KXI0_BLOTA Blo t 1 allergen	2.53824e-18
comp15036_c0	P00591	Sus scrofa	LIPP_PIG Pancreatic triacylglycerol lipase	1.98439e-29
comp896_c0	G1MYK6	Meleagris gallopavo	G1MYK6_MELGA Ovalbumin	3.00581e-44
comp22951_c0	A1KXG2	Dermatophagoides farinae	A1KXG2_DERFA Peptidyl-prolyl cis-trans isomerase	7.43039e-111
comp608053_c0	B0XSL2	Neosartorya fumigata (strain CEA10 / CBS 144.89 / FGSC A1163)	B0XSL2_ASPFC 60S ribosomal protein L3	7.87164e-51
comp22116_c2	Q8L5K9	Salsola kali	Q8L5K9_SALKA Major antigen-like protein	5.12697e-08
comp19652_c1	B2D0J5	Apis mellifera	EST6_APIME Venom carboxylesterase-6	1.26482e-40
comp16240_c0	Q8L5K9	Salsola kali	Q8L5K9_SALKA Major antigen-like protein	6.73059e-07
comp22359_c4	Q09KA1	Blattella germanica	Q09KA1_BLAGE Receptor for activated protein kinase C-like	6.21675e-11
comp19966_c1	Q5BLY5	Apis mellifera	ACPH1_APIME Venom acid phosphatase Acph-1	5.12729e-24
comp22191_c0	P00791	Sus scrofa	PEPA_PIG Pepsin A	5.10704e-138
comp22373_c9	D2KMW0	Fenneropenaeus chinensis	D2KMW0_FENCH Tropomyosin	7.2823e-12
comp22270_c3	Q00002	Alternaria alternata	PDI_ALTAL Protein disulfide-isomerase (Fragment)	5.79378e-15
comp962494_c0	Q9M5L5	Capsicum annuum	Q9M5L5_CAPAN Basic beta-1,3-glucanase	2.10772e-13
comp533967_c0	A2YS08	Oryza sativa subsp. indica	A2YS08_ORYSI Putative uncharacterized protein	2.22742e-06
comp21251_c0	Q09KA1	Blattella germanica	Q09KA1_BLAGE Receptor for activated protein kinase C-like	2.07004e-21
comp17929_c0	A0A088SCP3	Dermatophagoides farinae	A0A088SCP3_DERFA Der f 32 allergen	1.3614e-43
comp22210_c0	Q8L5K9	Salsola kali	Q8L5K9_SALKA Major antigen-like protein	2.8431e-16
comp229347_c0	P00729	Saccharomyces cerevisiae (strain ATCC 204508 / S288c)	CBPY_YEAST Carboxypeptidase Y	4.57486e-125
comp20295_c0	L7V1I9	Anisakis simplex	L7V1I9_ANISI Ani s 2 allergen	3.60918e-06
comp178074_c0	M5E6V3	Malassezia sympodialis (strain ATCC 42132)	M5E6V3_MALS4 Thioredoxin	5.90184e-30
comp270825_c0	P00870	Spinacia oleracea	RBS1_SPIOL Ribulose bisphosphate carboxylase small chain	1.55914e-30
comp19097_c0	Q8I9P1	Psoroptes ovis	Q8I9P1_PSOOV Derp1 antigen (Fragment)	4.23232e-73
comp21133_c0	L7V1I9	Anisakis simplex	L7V1I9_ANISI Ani s 2 allergen	8.09476e-11
comp21714_c0	B2ZPG7	Forcipomyia taiwana	B2ZPG7_FORTA Eukaryotic translation initiation factor 3 subunit I	2.05077e-09
comp22926_c0	Q8WQ47	Lepidoglyphus destructor	TBA_LEPDS Tubulin alpha chain	1.23696e-112
comp9875_c0	F5A6F3	Procambarus clarkii	F5A6F3_PROCL Ferritin	7.45311e-49
comp19208_c0	K9UTQ8	Jasus lalandii	K9UTQ8_JASLA Tropomyosin	1.57135e-06
comp22354_c13	F8UN02	Ananas comosus	F8UN02_ANACO Cysteine peptidase	1.01156e-30
comp353625_c0	Q647J6	Cynodon dactylon	Q647J6_CYNDA Cyn d 24 (Fragment)	5.02629e-25
comp20917_c2	F1S663	Sus scrofa	F1S663_PIG Uncharacterized protein	5.50281e-07
comp19246_c0	G8IIT0	Vespula vulgaris	G8IIT0_VESVU Vitellogenin	2.85014e-22
comp19966_c6	Q8L5K9	Salsola kali	Q8L5K9_SALKA Major antigen-like protein	1.00256e-06
comp22574_c34	A0T2M3	Cupressus arizonica	A0T2M3_CUPAR Putative Cup a 4 allergen	5.92803e-10
comp24479_c0	Q09KA1	Blattella germanica	Q09KA1_BLAGE Receptor for activated protein kinase C-like	2.45459e-08
comp16426_c0	Q75N34	Dioscorea polystachya	Q75N34_9LILI Tuber storage protein	2.78954e-09
comp1405741_c0	B2R853	Homo sapiens	B2R853_HUMAN cDNA, FLJ93744, highly similar to Homo sapiens keratin 6E (KRT6E), mRNA	2.62026e-39
comp466165_c0	Q8L5K9	Salsola kali	Q8L5K9_SALKA Major antigen-like protein	3.25323e-07
comp609590_c0	Q9URR8	Penicillium chrysogenum	Q9URR8_PENCH Beta-hexosaminidase	1.08602e-23
comp353748_c0	Q8WQ47	Lepidoglyphus destructor	TBA_LEPDS Tubulin alpha chain	4.74478e-49
comp7809_c0	Q6Y2F9	Dermatophagoides pteronyssinus	Q6Y2F9_DERPT HDM allergen	0
comp16618_c0	Q59GZ9	Homo sapiens	Q59GZ9_HUMAN Thyroid peroxidase isoform d variant (Fragment)	1.39086e-94
comp20954_c0	Q2KN25	Ambrosia artemisiifolia	Q2KN25_AMBAR Calcium-binding protein	6.69857e-07
comp20397_c0	C0H9I1	Salmo salar	C0H9I1_SALSA Fructose-bisphosphate aldolase	5.2822e-153
comp22566_c6	A1IKL3	Anisakis simplex	A1IKL3_ANISI Protease inhibitor	5.18271e-09
comp45578_c0	C0H9I1	Salmo salar	C0H9I1_SALSA Fructose-bisphosphate aldolase	9.625e-122
comp531125_c0	Q92260	Penicillium citrinum	HSP70_PENCI Heat shock 70 kDa protein (Fragment)	1.53247e-75
comp15905_c0	F2RM37	Homo sapiens	F2RM37_HUMAN Coagulation factor IX	2.50382e-42
comp756024_c0	Q15555	Homo sapiens	MARE2_HUMAN Microtubule-associated protein RP/EB family member 2	1.29255e-60
comp20596_c0	C7E9W0	Stachybotrys chartarum	C7E9W0_STACH SchS21 protein (Fragment)	2.9011e-42
comp20105_c0	Q8WQ47	Lepidoglyphus destructor	TBA_LEPDS Tubulin alpha chain	1.91731e-106
comp21846_c0	A6GVD5	Artemisia vulgaris	A6GVD5_ARTVU Art v 2 allergen	9.27215e-21
comp484433_c0	B0XS20	Neosartorya fumigata (strain CEA10 / CBS 144.89 / FGSC A1163)	B0XS20_ASPFC Glucose-6-phosphate isomerase	2.59509e-71
comp22275_c2	Q09KA1	Blattella germanica	Q09KA1_BLAGE Receptor for activated protein kinase C-like	5.12439e-16
comp4646_c0	P46273	Candida albicans (strain SC5314 / ATCC MYA-2876)	PGK_CANAL Phosphoglycerate kinase	1.04775e-61
comp3220_c0	Q1X6K9	Anisakis simplex	Q1X6K9_ANISI Cytochrome c oxidase subunit 3	6.94319e-08
comp14731_c0	Q8L5K9	Salsola kali	Q8L5K9_SALKA Major antigen-like protein	9.945e-16
comp397116_c0	A7VKE1	Euphausia pacifica	A7VKE1_9EUCA Tropomyosin	1.76122e-06
comp21321_c0	Q402I5	Triticum aestivum	Q402I5_WHEAT Omega-5 gliadin	1.01556e-10
comp245495_c0	D0MQ50	Alternaria alternata	D0MQ50_ALTAL TCTP	3.21833e-64
comp619514_c0	B0Y324	Neosartorya fumigata (strain CEA10 / CBS 144.89 / FGSC A1163)	B0Y324_ASPFC Molecular chaperone Mod-E/Hsp90	6.58904e-20
comp8076_c1	Q00002	Alternaria alternata	PDI_ALTAL Protein disulfide-isomerase (Fragment)	1.08038e-11
comp625620_c0	Q1X6L0	Anisakis simplex	Q1X6L0_ANISI Cytochrome b	1.6541e-17
comp116189_c0	Q9Y8B8	Penicillium citrinum	Q9Y8B8_PENCI Peroxisomal membrane protein	7.74213e-53
comp769592_c0	P29291	Homarus americanus	TNNCB_HOMAM Troponin C, isoform 2B	8.31795e-07
comp289376_c0	Q13765	Homo sapiens	NACA_HUMAN Nascent polypeptide-associated complex subunit alpha	7.98343e-13
comp20707_c1	Q53QT2	Homo sapiens	Q53QT2_HUMAN Putative uncharacterized protein TPO (Fragment)	5.87612e-35
comp22620_c5	B2ZPG7	Forcipomyia taiwana	B2ZPG7_FORTA Eukaryotic translation initiation factor 3 subunit I	3.45086e-06
comp22340_c7	B1A4F7	Vespula vulgaris	VDDP4_VESVU Venom dipeptidyl peptidase 4	1.90631e-44
comp344964_c0	P92919	Apium graveolens	CB23_APIGR Chlorophyll a-b binding protein, chloroplastic	1.51678e-31
comp2877_c0	F2RM37	Homo sapiens	F2RM37_HUMAN Coagulation factor IX	6.88236e-06
comp22574_c8	B6V1G0	Gallus gallus	B6V1G0_CHICK Ovomucoid	5.52572e-09
comp20141_c0	Q8L5K9	Salsola kali	Q8L5K9_SALKA Major antigen-like protein	5.14652e-10
comp18189_c3	P0C954	Neosartorya fumigata (strain ATCC MYA-4609 / Af293 / CBS 101355 / FGSC A1100)	GEL2_ASPFU 1,3-beta-glucanosyltransferase gel2	1.24708e-36
comp402097_c0	I1CLC6	Rhizopus delemar (strain RA 99-880 / ATCC MYA-4621 / FGSC 9543 / NRRL 43880)	I1CLC6_RHIO9 Endopeptidase	5.92367e-32
comp228715_c0	Q71EE1	Hevea brasiliensis	Q71EE1_HEVBR Heat shock protein	3.52317e-22
comp22596_c14	A0A088SAG5	Dermatophagoides farinae	A0A088SAG5_DERFA Der f 30 allergen	5.07715e-30
comp19140_c0	P05547	Astacus leptodactylus	TNNI_ASTLP Troponin I	2.86552e-21
comp15512_c0	L7UW58	Dermatophagoides farinae	L7UW58_DERFA Translation elongation factor 2 (Fragment)	2.82889e-09
comp5449_c0	B2D0J5	Apis mellifera	EST6_APIME Venom carboxylesterase-6	2.50107e-29
comp22091_c0	Q8L5K9	Salsola kali	Q8L5K9_SALKA Major antigen-like protein	8.01256e-16
comp23100_c0	P17783	Citrullus lanatus	MDHM_CITLA Malate dehydrogenase, mitochondrial	6.35159e-120
comp7929_c0	B7ERQ1	Oryza sativa subsp. japonica	B7ERQ1_ORYSJ Peroxiredoxin	7.57332e-18
comp22386_c0	Q59GZ9	Homo sapiens	Q59GZ9_HUMAN Thyroid peroxidase isoform d variant (Fragment)	9.98809e-14
comp4299_c0	C7E9V9	Stachybotrys chartarum	C7E9V9_STACH Uncharacterized protein (Fragment)	2.28142e-11
comp14389_c0	P10599	Homo sapiens	THIO_HUMAN Thioredoxin	6.21696e-70
comp9794_c0	A5HIJ6	Actinidia deliciosa	A5HIJ6_ACTDE Cysteine protease Cp6	8.29743e-83
comp21904_c0	F1MD77	Bos taurus	F1MD77_BOVIN Uncharacterized protein	5.4297e-32
comp982380_c0	P10253	Homo sapiens	LYAG_HUMAN Lysosomal alpha-glucosidase	4.67865e-09
comp22380_c24	P00974	Bos taurus	BPT1_BOVIN Pancreatic trypsin inhibitor	1.85332e-10
comp24079_c0	Q1EIQ3	Psoroptes ovis	PEPT1_PSOOV Peptidase 1	7.85285e-20
comp178932_c0	B7ERQ1	Oryza sativa subsp. japonica	B7ERQ1_ORYSJ Peroxiredoxin	1.06892e-62
comp22231_c0	Q9Y7F6	Neosartorya fumigata	Q9Y7F6_ASPFM Peptidyl-prolyl cis-trans isomerase (Fragment)	1.29009e-23
comp22298_c2	A1YDT6	Cochliobolus lunatus	A1YDT6_COCLU Can a 1 allergen-like	6.29764e-08
comp22590_c22	Q8L5K9	Salsola kali	Q8L5K9_SALKA Major antigen-like protein	1.08995e-06
comp21739_c0	P00870	Spinacia oleracea	RBS1_SPIOL Ribulose bisphosphate carboxylase small chain	6.65207e-53
comp802617_c0	Q2TL59	Penicillium chrysogenum	Q2TL59_PENCH Calreticulin	1.67746e-16
comp21421_c0	B4E1T1	Homo sapiens	B4E1T1_HUMAN cDNA FLJ54081, highly similar to Keratin, type II cytoskeletal 5	8.01772e-67
comp22382_c5	A8PS64	Malassezia globosa (strain ATCC MYA-4612 / CBS 7966)	A8PS64_MALGO Uncharacterized protein	2.18349e-81
comp3106_c1	P0C0Y4	Alternaria alternata	MTDH_ALTAL Probable NADP-dependent mannitol dehydrogenase	6.20437e-07
comp109250_c0	P49148	Alternaria alternata	RLA1_ALTAL 60S acidic ribosomal protein P1	4.2837e-33
comp24354_c0	P04179	Homo sapiens	SODM_HUMAN Superoxide dismutase [Mn], mitochondrial	9.73741e-91
comp33497_c0	Q967Z0	Dermatophagoides farinae	MYSP_DERFA Paramyosin (Fragment)	1.42487e-10
comp3551_c0	C6ETB1	Triticum aestivum	C6ETB1_WHEAT Peroxidase	1.29113e-37
comp285_c1	G1MVN4	Meleagris gallopavo	G1MVN4_MELGA Uncharacterized protein (Fragment)	8.44235e-06
comp16295_c0	Q1EIQ3	Psoroptes ovis	PEPT1_PSOOV Peptidase 1	6.01146e-80
comp24827_c0	P10184	Gallus gallus	IOV7_CHICK Ovoinhibitor	6.2512e-13
comp20286_c0	P00591	Sus scrofa	LIPP_PIG Pancreatic triacylglycerol lipase	2.84647e-12
comp129828_c0	P00591	Sus scrofa	LIPP_PIG Pancreatic triacylglycerol lipase	6.01312e-41
comp22676_c7	Q8L5K9	Salsola kali	Q8L5K9_SALKA Major antigen-like protein	1.7763e-08
comp20100_c0	Q98UI9	Gallus gallus	MUC5B_CHICK Mucin-5B	3.91031e-07
comp21402_c0	Q7M4I3	Bombus pensylvanicus	SP4_BOMPE Venom protease	1.16459e-39
comp19234_c1	A8PS64	Malassezia globosa (strain ATCC MYA-4612 / CBS 7966)	A8PS64_MALGO Uncharacterized protein	3.29319e-51
comp20560_c0	A0A088SAY1	Dermatophagoides farinae	A0A088SAY1_DERFA Der f 31 allergen	4.62956e-06
comp16271_c0	L7UZ91	Dermatophagoides farinae	L7UZ91_DERFA Ferritin	7.49308e-56
comp19055_c0	B0XMT4	Neosartorya fumigata (strain CEA10 / CBS 144.89 / FGSC A1163)	MNS1B_ASPFC Probable mannosyl-oligosaccharide alpha-1,2-mannosidase 1B	5.37653e-20
comp190_c0	Q71EE1	Hevea brasiliensis	Q71EE1_HEVBR Heat shock protein	3.93562e-35
comp22582_c4	Q09KA1	Blattella germanica	Q09KA1_BLAGE Receptor for activated protein kinase C-like	8.76374e-21
comp11909_c0	P32926	Homo sapiens	DSG3_HUMAN Desmoglein-3	1.06002e-09
comp22117_c18	D2DGW3	Tyrophagus putrescentiae	D2DGW3_TYRPU Troponin C	2.73849e-42
comp22661_c13	P00591	Sus scrofa	LIPP_PIG Pancreatic triacylglycerol lipase	5.8425e-49
comp291707_c0	P0C954	Neosartorya fumigata (strain ATCC MYA-4609 / Af293 / CBS 101355 / FGSC A1100)	GEL2_ASPFU 1,3-beta-glucanosyltransferase gel2	9.64203e-42
comp22578_c5	Q8L5K9	Salsola kali	Q8L5K9_SALKA Major antigen-like protein	2.28329e-09
comp249499_c0	D0MQ50	Alternaria alternata	D0MQ50_ALTAL TCTP	4.45802e-70
comp19841_c0	Q6NN28	Drosophila melanogaster	Q6NN28_DROME RE21974p	3.3936e-08
comp21875_c0	P92919	Apium graveolens	CB23_APIGR Chlorophyll a-b binding protein, chloroplastic	2.26285e-162
comp417261_c0	A0A088SAS1	Dermatophagoides farinae	A0A088SAS1_DERFA Der f 28 allergen	1.96309e-59
comp18455_c3	A0A088SAS1	Dermatophagoides farinae	A0A088SAS1_DERFA Der f 28 allergen	2.57952e-41
comp21599_c2	P40108	Davidiella tassiana	ALDH_DAVTA Aldehyde dehydrogenase	7.96156e-63
comp583160_c0	Q8WQ47	Lepidoglyphus destructor	TBA_LEPDS Tubulin alpha chain	6.84219e-49
comp21146_c3	H2DF84	Daucus carota	H2DF84_DAUCA Peptidyl-prolyl cis-trans isomerase	1.79838e-46
comp20585_c0	Q8L5K9	Salsola kali	Q8L5K9_SALKA Major antigen-like protein	8.62093e-10
comp1233_c0	Q9URR8	Penicillium chrysogenum	Q9URR8_PENCH Beta-hexosaminidase	1.19703e-10
comp20630_c0	B5AZD6	Streptococcus pneumoniae	B5AZD6_STREE Pneumococcal surface protein C	3.74046e-06
comp25133_c0	G1MVN4	Meleagris gallopavo	G1MVN4_MELGA Uncharacterized protein (Fragment)	1.89122e-27
comp22624_c5	L7UZ85	Dermatophagoides farinae	L7UZ85_DERFA Alpha-actinin	2.82882e-25
comp22610_c0	E1BI98	Bos taurus	E1BI98_BOVIN Uncharacterized protein	1.96473e-08
comp405662_c0	Q01412	Solanum lycopersicum	E13A_SOLLC Glucan endo-1,3-beta-glucosidase A	1.37117e-08
comp16646_c1	Q5BLY5	Apis mellifera	ACPH1_APIME Venom acid phosphatase Acph-1	4.79011e-20
comp515638_c0	Q09KA1	Blattella germanica	Q09KA1_BLAGE Receptor for activated protein kinase C-like	1.696e-44
comp23653_c0	Q2YFE4	Dermatophagoides pteronyssinus	Q2YFE4_DERPT Glutathione transferase mu class Dp7002H05	4.02644e-56
comp19323_c0	M5EAX2	Malassezia sympodialis (strain ATCC 42132)	M5EAX2_MALS4 Allergen	2.73694e-06
comp764829_c0	B7Z731	Homo sapiens	B7Z731_HUMAN Glucosylceramidase	9.6726e-61
comp22216_c4	P00780	Bacillus licheniformis	SUBT_BACLI Subtilisin Carlsberg	2.98078e-11
comp289949_c0	P67869	Gallus gallus	CSK2B_CHICK Casein kinase II subunit beta	2.78287e-151
comp16454_c0	Q8L5K9	Salsola kali	Q8L5K9_SALKA Major antigen-like protein	1.89973e-10
comp19107_c0	Q59GZ9	Homo sapiens	Q59GZ9_HUMAN Thyroid peroxidase isoform d variant (Fragment)	1.25989e-55
comp22446_c18	P93693	Triticum aestivum	SPZ1B_WHEAT Serpin-Z1B	4.47913e-17
comp22055_c0	B0UXD8	Homo sapiens	B0UXD8_HUMAN MHC class II antigen	3.44356e-144
comp22693_c16	O76745	Cimex lectularius	O76745_CIMLE Salivary nitrophorin	4.32128e-19
comp1463775_c0	P10253	Homo sapiens	LYAG_HUMAN Lysosomal alpha-glucosidase	2.78819e-11
comp22387_c5	B7ERQ1	Oryza sativa subsp. japonica	B7ERQ1_ORYSJ Peroxiredoxin	6.46899e-13
comp22603_c23	Q6PWQ1	Neosartorya fumigata	Q6PWQ1_ASPFM alpha-1,2-Mannosidase	2.01543e-35
comp22421_c0	B0FRF9	Litopenaeus vannamei	B0FRF9_LITVA Arginine kinase	3.33254e-138
comp619591_c0	F2RM35	Homo sapiens	F2RM35_HUMAN Serine protease	1.36302e-08
comp74186_c0	Q6JBK3	Zea mays subsp. parviglumis	Q6JBK3_ZEAMP Chitinase	3.74411e-07
comp22796_c1	P05547	Astacus leptodactylus	TNNI_ASTLP Troponin I	1.02557e-23
comp7728_c0	B0XSF6	Neosartorya fumigata (strain CEA10 / CBS 144.89 / FGSC A1163)	B0XSF6_ASPFC 3-isopropylmalate dehydratase	1.27747e-33
comp11361_c0	Q53Y83	Homo sapiens	Q53Y83_HUMAN Galactosidase, alpha	3.52387e-107
comp15022_c0	Q01413	Solanum lycopersicum	E13B_SOLLC Glucan endo-1,3-beta-glucosidase B	0
comp22377_c4	Q8L5K9	Salsola kali	Q8L5K9_SALKA Major antigen-like protein	2.26501e-11
comp22338_c14	Q8L5K9	Salsola kali	Q8L5K9_SALKA Major antigen-like protein	8.72839e-10
comp322166_c0	P78983	Alternaria alternata	HSP70_ALTAL Heat shock 70 kDa protein (Fragment)	1.84954e-44
comp20480_c0	P0C0Y4	Alternaria alternata	MTDH_ALTAL Probable NADP-dependent mannitol dehydrogenase	7.5768e-10
comp20514_c1	Q1JPB9	Bos taurus	PA2G3_BOVIN Group 3 secretory phospholipase A2	1.82873e-20
comp15470_c0	Q0PV91	Beauveria bassiana	Q0PV91_BEABA Putative aldehyde dehydrogenase	2.28217e-22
comp22532_c0	Q9U6R7	Dermatophagoides farinae	Q9U6R7_DERFA 98kDa HDM allergen	0
comp648322_c0	M5EAX2	Malassezia sympodialis (strain ATCC 42132)	M5EAX2_MALS4 Allergen	4.93145e-17
comp12553_c0	Q52PV9	Tyrophagus putrescentiae	Q52PV9_TYRPU Alpha-tubulin	2.87151e-37
comp22471_c0	L7UZ85	Dermatophagoides farinae	L7UZ85_DERFA Alpha-actinin	1.44882e-62
comp651457_c0	A1YDT7	Cochliobolus lunatus	A1YDT7_COCLU Pen n 18 allergen-like (Fragment)	5.12678e-40
comp11606_c0	B0XSF6	Neosartorya fumigata (strain CEA10 / CBS 144.89 / FGSC A1163)	B0XSF6_ASPFC 3-isopropylmalate dehydratase	5.66507e-22
comp22458_c0	Q00002	Alternaria alternata	PDI_ALTAL Protein disulfide-isomerase (Fragment)	4.56538e-26
comp246830_c0	L7UZA7	Dermatophagoides farinae	L7UZA7_DERFA Triosephosphate isomerase	7.50053e-49
comp22463_c11	L7V1I9	Anisakis simplex	L7V1I9_ANISI Ani s 2 allergen	1.04026e-14
comp22597_c6	B2ZPG6	Forcipomyia taiwana	B2ZPG6_FORTA Serine/threonine protein kinase (Fragment)	9.76265e-06
comp558791_c0	P04179	Homo sapiens	SODM_HUMAN Superoxide dismutase [Mn], mitochondrial	2.96873e-22
comp397393_c0	P92919	Apium graveolens	CB23_APIGR Chlorophyll a-b binding protein, chloroplastic	1.58103e-30
comp22429_c4	Q6SPZ2	Triticum aestivum	Q6SPZ2_WHEAT Low molecular weight glutenin	3.96166e-06
comp100788_c0	P26213	Aspergillus niger	PGLR1_ASPNG Endopolygalacturonase I	4.7278e-115
comp12953_c0	A5HIJ6	Actinidia deliciosa	A5HIJ6_ACTDE Cysteine protease Cp6	1.221e-83
comp19352_c0	F2RM37	Homo sapiens	F2RM37_HUMAN Coagulation factor IX	2.22282e-27
comp20665_c0	Q8L5K9	Salsola kali	Q8L5K9_SALKA Major antigen-like protein	6.35643e-06
comp16376_c0	P01012	Gallus gallus	OVAL_CHICK Ovalbumin	4.92189e-12
comp22152_c10	Q75N34	Dioscorea polystachya	Q75N34_9LILI Tuber storage protein	1.23521e-09
comp22072_c10	Q2KM81	Artemisia vulgaris	Q2KM81_ARTVU Polcalcin	9.18302e-20
comp16838_c0	M5EAX2	Malassezia sympodialis (strain ATCC 42132)	M5EAX2_MALS4 Allergen	2.93877e-06
comp21751_c2	Q59GZ9	Homo sapiens	Q59GZ9_HUMAN Thyroid peroxidase isoform d variant (Fragment)	6.89693e-27
comp20219_c0	P00729	Saccharomyces cerevisiae (strain ATCC 204508 / S288c)	CBPY_YEAST Carboxypeptidase Y	5.34398e-21
comp17297_c0	P02788	Homo sapiens	TRFL_HUMAN Lactotransferrin	4.77955e-174
comp19734_c0	B5AZD6	Streptococcus pneumoniae	B5AZD6_STREE Pneumococcal surface protein C	4.60844e-06
comp793046_c0	L7UZ85	Dermatophagoides farinae	L7UZ85_DERFA Alpha-actinin	1.56669e-43
comp7410_c0	A0A088SAY1	Dermatophagoides farinae	A0A088SAY1_DERFA Der f 31 allergen	1.69708e-11
comp22380_c22	E0VRN2	Pediculus humanus subsp. corporis	E0VRN2_PEDHC Tropomyosin-2, putative	1.94368e-10
comp22723_c7	B0XUJ3	Neosartorya fumigata (strain CEA10 / CBS 144.89 / FGSC A1163)	B0XUJ3_ASPFC Sorbitol/xylulose reductase Sou1-like, putative	1.85798e-06
comp22122_c10	Q09KA1	Blattella germanica	Q09KA1_BLAGE Receptor for activated protein kinase C-like	1.31899e-07
comp996586_c0	B0YCV9	Neosartorya fumigata (strain CEA10 / CBS 144.89 / FGSC A1163)	B0YCV9_ASPFC NAD-dependent formate dehydrogenase AciA/Fdh	2.69707e-36
comp21311_c6	L7UZ85	Dermatophagoides farinae	L7UZ85_DERFA Alpha-actinin	2.24762e-31
comp13550_c0	A1IKL3	Anisakis simplex	A1IKL3_ANISI Protease inhibitor	1.67369e-07
comp6984_c0	B8YK79	Gallus gallus	B8YK79_CHICK Lysozyme	3.36841e-56
comp440001_c0	P49273	Dermatophagoides pteronyssinus	ALL7_DERPT Mite allergen Der p 7	7.26995e-30
comp541038_c0	Q8WQ47	Lepidoglyphus destructor	TBA_LEPDS Tubulin alpha chain	6.04048e-30
comp22532_c12	Q09KA1	Blattella germanica	Q09KA1_BLAGE Receptor for activated protein kinase C-like	1.75145e-10
comp22301_c0	Q9BQE9	Homo sapiens	BCL7B_HUMAN B-cell CLL/lymphoma 7 protein family member B	1.47126e-25
comp22403_c19	O93970	Malassezia sympodialis	O93970_MALSM Peptidyl-prolyl cis-trans isomerase	4.85739e-44
comp392502_c0	Q8WQ47	Lepidoglyphus destructor	TBA_LEPDS Tubulin alpha chain	9.46281e-80
comp517820_c0	B2ZPG7	Forcipomyia taiwana	B2ZPG7_FORTA Eukaryotic translation initiation factor 3 subunit I	1.81465e-15
comp7938_c0	Q965E2	Psoroptes ovis	ALL2_PSOOV Mite group 2 allergen Pso o 2	2.18304e-73
comp22375_c2	A1KXH5	Blomia tropicalis	A1KXH5_BLOTA Blo t 13 allergen	3.60486e-53
comp22713_c5	L7V1I9	Anisakis simplex	L7V1I9_ANISI Ani s 2 allergen	1.81565e-22
comp8030_c0	Q4JK69	Dermatophagoides pteronyssinus	Q4JK69_DERPT Group 15 allergen protein short isoform	9.40268e-42
comp634165_c0	Q52PV9	Tyrophagus putrescentiae	Q52PV9_TYRPU Alpha-tubulin	1.21016e-47
comp21741_c1	Q53QT2	Homo sapiens	Q53QT2_HUMAN Putative uncharacterized protein TPO (Fragment)	7.20624e-11
comp10819_c0	P00735	Bos taurus	THRB_BOVIN Prothrombin	9.82822e-14
comp21909_c0	P49455	Drosophila melanogaster	TPM4_DROME Tropomyosin-1, isoforms 33/34	1.5454e-06
comp21869_c0	F1MD77	Bos taurus	F1MD77_BOVIN Uncharacterized protein	5.10508e-11
comp16261_c0	Q52PV9	Tyrophagus putrescentiae	Q52PV9_TYRPU Alpha-tubulin	1.87617e-17
comp18189_c0	P0C954	Neosartorya fumigata (strain ATCC MYA-4609 / Af293 / CBS 101355 / FGSC A1100)	GEL2_ASPFU 1,3-beta-glucanosyltransferase gel2	2.78949e-18
comp22807_c0	Q8N0N0	Dermatophagoides pteronyssinus	Q8N0N0_DERPT Group 14 allergen protein (Fragment)	0
comp16322_c0	F1JZ10	Tabanus yao	F1JZ10_TABYA Tab y 3 allergen	1.56794e-22
comp22309_c16	Q8L5K9	Salsola kali	Q8L5K9_SALKA Major antigen-like protein	1.01976e-14
comp476251_c0	Q1X6K9	Anisakis simplex	Q1X6K9_ANISI Cytochrome c oxidase subunit 3	4.43398e-08
comp22325_c4	Q09KA1	Blattella germanica	Q09KA1_BLAGE Receptor for activated protein kinase C-like	3.82307e-16
comp159860_c0	P94072	Arabidopsis thaliana	GL33_ARATH Germin-like protein subfamily 3 member 3	2.58329e-41
comp10302_c0	Q6Y2F9	Dermatophagoides pteronyssinus	Q6Y2F9_DERPT HDM allergen	7.36062e-09
comp198068_c0	P32926	Homo sapiens	DSG3_HUMAN Desmoglein-3	6.53728e-17
comp19875_c2	L7N6F8	Dermatophagoides pteronyssinus	L7N6F8_DERPT Dust mite allergen	3.9484e-10
comp455452_c0	Q92260	Penicillium citrinum	HSP70_PENCI Heat shock 70 kDa protein (Fragment)	9.49118e-42
comp22587_c7	F1CGQ2	Bombus terrestris	F1CGQ2_BOMTE Venom serine protease	1.64248e-27
comp17239_c0	Q71EE1	Hevea brasiliensis	Q71EE1_HEVBR Heat shock protein	4.04553e-48
comp559448_c0	Q8WNR9	Felis catus	CYTA_FELCA Cystatin-A	4.51546e-22
comp21990_c1	P32926	Homo sapiens	DSG3_HUMAN Desmoglein-3	2.34025e-24
comp446547_c0	Q53Y83	Homo sapiens	Q53Y83_HUMAN Galactosidase, alpha	3.85737e-25
comp831184_c0	P42059	Davidiella tassiana	CLAH7_DAVTA Minor allergen Cla h 7	2.14629e-23
comp19101_c0	B2D0J5	Apis mellifera	EST6_APIME Venom carboxylesterase-6	2.23326e-41
comp11316_c0	A2QTS7	Aspergillus niger (strain CBS 513.88 / FGSC A1513)	A2QTS7_ASPNC Catalase	4.86506e-83
comp230811_c0	C4YFB0	Candida albicans (strain WO-1)	C4YFB0_CANAW Superoxide dismutase	1.28392e-96
comp22417_c9	M5EAX2	Malassezia sympodialis (strain ATCC 42132)	M5EAX2_MALS4 Allergen	1.94152e-22
comp16589_c0	P07737	Homo sapiens	PROF1_HUMAN Profilin-1	6.98731e-95
comp22651_c7	P32926	Homo sapiens	DSG3_HUMAN Desmoglein-3	1.82554e-24
comp18983_c0	B7XC66	Crassostrea gigas	B7XC66_CRAGI Tropomyosin	2.96449e-08
comp75595_c0	P22011	Candida albicans (strain SC5314 / ATCC MYA-2876)	PPIA_CANAL Peptidyl-prolyl cis-trans isomerase	1.02767e-96
comp22811_c0	L7N6F8	Dermatophagoides pteronyssinus	L7N6F8_DERPT Dust mite allergen	6.08576e-13
comp303729_c0	P42059	Davidiella tassiana	CLAH7_DAVTA Minor allergen Cla h 7	3.47518e-64
comp22340_c1	B2D0J4	Apis mellifera	VDPP4_APIME Venom dipeptidyl peptidase 4	1.5282e-44
comp7760_c0	Q9U8D5	Echinococcus granulosus	Q9U8D5_ECHGR EF-1 (Fragment)	2.63202e-39
comp987666_c0	H2E5X2	Penicillium crustosum	H2E5X2_9EURO 60S acidic ribosomal phosphoprotein P1	1.54985e-18
comp1914_c0	B0YB25	Neosartorya fumigata (strain CEA10 / CBS 144.89 / FGSC A1163)	B0YB25_ASPFC Malate dehydrogenase	5.8859e-63
comp14505_c0	P22304	Homo sapiens	IDS_HUMAN Iduronate 2-sulfatase	4.72201e-11
comp296546_c0	Q09KA2	Blattella germanica	Q09KA2_BLAGE Triosephosphate isomerase	6.77616e-96
comp392617_c0	P10968	Triticum aestivum	AGI1_WHEAT Agglutinin isolectin 1	3.02719e-10
comp21920_c4	Q4JK69	Dermatophagoides pteronyssinus	Q4JK69_DERPT Group 15 allergen protein short isoform	6.28176e-14
comp22217_c2	B2D0J4	Apis mellifera	VDPP4_APIME Venom dipeptidyl peptidase 4	3.63627e-36
comp18160_c1	A2QTS7	Aspergillus niger (strain CBS 513.88 / FGSC A1513)	A2QTS7_ASPNC Catalase	7.24995e-56
comp11621_c0	B0XUJ3	Neosartorya fumigata (strain CEA10 / CBS 144.89 / FGSC A1163)	B0XUJ3_ASPFC Sorbitol/xylulose reductase Sou1-like, putative	8.40245e-08
comp21841_c1	B2D0J5	Apis mellifera	EST6_APIME Venom carboxylesterase-6	5.92583e-30
comp21610_c0	B1A4F7	Vespula vulgaris	VDDP4_VESVU Venom dipeptidyl peptidase 4	7.13545e-108
comp80694_c0	A5HII1	Actinidia deliciosa	ACTN_ACTDE Actinidain	3.45441e-22
comp320766_c0	P46273	Candida albicans (strain SC5314 / ATCC MYA-2876)	PGK_CANAL Phosphoglycerate kinase	1.1188e-28
comp250326_c0	L7UZ85	Dermatophagoides farinae	L7UZ85_DERFA Alpha-actinin	4.53941e-42
comp22511_c0	Q8L5K9	Salsola kali	Q8L5K9_SALKA Major antigen-like protein	1.48023e-06
comp4786_c1	M5EAX2	Malassezia sympodialis (strain ATCC 42132)	M5EAX2_MALS4 Allergen	4.15879e-08
comp23718_c0	Q4JK71	Dermatophagoides pteronyssinus	Q4JK71_DERPT Group 18 allergen protein	5.27163e-06
comp15423_c0	Q5ZMU3	Gallus gallus	Q5ZMU3_CHICK Glucose-6-phosphate isomerase	0
comp22359_c22	E1BQC2	Gallus gallus	E1BQC2_CHICK Ovotransferrin	6.77805e-80
comp964164_c0	F2RM37	Homo sapiens	F2RM37_HUMAN Coagulation factor IX	3.65626e-08
comp16189_c0	Q09KA1	Blattella germanica	Q09KA1_BLAGE Receptor for activated protein kinase C-like	1.68543e-18
comp22216_c18	L7UZ91	Dermatophagoides farinae	L7UZ91_DERFA Ferritin	2.76146e-68
comp95973_c0	B0XSL2	Neosartorya fumigata (strain CEA10 / CBS 144.89 / FGSC A1163)	B0XSL2_ASPFC 60S ribosomal protein L3	0
comp613593_c0	Q0PV91	Beauveria bassiana	Q0PV91_BEABA Putative aldehyde dehydrogenase	2.99363e-13
comp520188_c0	Q9U6R7	Dermatophagoides farinae	Q9U6R7_DERFA 98kDa HDM allergen	9.10945e-12
comp20091_c1	Q8L5K9	Salsola kali	Q8L5K9_SALKA Major antigen-like protein	1.34709e-06
comp355946_c0	L7UZ85	Dermatophagoides farinae	L7UZ85_DERFA Alpha-actinin	1.12136e-67
comp553333_c0	P46273	Candida albicans (strain SC5314 / ATCC MYA-2876)	PGK_CANAL Phosphoglycerate kinase	2.50727e-77
comp11668_c0	Q4JK69	Dermatophagoides pteronyssinus	Q4JK69_DERPT Group 15 allergen protein short isoform	9.36952e-17
comp22600_c21	A7UNT8	Tyrophagus putrescentiae	A7UNT8_TYRPU Tyr p 3 allergen	2.63245e-11
comp16233_c0	C0LF32	Triticum aestivum	C0LF32_WHEAT Serpin 3	7.11497e-09
comp292080_c0	Q8TFM9	Fusarium culmorum	RLA2_FUSCU 60S acidic ribosomal protein P2	1.34146e-27
comp22549_c18	L7UZ85	Dermatophagoides farinae	L7UZ85_DERFA Alpha-actinin	1.13247e-19
comp21811_c0	P17783	Citrullus lanatus	MDHM_CITLA Malate dehydrogenase, mitochondrial	7.91439e-09
comp15363_c0	A0A088SAS1	Dermatophagoides farinae	A0A088SAS1_DERFA Der f 28 allergen	0
comp21117_c0	B0XP55	Neosartorya fumigata (strain CEA10 / CBS 144.89 / FGSC A1163)	B0XP55_ASPFC 40S ribosomal protein S3, putative	2.63598e-115
comp17915_c1	L7V065	Dermatophagoides farinae	L7V065_DERFA Heat shock protein 70	1.77142e-103
comp19433_c0	B2D0J5	Apis mellifera	EST6_APIME Venom carboxylesterase-6	7.3364e-41
comp514906_c0	Q71EE1	Hevea brasiliensis	Q71EE1_HEVBR Heat shock protein	2.5574e-39
comp971096_c0	P92919	Apium graveolens	CB23_APIGR Chlorophyll a-b binding protein, chloroplastic	9.43438e-07
comp21007_c1	Q8L5K9	Salsola kali	Q8L5K9_SALKA Major antigen-like protein	9.26078e-07
comp3530_c0	M5E549	Malassezia sympodialis (strain ATCC 42132)	M5E549_MALS4 Allergen	3.48988e-29
comp22099_c1	Q9URR8	Penicillium chrysogenum	Q9URR8_PENCH Beta-hexosaminidase	4.54693e-25
comp22784_c0	P01012	Gallus gallus	OVAL_CHICK Ovalbumin	7.35111e-25
comp22631_c2	Q8L5K9	Salsola kali	Q8L5K9_SALKA Major antigen-like protein	2.08192e-07
comp7946_c0	B0UXD8	Homo sapiens	B0UXD8_HUMAN MHC class II antigen	2.35261e-12
comp22597_c20	Q8L5K9	Salsola kali	Q8L5K9_SALKA Major antigen-like protein	7.90303e-12
comp22690_c0	P13621	Bos taurus	ATPO_BOVIN ATP synthase subunit O, mitochondrial	4.85108e-36
comp16098_c0	Q00002	Alternaria alternata	PDI_ALTAL Protein disulfide-isomerase (Fragment)	3.23023e-06
comp990979_c0	B8ZX17	Triticum aestivum	B8ZX17_WHEAT High molecular weight glutenin subunit 1Bx13	7.98505e-06
comp22167_c2	Q8L5K9	Salsola kali	Q8L5K9_SALKA Major antigen-like protein	9.75666e-28
comp19531_c0	D2DGW3	Tyrophagus putrescentiae	D2DGW3_TYRPU Troponin C	5.03225e-46
comp20234_c0	A6XEN9	Blomia tropicalis	A6XEN9_BLOTA Group 2 allergen Blo t 2 isoform 2	2.30469e-10
comp22005_c1	Q17H81	Aedes aegypti	Q17H81_AEDAE AAEL002759-PB	5.49153e-07
comp19954_c1	P32926	Homo sapiens	DSG3_HUMAN Desmoglein-3	1.7284e-07
comp22325_c14	L7N6F8	Dermatophagoides pteronyssinus	L7N6F8_DERPT Dust mite allergen	5.94858e-06
comp18977_c1	K4PEK4	Oreochromis mossambicus	K4PEK4_OREMO Tropomyosin	1.61408e-54
comp22425_c15	Q09KA1	Blattella germanica	Q09KA1_BLAGE Receptor for activated protein kinase C-like	3.85717e-17
comp320421_c0	B0XQ69	Neosartorya fumigata (strain CEA10 / CBS 144.89 / FGSC A1163)	B0XQ69_ASPFC Aminotransferase, class V, putative	7.22176e-37
comp319137_c0	Q8L5K9	Salsola kali	Q8L5K9_SALKA Major antigen-like protein	1.01278e-13
comp1132_c0	M5E549	Malassezia sympodialis (strain ATCC 42132)	M5E549_MALS4 Allergen	2.28154e-50
comp23054_c0	E1BKA1	Bos taurus	E1BKA1_BOVIN Protein S100	5.68336e-13
comp743771_c0	I1CLC6	Rhizopus delemar (strain RA 99-880 / ATCC MYA-4621 / FGSC 9543 / NRRL 43880)	I1CLC6_RHIO9 Endopeptidase	2.33266e-35
comp5158_c0	A1KXI0	Blomia tropicalis	A1KXI0_BLOTA Blo t 1 allergen	6.29056e-36
comp22766_c0	Q1X6L0	Anisakis simplex	Q1X6L0_ANISI Cytochrome b	1.17752e-51
comp22753_c10	C7C4X1	Triticum aestivum	C7C4X1_WHEAT Glyceraldehyde-3-phosphate dehydrogenase	8.7104e-122
comp21751_c3	Q59GZ9	Homo sapiens	Q59GZ9_HUMAN Thyroid peroxidase isoform d variant (Fragment)	9.4263e-40
comp357182_c0	P25780	Euroglyphus maynei	PEPT1_EURMA Peptidase 1	2.05483e-10
comp23795_c0	Q2YFE4	Dermatophagoides pteronyssinus	Q2YFE4_DERPT Glutathione transferase mu class Dp7002H05	2.42164e-12
comp21732_c0	Q8MUF6	Blomia tropicalis	MYSP_BLOTA Paramyosin	1.74474e-09
comp21719_c4	F1MD77	Bos taurus	F1MD77_BOVIN Uncharacterized protein	9.07092e-74
comp11489_c0	B0UXD8	Homo sapiens	B0UXD8_HUMAN MHC class II antigen	1.05414e-13
comp18885_c0	Q09KA1	Blattella germanica	Q09KA1_BLAGE Receptor for activated protein kinase C-like	0
comp146582_c0	Q9Y7F6	Neosartorya fumigata	Q9Y7F6_ASPFM Peptidyl-prolyl cis-trans isomerase (Fragment)	8.62022e-27
comp22672_c1	B0YCV9	Neosartorya fumigata (strain CEA10 / CBS 144.89 / FGSC A1163)	B0YCV9_ASPFC NAD-dependent formate dehydrogenase AciA/Fdh	6.52007e-20
comp22405_c1	L7UZ85	Dermatophagoides farinae	L7UZ85_DERFA Alpha-actinin	0
comp457162_c0	Q8NJ52	Davidiella tassiana	NTF2_DAVTA Nuclear transport factor 2	6.18358e-46
comp21285_c0	Q8WQ47	Lepidoglyphus destructor	TBA_LEPDS Tubulin alpha chain	2.42261e-09
comp207826_c0	A0A075DVI9	Gibberella intermedia	A0A075DVI9_GIBIN Transaldolase	3.72413e-145
comp22095_c17	O96064	Mytilus galloprovincialis	MYSP_MYTGA Paramyosin	2.70287e-12
comp19232_c0	Q5XML0	Zea mays	Q5XML0_MAIZE Proteasome subunit beta type	2.01651e-08
comp21229_c1	Q8L5K9	Salsola kali	Q8L5K9_SALKA Major antigen-like protein	2.75e-10
comp1309_c1	Q00002	Alternaria alternata	PDI_ALTAL Protein disulfide-isomerase (Fragment)	1.15798e-31
comp22556_c6	B7Z7G9	Homo sapiens	B7Z7G9_HUMAN Glucosylceramidase	1.7866e-82
comp8097_c0	P39674	Dermatophagoides farinae	MAG29_DERFA Allergen MAG29 (Fragment)	5.76673e-31
comp989039_c0	B0XS20	Neosartorya fumigata (strain CEA10 / CBS 144.89 / FGSC A1163)	B0XS20_ASPFC Glucose-6-phosphate isomerase	1.47845e-34
comp16292_c0	A9LMH6	Olea europaea	A9LMH6_OLEEU Superoxide dismutase [Cu-Zn]	3.26605e-65
comp21543_c2	P10969	Triticum aestivum	AGI3_WHEAT Agglutinin isolectin 3 (Fragment)	1.18685e-09
comp358806_c0	P46273	Candida albicans (strain SC5314 / ATCC MYA-2876)	PGK_CANAL Phosphoglycerate kinase	9.82071e-41
comp23114_c0	A1KXH1	Dermatophagoides farinae	A1KXH1_DERFA Der f 13 allergen	2.72501e-37
comp11502_c0	P40108	Davidiella tassiana	ALDH_DAVTA Aldehyde dehydrogenase	1.4042e-157
comp22349_c14	P32926	Homo sapiens	DSG3_HUMAN Desmoglein-3	1.36397e-09
comp868399_c0	H2DF84	Daucus carota	H2DF84_DAUCA Peptidyl-prolyl cis-trans isomerase	4.39938e-15
comp154044_c0	B0Y0G0	Neosartorya fumigata (strain CEA10 / CBS 144.89 / FGSC A1163)	B0Y0G0_ASPFC Catalase	2.15821e-117
comp19739_c1	F1CGQ3	Bombus terrestris	F1CGQ3_BOMTE Venom serine protease	8.40925e-43
comp22633_c9	Q2YFE3	Dermatophagoides pteronyssinus	Q2YFE3_DERPT Glutathione transferase delta-like Dp7018E11	2.14852e-90
comp16575_c0	B2D0J5	Apis mellifera	EST6_APIME Venom carboxylesterase-6	1.54166e-48
comp11179_c0	Q8L5K9	Salsola kali	Q8L5K9_SALKA Major antigen-like protein	1.43432e-10
comp22321_c18	Q8L5K9	Salsola kali	Q8L5K9_SALKA Major antigen-like protein	5.0527e-06
comp16750_c1	C1KEU0	Salsola kali	C1KEU0_SALKA Sal k 3 pollen allergen (Fragment)	4.43326e-12
comp105680_c0	B0Y324	Neosartorya fumigata (strain CEA10 / CBS 144.89 / FGSC A1163)	B0Y324_ASPFC Molecular chaperone Mod-E/Hsp90	0
comp445211_c0	M5EAX2	Malassezia sympodialis (strain ATCC 42132)	M5EAX2_MALS4 Allergen	4.36125e-19
comp22536_c10	Q8L5K9	Salsola kali	Q8L5K9_SALKA Major antigen-like protein	1.66177e-08
comp2703_c0	O95678	Homo sapiens	K2C75_HUMAN Keratin, type II cytoskeletal 75	1.02012e-09
comp21866_c0	Q4JK69	Dermatophagoides pteronyssinus	Q4JK69_DERPT Group 15 allergen protein short isoform	8.52917e-76
comp22701_c27	D9IL21	Culicoides nubeculosus	D9IL21_CULNU Cul n 11 allergen	6.16009e-18
comp22438_c9	F1S663	Sus scrofa	F1S663_PIG Uncharacterized protein	2.50802e-06
comp221029_c0	B0YB25	Neosartorya fumigata (strain CEA10 / CBS 144.89 / FGSC A1163)	B0YB25_ASPFC Malate dehydrogenase	3.35489e-122
comp457153_c0	B0Y0G0	Neosartorya fumigata (strain CEA10 / CBS 144.89 / FGSC A1163)	B0Y0G0_ASPFC Catalase	1.41011e-37
comp21333_c0	A0ERA8	Blattella germanica	A0ERA8_BLAGE Allergen Bla g 8 (Fragment)	5.39368e-38
comp20758_c0	L7UZ85	Dermatophagoides farinae	L7UZ85_DERFA Alpha-actinin	0
comp15937_c0	Q59GZ9	Homo sapiens	Q59GZ9_HUMAN Thyroid peroxidase isoform d variant (Fragment)	1.20774e-62
comp16396_c0	Q8RW02	Triticum aestivum	Q8RW02_WHEAT Glutathione transferase	3.92987e-09
comp22908_c0	H2E5X2	Penicillium crustosum	H2E5X2_9EURO 60S acidic ribosomal phosphoprotein P1	1.68228e-19
comp22323_c1	Q8L5K9	Salsola kali	Q8L5K9_SALKA Major antigen-like protein	8.74168e-14
comp451238_c0	P92919	Apium graveolens	CB23_APIGR Chlorophyll a-b binding protein, chloroplastic	7.94149e-18
comp16643_c0	Q8L5K9	Salsola kali	Q8L5K9_SALKA Major antigen-like protein	7.08093e-08
comp694_c0	Q965E2	Psoroptes ovis	ALL2_PSOOV Mite group 2 allergen Pso o 2	8.46266e-54
comp19251_c1	A1KXI0	Blomia tropicalis	A1KXI0_BLOTA Blo t 1 allergen	2.55066e-20
comp16195_c0	Q8L5K9	Salsola kali	Q8L5K9_SALKA Major antigen-like protein	1.06864e-14
comp22066_c0	Q9Y7F6	Neosartorya fumigata	Q9Y7F6_ASPFM Peptidyl-prolyl cis-trans isomerase (Fragment)	9.9383e-24
comp898_c1	Q8MUF6	Blomia tropicalis	MYSP_BLOTA Paramyosin	2.94457e-14
comp2901_c1	M5E549	Malassezia sympodialis (strain ATCC 42132)	M5E549_MALS4 Allergen	5.20523e-15
comp22038_c7	P32926	Homo sapiens	DSG3_HUMAN Desmoglein-3	2.1784e-06
comp21889_c1	Q01591	Solanum lycopersicum	TPM1_SOLLC Osmotin-like protein TPM-1 (Fragment)	2.6807e-29
comp4861_c1	P13693	Homo sapiens	TCTP_HUMAN Translationally-controlled tumor protein	6.84562e-07
comp18984_c0	P35786	Vespula squamosa	VA5_VESSQ Venom allergen 5	1.65345e-15
comp588_c0	L7UW58	Dermatophagoides farinae	L7UW58_DERFA Translation elongation factor 2 (Fragment)	1.6359e-26
comp18189_c1	P0C954	Neosartorya fumigata (strain ATCC MYA-4609 / Af293 / CBS 101355 / FGSC A1100)	GEL2_ASPFU 1,3-beta-glucanosyltransferase gel2	1.07042e-12
comp637102_c0	Q1RQI9	Malassezia sympodialis	Q1RQI9_MALSM Thioredoxin (Fragment)	6.80146e-13
comp508001_c0	L7UZ91	Dermatophagoides farinae	L7UZ91_DERFA Ferritin	1.15791e-61
comp12132_c1	F2RM37	Homo sapiens	F2RM37_HUMAN Coagulation factor IX	4.37368e-07
comp22652_c1	L7V1I9	Anisakis simplex	L7V1I9_ANISI Ani s 2 allergen	1.73841e-23
comp317943_c0	Q1X6K9	Anisakis simplex	Q1X6K9_ANISI Cytochrome c oxidase subunit 3	1.05248e-57
comp22547_c2	Q09KA1	Blattella germanica	Q09KA1_BLAGE Receptor for activated protein kinase C-like	8.41311e-06
comp229844_c0	C0H9I1	Salmo salar	C0H9I1_SALSA Fructose-bisphosphate aldolase	1.99541e-110
comp22678_c2	Q09KA1	Blattella germanica	Q09KA1_BLAGE Receptor for activated protein kinase C-like	6.18829e-07
comp22053_c0	Q8L5K9	Salsola kali	Q8L5K9_SALKA Major antigen-like protein	2.53913e-12
comp20010_c0	Q8L5K9	Salsola kali	Q8L5K9_SALKA Major antigen-like protein	8.61095e-08
comp21772_c0	L7V1I9	Anisakis simplex	L7V1I9_ANISI Ani s 2 allergen	2.73534e-152
comp22565_c16	O75475	Homo sapiens	PSIP1_HUMAN PC4 and SFRS1-interacting protein	1.59307e-10
comp19162_c0	P01966	Bos taurus	HBA_BOVIN Hemoglobin subunit alpha	1.04593e-83
comp22063_c20	Q8L5K9	Salsola kali	Q8L5K9_SALKA Major antigen-like protein	5.00817e-10
comp22425_c18	D3TRT1	Glossina morsitans morsitans	D3TRT1_GLOMM Putative Tm2-PB	2.54827e-06
comp22781_c0	B0KZL2	Tyrophagus putrescentiae	B0KZL2_TYRPU Mite allergen Tyr p 13	6.15078e-22
comp19248_c0	Q647J6	Cynodon dactylon	Q647J6_CYNDA Cyn d 24 (Fragment)	5.34047e-15
comp22853_c0	A8B8I1	Dermatophagoides farinae	A8B8I1_DERFA Der f 5 allergen	2.1585e-45
comp118480_c0	F1CGQ3	Bombus terrestris	F1CGQ3_BOMTE Venom serine protease	6.17737e-09
comp22551_c0	A5X5X4	Dermatophagoides farinae	A5X5X4_DERFA Allergen	3.11165e-58
comp21072_c0	E3VWM1	Davidiella tassiana	E3VWM1_DAVTA NADP-dependent mannitol dehydrogenase	1.26925e-07
comp25757_c0	E1XUQ3	Plodia interpunctella	E1XUQ3_PLOIN Thioredoxin	2.1839e-21
comp22477_c8	Q8L5K9	Salsola kali	Q8L5K9_SALKA Major antigen-like protein	4.54466e-12
comp446104_c0	E3VWM1	Davidiella tassiana	E3VWM1_DAVTA NADP-dependent mannitol dehydrogenase	2.12603e-14
comp640042_c0	O81984	Hevea brasiliensis	O81984_HEVBR Patatin	2.17917e-28
comp122669_c0	D4HTS6	Thunnus albacares	D4HTS6_THUAL Fructose-bisphosphate aldolase	3.11637e-06
comp20979_c0	Q09KA1	Blattella germanica	Q09KA1_BLAGE Receptor for activated protein kinase C-like	3.64322e-12
comp22216_c11	Q09KA1	Blattella germanica	Q09KA1_BLAGE Receptor for activated protein kinase C-like	9.37857e-15
comp17929_c1	A0A088SCP3	Dermatophagoides farinae	A0A088SCP3_DERFA Der f 32 allergen	5.43565e-54
comp367594_c0	Q8WQ47	Lepidoglyphus destructor	TBA_LEPDS Tubulin alpha chain	2.58122e-72
comp18160_c0	Q2V6Q5	Penicillium citrinum	Q2V6Q5_PENCI Catalase	1.8982e-35
comp4577_c0	A0A088SCP3	Dermatophagoides farinae	A0A088SCP3_DERFA Der f 32 allergen	1.32557e-35
comp15523_c0	Q8L5K9	Salsola kali	Q8L5K9_SALKA Major antigen-like protein	1.46542e-06
comp208130_c0	Q9FSY7	Corylus avellana	Q9FSY7_CORAV Putative luminal binding protein	3.16848e-53
comp103_c0	P10253	Homo sapiens	LYAG_HUMAN Lysosomal alpha-glucosidase	6.55921e-14
comp22166_c0	Q09KA1	Blattella germanica	Q09KA1_BLAGE Receptor for activated protein kinase C-like	1.43696e-08
comp15647_c0	B2D0J5	Apis mellifera	EST6_APIME Venom carboxylesterase-6	9.51179e-24
comp22250_c1	O96064	Mytilus galloprovincialis	MYSP_MYTGA Paramyosin	1.45723e-16
comp19465_c0	Q1M0X9	Periplaneta americana	Q1M0X9_PERAM MPA3 allergen	2.37166e-28
comp537325_c0	P92919	Apium graveolens	CB23_APIGR Chlorophyll a-b binding protein, chloroplastic	5.59055e-15
comp22335_c0	P00591	Sus scrofa	LIPP_PIG Pancreatic triacylglycerol lipase	8.01463e-33
comp20188_c0	Q8L5K9	Salsola kali	Q8L5K9_SALKA Major antigen-like protein	3.17705e-12
comp623388_c0	A8PS64	Malassezia globosa (strain ATCC MYA-4612 / CBS 7966)	A8PS64_MALGO Uncharacterized protein	3.44798e-35
comp39245_c0	Q5BLY5	Apis mellifera	ACPH1_APIME Venom acid phosphatase Acph-1	2.02593e-31
comp20196_c0	P49148	Alternaria alternata	RLA1_ALTAL 60S acidic ribosomal protein P1	6.17156e-15
comp19466_c0	A5HIJ4	Actinidia deliciosa	A5HIJ4_ACTDE Cysteine protease Cp4	2.37061e-10
comp19072_c1	M5EAX2	Malassezia sympodialis (strain ATCC 42132)	M5EAX2_MALS4 Allergen	8.98542e-40
comp22574_c25	F1S663	Sus scrofa	F1S663_PIG Uncharacterized protein	1.1011e-11
comp23409_c0	P02227	Chironomus thummi thummi	GLB8_CHITH Globin CTT-VIII	4.19504e-09
comp17174_c0	Q5K4L4	Nicotiana tabacum	Q5K4L4_TOBAC Villin 2 (Fragment)	2.00482e-12
comp22243_c12	Q8L5K9	Salsola kali	Q8L5K9_SALKA Major antigen-like protein	2.87497e-06
comp991233_c0	A8PS64	Malassezia globosa (strain ATCC MYA-4612 / CBS 7966)	A8PS64_MALGO Uncharacterized protein	6.11002e-19
comp20805_c0	P00591	Sus scrofa	LIPP_PIG Pancreatic triacylglycerol lipase	2.03676e-49
comp22708_c6	P0C0Y4	Alternaria alternata	MTDH_ALTAL Probable NADP-dependent mannitol dehydrogenase	3.13331e-09
comp22417_c8	D2TE73	Triticum aestivum	D2TE73_WHEAT Tri a Bd 27K (Fragment)	5.20095e-20
comp4430_c0	P13621	Bos taurus	ATPO_BOVIN ATP synthase subunit O, mitochondrial	3.2884e-34
comp220284_c0	K4CWC4	Solanum lycopersicum	K4CWC4_SOLLC PR10 protein	8.23228e-115
comp22667_c0	B1B520	Triticum aestivum	B1B520_WHEAT High-molecular-weight glutenin subunit 2.6	8.21965e-07
comp22252_c0	Q9BPX6	Homo sapiens	MICU1_HUMAN Calcium uptake protein 1, mitochondrial	2.68059e-62
comp411_c1	Q42661	Capsicum annuum	Q42661_CAPAN L-ascorbate peroxidase	5.28591e-31
comp16169_c0	Q09KA1	Blattella germanica	Q09KA1_BLAGE Receptor for activated protein kinase C-like	6.29877e-09
comp21604_c1	F1S663	Sus scrofa	F1S663_PIG Uncharacterized protein	3.80677e-12
comp15803_c0	O95678	Homo sapiens	K2C75_HUMAN Keratin, type II cytoskeletal 75	8.86128e-08
comp835966_c0	Q53HF3	Homo sapiens	Q53HF3_HUMAN Galactosidase, alpha variant (Fragment)	1.10407e-43
comp22004_c3	Q2KM81	Artemisia vulgaris	Q2KM81_ARTVU Polcalcin	9.86013e-34
comp21935_c1	P32926	Homo sapiens	DSG3_HUMAN Desmoglein-3	5.65138e-14
comp273253_c0	A1YDT6	Cochliobolus lunatus	A1YDT6_COCLU Can a 1 allergen-like	2.90376e-18
comp21582_c4	Q6Y2F9	Dermatophagoides pteronyssinus	Q6Y2F9_DERPT HDM allergen	4.01349e-08
comp22028_c4	L7UZ85	Dermatophagoides farinae	L7UZ85_DERFA Alpha-actinin	3.25796e-32
comp402253_c0	P46273	Candida albicans (strain SC5314 / ATCC MYA-2876)	PGK_CANAL Phosphoglycerate kinase	4.52893e-12
comp16349_c0	P67869	Gallus gallus	CSK2B_CHICK Casein kinase II subunit beta	6.48464e-124
comp2777_c0	P92919	Apium graveolens	CB23_APIGR Chlorophyll a-b binding protein, chloroplastic	3.58755e-23
comp22602_c8	Q6Y2F9	Dermatophagoides pteronyssinus	Q6Y2F9_DERPT HDM allergen	9.28863e-18
comp21255_c1	Q7M4I3	Bombus pensylvanicus	SP4_BOMPE Venom protease	9.61284e-48
comp520456_c0	A0A088SAS1	Dermatophagoides farinae	A0A088SAS1_DERFA Der f 28 allergen	1.45512e-20
comp21494_c0	Q8L5K9	Salsola kali	Q8L5K9_SALKA Major antigen-like protein	3.7707e-11
comp21621_c0	Q8L5K9	Salsola kali	Q8L5K9_SALKA Major antigen-like protein	7.81587e-12
comp22627_c0	P81458	Daboia russelii	PA2B_DABRR Basic phospholipase A2 RVV-VD	1.55803e-14
comp22566_c10	Q8L5K9	Salsola kali	Q8L5K9_SALKA Major antigen-like protein	2.98891e-10
comp20233_c4	Q8L5K9	Salsola kali	Q8L5K9_SALKA Major antigen-like protein	1.4096e-10
comp16580_c0	M5EAX2	Malassezia sympodialis (strain ATCC 42132)	M5EAX2_MALS4 Allergen	1.7594e-38
comp22425_c17	B2ZSY4	Dermatophagoides pteronyssinus	B2ZSY4_DERPT Der p 20 allergen	0
comp7049_c0	A0A088SAG5	Dermatophagoides farinae	A0A088SAG5_DERFA Der f 30 allergen	9.48476e-20
comp358406_c0	A1D1F3	Neosartorya fischeri (strain ATCC 1020 / DSM 3700 / FGSC A1164 / NRRL 181)	A1D1F3_NEOFI Extracellular cell wall glucanase Crf1/allergen Asp F9	3.12515e-06
comp16646_c0	Q09KA1	Blattella germanica	Q09KA1_BLAGE Receptor for activated protein kinase C-like	6.20783e-12
comp15615_c0	A0A088SAX2	Dermatophagoides farinae	A0A088SAX2_DERFA Triosephosphate isomerase	2.91285e-120
comp20232_c2	Q43680	Vigna radiata var. radiata	Q43680_VIGRR Mung bean seed albumin	4.33306e-06
comp22388_c0	Q8L5K9	Salsola kali	Q8L5K9_SALKA Major antigen-like protein	2.27152e-21
comp22424_c1	Q4JK69	Dermatophagoides pteronyssinus	Q4JK69_DERPT Group 15 allergen protein short isoform	1.05651e-113
comp13199_c0	A0M8X1	Homo sapiens	A0M8X1_HUMAN Thyroid peroxidase	6.91895e-78
comp9600_c0	Q8WQ47	Lepidoglyphus destructor	TBA_LEPDS Tubulin alpha chain	1.23675e-108
comp805871_c0	P00451	Homo sapiens	FA8_HUMAN Coagulation factor VIII	2.78335e-14
comp483832_c0	B0YB25	Neosartorya fumigata (strain CEA10 / CBS 144.89 / FGSC A1163)	B0YB25_ASPFC Malate dehydrogenase	2.64547e-30
comp25887_c0	P10253	Homo sapiens	LYAG_HUMAN Lysosomal alpha-glucosidase	1.33812e-80
comp318054_c0	P40108	Davidiella tassiana	ALDH_DAVTA Aldehyde dehydrogenase	4.20984e-11
comp22512_c3	Q8L5K9	Salsola kali	Q8L5K9_SALKA Major antigen-like protein	2.05516e-12
comp15956_c0	Q8L5K9	Salsola kali	Q8L5K9_SALKA Major antigen-like protein	2.0612e-06
comp22478_c0	A5HIJ1	Actinidia deliciosa	A5HIJ1_ACTDE Cysteine protease Cp1	1.777e-19
comp11909_c1	P32926	Homo sapiens	DSG3_HUMAN Desmoglein-3	3.79723e-08
comp20108_c0	F1S663	Sus scrofa	F1S663_PIG Uncharacterized protein	1.48142e-08
comp22746_c4	D3TRT1	Glossina morsitans morsitans	D3TRT1_GLOMM Putative Tm2-PB	1.31961e-09
comp319983_c0	B1ACD5	Glycine max	B1ACD5_SOYBN Kunitz trypsin protease inhibitor	7.1224e-13
comp22332_c2	Q2YFE3	Dermatophagoides pteronyssinus	Q2YFE3_DERPT Glutathione transferase delta-like Dp7018E11	3.14267e-42
comp16679_c0	Q8L5K9	Salsola kali	Q8L5K9_SALKA Major antigen-like protein	6.30511e-13
comp28093_c0	P0C0Y4	Alternaria alternata	MTDH_ALTAL Probable NADP-dependent mannitol dehydrogenase	1.90766e-07
comp21915_c1	Q4JK70	Dermatophagoides pteronyssinus	Q4JK70_DERPT Group 15 allergen protein	3.27268e-35
comp20968_c0	A6U127	Staphylococcus aureus (strain JH1)	A6U127_STAA2 Fibronectin-binding A domain protein	1.5935e-11
comp16100_c0	Q92260	Penicillium citrinum	HSP70_PENCI Heat shock 70 kDa protein (Fragment)	0
comp20857_c0	P00451	Homo sapiens	FA8_HUMAN Coagulation factor VIII	1.64371e-12
comp22282_c2	Q09KA1	Blattella germanica	Q09KA1_BLAGE Receptor for activated protein kinase C-like	7.39685e-09
comp4559_c0	Q52PV9	Tyrophagus putrescentiae	Q52PV9_TYRPU Alpha-tubulin	6.80052e-57
comp269741_c0	C6ZDB5	Tyrophagus putrescentiae	C6ZDB5_TYRPU Tyr p 3	1.17797e-08
comp22196_c1	Q09KA1	Blattella germanica	Q09KA1_BLAGE Receptor for activated protein kinase C-like	1.7017e-09
comp18972_c0	Q09KA1	Blattella germanica	Q09KA1_BLAGE Receptor for activated protein kinase C-like	5.26458e-13
comp25746_c0	E9IAI6	Solenopsis invicta	E9IAI6_SOLIN Putative uncharacterized protein (Fragment)	2.50664e-07
comp540313_c0	P02788	Homo sapiens	TRFL_HUMAN Lactotransferrin	8.01762e-60
comp214394_c0	A0A088SAY1	Dermatophagoides farinae	A0A088SAY1_DERFA Der f 31 allergen	2.01021e-13
comp22661_c9	Q2TL59	Penicillium chrysogenum	Q2TL59_PENCH Calreticulin	6.36379e-118
comp20816_c0	Q7M4I3	Bombus pensylvanicus	SP4_BOMPE Venom protease	5.63356e-41
comp4822_c1	Q2XPH2	Mangifera indica	Q2XPH2_MANIN Profilin	4.64259e-08
comp1221023_c0	P46273	Candida albicans (strain SC5314 / ATCC MYA-2876)	PGK_CANAL Phosphoglycerate kinase	4.43138e-13
comp19204_c0	O96064	Mytilus galloprovincialis	MYSP_MYTGA Paramyosin	5.94415e-13
comp14940_c0	Q09KA1	Blattella germanica	Q09KA1_BLAGE Receptor for activated protein kinase C-like	7.42812e-165
comp12286_c0	Q09KA1	Blattella germanica	Q09KA1_BLAGE Receptor for activated protein kinase C-like	1.72918e-15
comp265092_c0	A5HIJ3	Actinidia deliciosa	A5HIJ3_ACTDE Cysteine protease Cp3	2.04617e-28
comp17030_c1	Q8L5K9	Salsola kali	Q8L5K9_SALKA Major antigen-like protein	5.96193e-11
comp450851_c0	P92919	Apium graveolens	CB23_APIGR Chlorophyll a-b binding protein, chloroplastic	3.7928e-13
comp21459_c0	B2D0J5	Apis mellifera	EST6_APIME Venom carboxylesterase-6	1.54273e-43
comp23225_c0	Q39967	Hevea brasiliensis	ALL5_HEVBR Major latex allergen Hev b 5	1.79763e-07
comp19131_c0	P40108	Davidiella tassiana	ALDH_DAVTA Aldehyde dehydrogenase	1.12004e-127
comp21411_c0	Q5XML0	Zea mays	Q5XML0_MAIZE Proteasome subunit beta type	4.31012e-08
comp22482_c0	Q8L5K9	Salsola kali	Q8L5K9_SALKA Major antigen-like protein	4.12089e-11
comp532453_c0	P00729	Saccharomyces cerevisiae (strain ATCC 204508 / S288c)	CBPY_YEAST Carboxypeptidase Y	6.31068e-09
comp1443930_c0	Q8RW02	Triticum aestivum	Q8RW02_WHEAT Glutathione transferase	4.96063e-12
comp3718_c1	Q9FSY7	Corylus avellana	Q9FSY7_CORAV Putative luminal binding protein	4.0645e-27
comp22661_c1	Q59GZ9	Homo sapiens	Q59GZ9_HUMAN Thyroid peroxidase isoform d variant (Fragment)	3.08683e-54
comp226995_c0	B0XNL0	Neosartorya fumigata (strain CEA10 / CBS 144.89 / FGSC A1163)	B0XNL0_ASPFC Extracellular cell wall glucanase Crf1/allergen Asp F9	3.39678e-83
comp16263_c0	Q09KA1	Blattella germanica	Q09KA1_BLAGE Receptor for activated protein kinase C-like	1.79057e-12
comp17643_c0	Q9M3X2	Solanum lycopersicum	Q9M3X2_SOLLC Pathogenesis-related protein (PR-5 protein)	5.35705e-50
comp16151_c0	Q28050	Bos taurus	S10A7_BOVIN Protein S100-A7	2.48373e-08
comp22122_c6	A0ERA8	Blattella germanica	A0ERA8_BLAGE Allergen Bla g 8 (Fragment)	2.90007e-43
comp618335_c0	L7UW58	Dermatophagoides farinae	L7UW58_DERFA Translation elongation factor 2 (Fragment)	2.44176e-27
comp763803_c0	B0XSL2	Neosartorya fumigata (strain CEA10 / CBS 144.89 / FGSC A1163)	B0XSL2_ASPFC 60S ribosomal protein L3	1.76313e-19
comp22372_c14	Q8L5K9	Salsola kali	Q8L5K9_SALKA Major antigen-like protein	2.38367e-10
comp8032_c0	P92919	Apium graveolens	CB23_APIGR Chlorophyll a-b binding protein, chloroplastic	4.45655e-86
comp3605_c0	Q96VP3	Cochliobolus lunatus	CYC_COCLU Cytochrome c	3.66703e-25
comp21582_c2	Q9FSY7	Corylus avellana	Q9FSY7_CORAV Putative luminal binding protein	1.16263e-19
comp446832_c0	A0A088SAY1	Dermatophagoides farinae	A0A088SAY1_DERFA Der f 31 allergen	1.4942e-22
comp19887_c0	Q53Y83	Homo sapiens	Q53Y83_HUMAN Galactosidase, alpha	0
comp22338_c1	Q8L5K9	Salsola kali	Q8L5K9_SALKA Major antigen-like protein	2.12013e-06
comp1309_c0	Q1RQI9	Malassezia sympodialis	Q1RQI9_MALSM Thioredoxin (Fragment)	3.01959e-12
comp753647_c0	Q2KM81	Artemisia vulgaris	Q2KM81_ARTVU Polcalcin	1.6209e-09
comp22051_c2	A1KXH1	Dermatophagoides farinae	A1KXH1_DERFA Der f 13 allergen	3.03592e-35
comp15707_c0	Q1X6L0	Anisakis simplex	Q1X6L0_ANISI Cytochrome b	1.24722e-78
comp22108_c0	B0UXD8	Homo sapiens	B0UXD8_HUMAN MHC class II antigen	6.76434e-12
comp21867_c1	L7UW58	Dermatophagoides farinae	L7UW58_DERFA Translation elongation factor 2 (Fragment)	3.57803e-26
comp15185_c0	P49275	Dermatophagoides farinae	DERF3_DERFA Mite allergen Der f 3	1.59505e-30
comp19269_c2	Q2YFE5	Dermatophagoides pteronyssinus	Q2YFE5_DERPT Glutathione transferase mu class Dp7019C10	5.09061e-100
comp22571_c2	A5HIJ1	Actinidia deliciosa	A5HIJ1_ACTDE Cysteine protease Cp1	2.58984e-41
comp13637_c0	B0XUJ3	Neosartorya fumigata (strain CEA10 / CBS 144.89 / FGSC A1163)	B0XUJ3_ASPFC Sorbitol/xylulose reductase Sou1-like, putative	3.76305e-14
comp10258_c0	A1KXI0	Blomia tropicalis	A1KXI0_BLOTA Blo t 1 allergen	7.81345e-44
comp4667_c0	B2ZPG7	Forcipomyia taiwana	B2ZPG7_FORTA Eukaryotic translation initiation factor 3 subunit I	6.07449e-09
comp20927_c2	F2RM37	Homo sapiens	F2RM37_HUMAN Coagulation factor IX	2.79637e-13
comp22359_c6	F2RM35	Homo sapiens	F2RM35_HUMAN Serine protease	5.44343e-43
comp22194_c18	Q94IJ8	Triticum aestivum	Q94IJ8_WHEAT High molecular weight glutenin subunit y	3.0797e-09
comp20438_c0	Q2KN25	Ambrosia artemisiifolia	Q2KN25_AMBAR Calcium-binding protein	6.52483e-12
comp4822_c0	A4KA38	Phleum pratense	PRO10_PHLPR Profilin-10	2.31426e-08
comp7830_c0	P05547	Astacus leptodactylus	TNNI_ASTLP Troponin I	4.07671e-08
comp22502_c4	Q2V0V1	Ommastrephes bartramii	Q2V0V1_OMMBA Tropomyosin	1.70022e-06
comp22250_c11	Q8L5K9	Salsola kali	Q8L5K9_SALKA Major antigen-like protein	9.83302e-12
comp8210_c0	B0YCV9	Neosartorya fumigata (strain CEA10 / CBS 144.89 / FGSC A1163)	B0YCV9_ASPFC NAD-dependent formate dehydrogenase AciA/Fdh	6.43966e-28
comp19603_c0	Q09KA1	Blattella germanica	Q09KA1_BLAGE Receptor for activated protein kinase C-like	3.86536e-10
comp22442_c0	A1KXG2	Dermatophagoides farinae	A1KXG2_DERFA Peptidyl-prolyl cis-trans isomerase	1.29173e-27
comp3994_c1	B0XSF6	Neosartorya fumigata (strain CEA10 / CBS 144.89 / FGSC A1163)	B0XSF6_ASPFC 3-isopropylmalate dehydratase	2.74501e-12
comp23921_c0	Q7XAV2	Solanum lycopersicum	Q7XAV2_SOLLC Superoxide dismutase [Cu-Zn]	2.10061e-54
comp22414_c20	Q59GZ9	Homo sapiens	Q59GZ9_HUMAN Thyroid peroxidase isoform d variant (Fragment)	8.56755e-99
comp20033_c3	Q2KN25	Ambrosia artemisiifolia	Q2KN25_AMBAR Calcium-binding protein	7.2341e-06
comp7583_c0	Q8L5K9	Salsola kali	Q8L5K9_SALKA Major antigen-like protein	1.72862e-06
comp73927_c0	P17783	Citrullus lanatus	MDHM_CITLA Malate dehydrogenase, mitochondrial	4.98889e-11
comp20318_c0	F1S663	Sus scrofa	F1S663_PIG Uncharacterized protein	1.32975e-14
comp25594_c0	P43067	Candida albicans	ADH1_CANAX Alcohol dehydrogenase 1	2.94187e-22
comp20146_c2	B0XUJ3	Neosartorya fumigata (strain CEA10 / CBS 144.89 / FGSC A1163)	B0XUJ3_ASPFC Sorbitol/xylulose reductase Sou1-like, putative	9.68082e-12
comp21818_c7	P35782	Vespa crabro	VA52_VESCR Venom allergen 5.02	6.16815e-09
comp6860_c0	Q6PWQ1	Neosartorya fumigata	Q6PWQ1_ASPFM alpha-1,2-Mannosidase	6.01431e-31
comp19277_c0	B4DKV4	Homo sapiens	B4DKV4_HUMAN cDNA FLJ60647, highly similar to Keratin, type II cytoskeletal 6B	7.09006e-22
comp6159_c0	Q7M4I3	Bombus pensylvanicus	SP4_BOMPE Venom protease	5.5316e-11
comp213404_c0	O60024	Neosartorya fumigata (strain ATCC MYA-4609 / Af293 / CBS 101355 / FGSC A1100)	ALL4_ASPFU Allergen Asp f 4	4.26011e-12
comp22238_c2	B2ZPG7	Forcipomyia taiwana	B2ZPG7_FORTA Eukaryotic translation initiation factor 3 subunit I	2.76936e-118
comp21685_c0	P00784	Carica papaya	PAPA1_CARPA Papain	5.12391e-22
comp16082_c0	A5HIJ4	Actinidia deliciosa	A5HIJ4_ACTDE Cysteine protease Cp4	1.00647e-81
comp20168_c1	P00735	Bos taurus	THRB_BOVIN Prothrombin	4.63132e-14
comp6270_c0	P02752	Gallus gallus	RBP_CHICK Riboflavin-binding protein	9.13877e-15
comp78857_c0	P42039	Davidiella tassiana	RLA2_DAVTA 60S acidic ribosomal protein P2	7.52915e-26
comp19408_c0	L7UW58	Dermatophagoides farinae	L7UW58_DERFA Translation elongation factor 2 (Fragment)	1.61806e-10
comp775233_c0	E3VWM1	Davidiella tassiana	E3VWM1_DAVTA NADP-dependent mannitol dehydrogenase	3.67213e-06
comp22470_c5	P21568	Solanum lycopersicum	CYPH_SOLLC Peptidyl-prolyl cis-trans isomerase	1.94327e-57
comp2392_c0	Q870B9	Rhodotorula mucilaginosa	ENO_RHOMI Enolase	1.00037e-35
comp21170_c2	P00591	Sus scrofa	LIPP_PIG Pancreatic triacylglycerol lipase	1.19337e-51
comp22733_c0	B2D0J4	Apis mellifera	VDPP4_APIME Venom dipeptidyl peptidase 4	1.02319e-73
comp354082_c0	Q15555	Homo sapiens	MARE2_HUMAN Microtubule-associated protein RP/EB family member 2	1.99979e-83
comp21460_c0	Q09KA1	Blattella germanica	Q09KA1_BLAGE Receptor for activated protein kinase C-like	5.32312e-09
comp183021_c0	B0Y324	Neosartorya fumigata (strain CEA10 / CBS 144.89 / FGSC A1163)	B0Y324_ASPFC Molecular chaperone Mod-E/Hsp90	7.53667e-69
comp21387_c0	A6XEN9	Blomia tropicalis	A6XEN9_BLOTA Group 2 allergen Blo t 2 isoform 2	4.61799e-13
comp15499_c0	A6GVD5	Artemisia vulgaris	A6GVD5_ARTVU Art v 2 allergen	1.16241e-44
comp125241_c0	B2D0J5	Apis mellifera	EST6_APIME Venom carboxylesterase-6	4.91405e-23
comp20746_c0	Q9U8D5	Echinococcus granulosus	Q9U8D5_ECHGR EF-1 (Fragment)	1.85153e-22
comp7230_c0	Q5XML0	Zea mays	Q5XML0_MAIZE Proteasome subunit beta type	5.15125e-08
comp22536_c0	Q8L5K9	Salsola kali	Q8L5K9_SALKA Major antigen-like protein	1.13341e-15
comp19040_c0	B2D0J5	Apis mellifera	EST6_APIME Venom carboxylesterase-6	3.74638e-40
comp22350_c22	Q09KA1	Blattella germanica	Q09KA1_BLAGE Receptor for activated protein kinase C-like	6.23412e-26
comp285129_c0	Q8H2B9	Prunus dulcis	Q8H2B9_PRUDU 60S acidic ribosomal protein	8.69269e-28
comp364882_c0	B0Y0X7	Neosartorya fumigata (strain CEA10 / CBS 144.89 / FGSC A1163)	B0Y0X7_ASPFC Thioredoxin	1.96487e-27
comp20886_c0	Q75N34	Dioscorea polystachya	Q75N34_9LILI Tuber storage protein	2.41154e-22
comp15363_c1	A0A088SAS1	Dermatophagoides farinae	A0A088SAS1_DERFA Der f 28 allergen	4.98568e-61
comp454504_c0	Q2TL59	Penicillium chrysogenum	Q2TL59_PENCH Calreticulin	6.4185e-18
comp11094_c0	P49148	Alternaria alternata	RLA1_ALTAL 60S acidic ribosomal protein P1	9.57065e-15
comp7281_c0	P0C0Y4	Alternaria alternata	MTDH_ALTAL Probable NADP-dependent mannitol dehydrogenase	9.30282e-07
comp22322_c7	P40108	Davidiella tassiana	ALDH_DAVTA Aldehyde dehydrogenase	2.38903e-27
comp24365_c0	P02465	Bos taurus	CO1A2_BOVIN Collagen alpha-2(I) chain	2.91544e-107
comp169500_c0	Q09KA1	Blattella germanica	Q09KA1_BLAGE Receptor for activated protein kinase C-like	1.65174e-26
comp19538_c0	F8RW92	Hevea brasiliensis	F8RW92_HEVBR Peptidyl-prolyl cis-trans isomerase	1.71104e-26
comp7750_c0	L7UW58	Dermatophagoides farinae	L7UW58_DERFA Translation elongation factor 2 (Fragment)	0
comp18997_c0	P42041	Alternaria alternata	ALDH_ALTAL Aldehyde dehydrogenase	5.38695e-122
comp21885_c0	Q8L5K9	Salsola kali	Q8L5K9_SALKA Major antigen-like protein	7.60065e-06
comp478885_c0	Q39454	Corylus avellana	Q39454_CORAV Major allergen Cor a 1	2.32943e-17
comp19838_c0	A1KXG7	Dermatophagoides farinae	A1KXG7_DERFA Der f 7 allergen	1.21361e-08
comp107913_c0	Q7M4I3	Bombus pensylvanicus	SP4_BOMPE Venom protease	2.11031e-48
comp21456_c0	M5EAX2	Malassezia sympodialis (strain ATCC 42132)	M5EAX2_MALS4 Allergen	5.49991e-49
comp21428_c2	Q4JK69	Dermatophagoides pteronyssinus	Q4JK69_DERPT Group 15 allergen protein short isoform	2.10919e-12
comp21837_c3	Q8L5K9	Salsola kali	Q8L5K9_SALKA Major antigen-like protein	1.36894e-07
comp22456_c9	Q8L5K9	Salsola kali	Q8L5K9_SALKA Major antigen-like protein	5.75787e-40
comp20930_c0	Q0PV91	Beauveria bassiana	Q0PV91_BEABA Putative aldehyde dehydrogenase	1.14499e-30
comp19454_c0	B2ZPG7	Forcipomyia taiwana	B2ZPG7_FORTA Eukaryotic translation initiation factor 3 subunit I	1.45616e-25
comp9491_c0	A5HIJ2	Actinidia deliciosa	A5HIJ2_ACTDE Cysteine protease Cp2	2.73097e-91
comp22673_c2	Q86R84	Dermatophagoides farinae	Q86R84_DERFA 60 kDa allergen Der f 18p	0
comp514664_c0	Q4W1F6	Zea mays	Q4W1F6_MAIZE Thioredoxin H-type	8.84172e-40
comp22095_c18	Q8I916	Blomia tropicalis	Q8I916_BLOTA Trypsin	4.24263e-17
comp22373_c10	Q96VP3	Cochliobolus lunatus	CYC_COCLU Cytochrome c	5.75863e-48
comp3112_c0	P92919	Apium graveolens	CB23_APIGR Chlorophyll a-b binding protein, chloroplastic	5.40541e-25
comp21311_c1	L7V1I9	Anisakis simplex	L7V1I9_ANISI Ani s 2 allergen	8.5957e-08
comp22485_c5	F1P350	Gallus gallus	F1P350_CHICK Vitellogenin-1	5.70095e-06
comp14477_c0	P05387	Homo sapiens	RLA2_HUMAN 60S acidic ribosomal protein P2	1.31826e-39
comp16381_c0	Q1M0Y3	Periplaneta americana	Q1M0Y3_PERAM Per a 6 allergen	2.1767e-10
comp20794_c4	Q967Z0	Dermatophagoides farinae	MYSP_DERFA Paramyosin (Fragment)	4.17701e-09
comp5022_c0	Q09KA1	Blattella germanica	Q09KA1_BLAGE Receptor for activated protein kinase C-like	1.11512e-07
comp21269_c0	Q8L5K9	Salsola kali	Q8L5K9_SALKA Major antigen-like protein	7.92711e-22
comp5030_c0	Q7Z163	Dermatophagoides pteronyssinus	Q7Z163_DERPT Trypsin-like serine protease	5.75938e-45
comp5050_c1	Q5BLY5	Apis mellifera	ACPH1_APIME Venom acid phosphatase Acph-1	2.73704e-07
comp15324_c0	B4LZY3	Drosophila virilis	B4LZY3_DROVI GJ23212	2.82223e-08
comp20489_c0	Q8L5K9	Salsola kali	Q8L5K9_SALKA Major antigen-like protein	1.04381e-08
comp196919_c0	Q8J0P4	Neosartorya fumigata (strain ATCC MYA-4609 / Af293 / CBS 101355 / FGSC A1100)	CRF1_ASPFU Probable glycosidase crf1	5.26446e-06
comp221759_c0	Q69BZ7	Penicillium citrinum	Q69BZ7_PENCI Putative uncharacterized protein	9.36804e-82
comp19097_c1	Q1EIQ3	Psoroptes ovis	PEPT1_PSOOV Peptidase 1	2.84723e-66
comp22503_c0	D3DRA2	Homo sapiens	D3DRA2_HUMAN Collagen, type XVII, alpha 1, isoform CRA_b	7.76929e-09
comp21093_c0	Q9U6R7	Dermatophagoides farinae	Q9U6R7_DERFA 98kDa HDM allergen	6.79359e-36
comp22442_c3	A1KXG2	Dermatophagoides farinae	A1KXG2_DERFA Peptidyl-prolyl cis-trans isomerase	1.75748e-53
comp770629_c0	P46273	Candida albicans (strain SC5314 / ATCC MYA-2876)	PGK_CANAL Phosphoglycerate kinase	2.53021e-45
comp16261_c1	Q8WQ47	Lepidoglyphus destructor	TBA_LEPDS Tubulin alpha chain	3.92602e-87
comp745808_c0	M5EAX2	Malassezia sympodialis (strain ATCC 42132)	M5EAX2_MALS4 Allergen	1.41834e-11
comp23355_c0	L7UXZ2	Ananas comosus	L7UXZ2_ANACO Bromelain (Fragment)	1.48914e-18
comp21638_c0	Q8L5K9	Salsola kali	Q8L5K9_SALKA Major antigen-like protein	3.30112e-10
comp5205_c0	Q8L5K9	Salsola kali	Q8L5K9_SALKA Major antigen-like protein	5.38713e-08
comp21918_c0	Q8MUF6	Blomia tropicalis	MYSP_BLOTA Paramyosin	2.57313e-14
comp12132_c0	F2RM37	Homo sapiens	F2RM37_HUMAN Coagulation factor IX	6.74706e-13
comp22266_c0	F1CGQ2	Bombus terrestris	F1CGQ2_BOMTE Venom serine protease	5.43089e-40
comp22671_c2	P29291	Homarus americanus	TNNCB_HOMAM Troponin C, isoform 2B	4.22129e-08
comp23264_c0	Q8L5K9	Salsola kali	Q8L5K9_SALKA Major antigen-like protein	5.67695e-10
comp8747_c0	A1KXH5	Blomia tropicalis	A1KXH5_BLOTA Blo t 13 allergen	2.60238e-28
comp9456_c0	Q9URR8	Penicillium chrysogenum	Q9URR8_PENCH Beta-hexosaminidase	1.71726e-46
comp20036_c0	B0XP55	Neosartorya fumigata (strain CEA10 / CBS 144.89 / FGSC A1163)	B0XP55_ASPFC 40S ribosomal protein S3, putative	1.23855e-94
comp22553_c2	Q5K4L5	Nicotiana tabacum	Q5K4L5_TOBAC Villin 1 (Fragment)	3.52574e-10
comp243_c0	B0Y324	Neosartorya fumigata (strain CEA10 / CBS 144.89 / FGSC A1163)	B0Y324_ASPFC Molecular chaperone Mod-E/Hsp90	1.18421e-54
comp18700_c0	A7UNT7	Dermatophagoides pteronyssinus	A7UNT7_DERPT Der p 3 allergen	4.08035e-36
comp22308_c13	Q8MVU3	Dermatophagoides farinae	Q8MVU3_DERFA Der f 16 allergen	6.88205e-24
comp21430_c0	F1JZ10	Tabanus yao	F1JZ10_TABYA Tab y 3 allergen	1.15867e-62
comp16115_c0	P0C959	Neosartorya fumigata (strain ATCC MYA-4609 / Af293 / CBS 101355 / FGSC A1100)	DPP5_ASPFU Dipeptidyl-peptidase 5	4.02081e-10
comp21285_c1	Q8WQ47	Lepidoglyphus destructor	TBA_LEPDS Tubulin alpha chain	2.141e-125
comp2901_c0	M5E549	Malassezia sympodialis (strain ATCC 42132)	M5E549_MALS4 Allergen	5.52318e-09
comp22446_c13	L7UZ85	Dermatophagoides farinae	L7UZ85_DERFA Alpha-actinin	4.63112e-17
comp21550_c0	Q09KA1	Blattella germanica	Q09KA1_BLAGE Receptor for activated protein kinase C-like	5.39744e-18
comp396249_c0	A0A088SAX2	Dermatophagoides farinae	A0A088SAX2_DERFA Triosephosphate isomerase	8.64392e-32
comp448732_c0	B2ZPG7	Forcipomyia taiwana	B2ZPG7_FORTA Eukaryotic translation initiation factor 3 subunit I	4.56612e-36
comp22611_c1	M5EAX2	Malassezia sympodialis (strain ATCC 42132)	M5EAX2_MALS4 Allergen	1.45576e-50
comp15985_c0	Q1M0Y3	Periplaneta americana	Q1M0Y3_PERAM Per a 6 allergen	3.61016e-06
comp7671_c0	A7XZK8	Tyrophagus putrescentiae	A7XZK8_TYRPU Group 2 allergen Tyr p 2	4.21423e-08
comp1060829_c0	Q8WQ47	Lepidoglyphus destructor	TBA_LEPDS Tubulin alpha chain	1.88086e-25
comp21615_c0	B2R6A7	Homo sapiens	B2R6A7_HUMAN Glucosylceramidase	1.34248e-119
comp563018_c0	B0FZ76	Aspergillus oryzae	B0FZ76_ASPOZ Alpha-amylase	4.47271e-15
comp11042_c0	C7C4X1	Triticum aestivum	C7C4X1_WHEAT Glyceraldehyde-3-phosphate dehydrogenase	2.39179e-129
comp178266_c0	Q69BZ7	Penicillium citrinum	Q69BZ7_PENCI Putative uncharacterized protein	5.77427e-51
comp326758_c0	H2E5X2	Penicillium crustosum	H2E5X2_9EURO 60S acidic ribosomal phosphoprotein P1	4.70306e-17
comp18205_c0	Q13765	Homo sapiens	NACA_HUMAN Nascent polypeptide-associated complex subunit alpha	1.13999e-91
comp20246_c0	Q8L5K9	Salsola kali	Q8L5K9_SALKA Major antigen-like protein	8.25979e-10
comp417995_c0	I1CLC6	Rhizopus delemar (strain RA 99-880 / ATCC MYA-4621 / FGSC 9543 / NRRL 43880)	I1CLC6_RHIO9 Endopeptidase	2.44094e-22
comp23310_c0	A1IKL3	Anisakis simplex	A1IKL3_ANISI Protease inhibitor	8.11067e-08
comp20120_c2	Q8L5K9	Salsola kali	Q8L5K9_SALKA Major antigen-like protein	2.7673e-09
comp22959_c0	Q9BMP6	Culicoides nubeculosus	Q9BMP6_CULNU Ribosomal P0 protein (Fragment)	3.4024e-10
comp155159_c0	Q2TL59	Penicillium chrysogenum	Q2TL59_PENCH Calreticulin	0
comp11476_c0	Q9Y7F6	Neosartorya fumigata	Q9Y7F6_ASPFM Peptidyl-prolyl cis-trans isomerase (Fragment)	2.24714e-21
comp22701_c6	P00740	Homo sapiens	FA9_HUMAN Coagulation factor IX	2.07923e-32
comp22460_c6	Q6Y2F9	Dermatophagoides pteronyssinus	Q6Y2F9_DERPT HDM allergen	9.80388e-27
comp641838_c0	L7V065	Dermatophagoides farinae	L7V065_DERFA Heat shock protein 70	3.38636e-30
comp105039_c0	P01012	Gallus gallus	OVAL_CHICK Ovalbumin	1.08591e-14
comp22349_c10	L7UZ85	Dermatophagoides farinae	L7UZ85_DERFA Alpha-actinin	3.51257e-74
comp35289_c0	A0A088SAG5	Dermatophagoides farinae	A0A088SAG5_DERFA Der f 30 allergen	1.15984e-31
comp157495_c0	Q6KF83	Hevea brasiliensis	Q6KF83_HEVBR Pseudo-hevein (Fragment)	1.12193e-109
comp22257_c9	F1MD77	Bos taurus	F1MD77_BOVIN Uncharacterized protein	1.16851e-57
comp20927_c1	F2RM37	Homo sapiens	F2RM37_HUMAN Coagulation factor IX	3.38784e-11
comp20233_c5	Q8L5K9	Salsola kali	Q8L5K9_SALKA Major antigen-like protein	2.04339e-09
comp22474_c6	P00974	Bos taurus	BPT1_BOVIN Pancreatic trypsin inhibitor	4.9069e-11
comp249091_c0	B7XC66	Crassostrea gigas	B7XC66_CRAGI Tropomyosin	2.2035e-09
comp16699_c0	C1KEU0	Salsola kali	C1KEU0_SALKA Sal k 3 pollen allergen (Fragment)	1.55965e-101
comp18638_c0	P01966	Bos taurus	HBA_BOVIN Hemoglobin subunit alpha	3.03024e-66
comp22564_c0	A0A088SAS1	Dermatophagoides farinae	A0A088SAS1_DERFA Der f 28 allergen	0
comp19172_c2	P0C954	Neosartorya fumigata (strain ATCC MYA-4609 / Af293 / CBS 101355 / FGSC A1100)	GEL2_ASPFU 1,3-beta-glucanosyltransferase gel2	5.12185e-18
comp58_c0	A1DER2	Neosartorya fischeri (strain ATCC 1020 / DSM 3700 / FGSC A1164 / NRRL 181)	A1DER2_NEOFI Superoxide dismutase [Cu-Zn]	9.69463e-32
comp353780_c0	P42041	Alternaria alternata	ALDH_ALTAL Aldehyde dehydrogenase	1.62803e-49
comp29521_c0	Q09KA1	Blattella germanica	Q09KA1_BLAGE Receptor for activated protein kinase C-like	1.16792e-12
comp22676_c5	Q1M0Y2	Blomia tropicalis	Q1M0Y2_BLOTA Blo t allergen	0
comp19497_c0	Q39430	Betula pendula	Q39430_BETPN Major allergen Bet v 1	1.91905e-27
comp346155_c0	B0YB25	Neosartorya fumigata (strain CEA10 / CBS 144.89 / FGSC A1163)	B0YB25_ASPFC Malate dehydrogenase	8.77357e-16
comp448882_c0	L7UW58	Dermatophagoides farinae	L7UW58_DERFA Translation elongation factor 2 (Fragment)	1.0177e-56
comp196899_c0	L7UW58	Dermatophagoides farinae	L7UW58_DERFA Translation elongation factor 2 (Fragment)	5.14566e-133
comp22662_c20	Q8L5K9	Salsola kali	Q8L5K9_SALKA Major antigen-like protein	2.26733e-16
comp7787_c1	P05547	Astacus leptodactylus	TNNI_ASTLP Troponin I	4.13282e-40
comp23999_c0	M5EAX2	Malassezia sympodialis (strain ATCC 42132)	M5EAX2_MALS4 Allergen	3.67866e-62
comp22204_c0	B9URL7	Culicoides nubeculosus	B9URL7_CULNU Maltase	8.51656e-09
comp16206_c0	Q546R6	Zea mays	Q546R6_MAIZE Flavin containing polyamine oxidase	3.12164e-12
comp21818_c10	Q6Y2F9	Dermatophagoides pteronyssinus	Q6Y2F9_DERPT HDM allergen	1.06905e-19
comp168811_c0	Q71EE1	Hevea brasiliensis	Q71EE1_HEVBR Heat shock protein	1.64865e-34
comp1063_c0	P00729	Saccharomyces cerevisiae (strain ATCC 204508 / S288c)	CBPY_YEAST Carboxypeptidase Y	4.62157e-17
comp133396_c0	C4YHS0	Candida albicans (strain WO-1)	C4YHS0_CANAW Fructose-bisphosphate aldolase	0
comp22415_c14	P43067	Candida albicans	ADH1_CANAX Alcohol dehydrogenase 1	2.15759e-13
comp22427_c7	P00735	Bos taurus	THRB_BOVIN Prothrombin	5.57161e-29
comp22454_c2	Q53QT2	Homo sapiens	Q53QT2_HUMAN Putative uncharacterized protein TPO (Fragment)	8.11218e-97
comp265704_c0	D6X4X3	Tribolium castaneum	D6X4X3_TRICA Putative uncharacterized protein	9.09598e-07
comp22206_c0	Q9FSY7	Corylus avellana	Q9FSY7_CORAV Putative luminal binding protein	0
comp22083_c0	Q09KA1	Blattella germanica	Q09KA1_BLAGE Receptor for activated protein kinase C-like	3.22487e-07
comp22672_c3	P00451	Homo sapiens	FA8_HUMAN Coagulation factor VIII	1.77505e-10
comp39889_c0	Q09KA1	Blattella germanica	Q09KA1_BLAGE Receptor for activated protein kinase C-like	4.75783e-15
comp22231_c24	Q6JBK3	Zea mays subsp. parviglumis	Q6JBK3_ZEAMP Chitinase	1.14078e-12
comp22095_c14	Q8L5K9	Salsola kali	Q8L5K9_SALKA Major antigen-like protein	3.17716e-13
comp16281_c0	O81984	Hevea brasiliensis	O81984_HEVBR Patatin	3.1147e-08
comp444540_c0	G1MYL1	Meleagris gallopavo	G1MYL1_MELGA Uncharacterized protein	1.28197e-06
comp540327_c0	B0XP55	Neosartorya fumigata (strain CEA10 / CBS 144.89 / FGSC A1163)	B0XP55_ASPFC 40S ribosomal protein S3, putative	5.76332e-44
comp21630_c0	Q09KA1	Blattella germanica	Q09KA1_BLAGE Receptor for activated protein kinase C-like	1.43129e-19
comp20896_c0	P56537	Homo sapiens	IF6_HUMAN Eukaryotic translation initiation factor 6	1.57432e-116
comp20318_c1	P10184	Gallus gallus	IOV7_CHICK Ovoinhibitor	4.96085e-38
comp422524_c0	P00870	Spinacia oleracea	RBS1_SPIOL Ribulose bisphosphate carboxylase small chain	9.58747e-29
comp604052_c0	Q6T484	Triticum aestivum	Q6T484_WHEAT Class I chitinase	1.50392e-39
comp22597_c10	Q09KA1	Blattella germanica	Q09KA1_BLAGE Receptor for activated protein kinase C-like	4.80022e-19
comp22243_c3	B2D0J5	Apis mellifera	EST6_APIME Venom carboxylesterase-6	8.08755e-37
comp27772_c0	Q1X6K9	Anisakis simplex	Q1X6K9_ANISI Cytochrome c oxidase subunit 3	1.76332e-55
comp22374_c2	Q09KA1	Blattella germanica	Q09KA1_BLAGE Receptor for activated protein kinase C-like	1.09549e-06
comp16482_c0	B0XYP8	Neosartorya fumigata (strain CEA10 / CBS 144.89 / FGSC A1163)	B0XYP8_ASPFC Peptidyl-prolyl cis-trans isomerase	9.48103e-48
comp414792_c0	Q8WQ47	Lepidoglyphus destructor	TBA_LEPDS Tubulin alpha chain	3.40498e-58
comp13036_c0	Q8L5K9	Salsola kali	Q8L5K9_SALKA Major antigen-like protein	6.04397e-13
comp4793_c0	B0XSZ0	Neosartorya fumigata (strain CEA10 / CBS 144.89 / FGSC A1163)	B0XSZ0_ASPFC Allergen Asp F13	3.81512e-35
comp22243_c14	F1MD77	Bos taurus	F1MD77_BOVIN Uncharacterized protein	0
comp449123_c0	Q6XNP7	Hevea brasiliensis	HPI_HEVBR Protease inhibitor HPI	7.05494e-12
comp343194_c0	Q00002	Alternaria alternata	PDI_ALTAL Protein disulfide-isomerase (Fragment)	2.00041e-22
comp22240_c0	Q8L5K9	Salsola kali	Q8L5K9_SALKA Major antigen-like protein	7.61407e-07
comp16311_c0	Q28050	Bos taurus	S10A7_BOVIN Protein S100-A7	2.92925e-09
comp3503_c0	B7ERQ1	Oryza sativa subsp. japonica	B7ERQ1_ORYSJ Peroxiredoxin	5.82186e-17
comp21966_c0	C5J049	Periplaneta americana	C5J049_PERAM Tropomyosin	5.93224e-06
comp22523_c9	Q2TL59	Penicillium chrysogenum	Q2TL59_PENCH Calreticulin	8.74172e-43
comp648956_c0	B0XP55	Neosartorya fumigata (strain CEA10 / CBS 144.89 / FGSC A1163)	B0XP55_ASPFC 40S ribosomal protein S3, putative	9.85551e-21
comp21629_c1	Q8L5K9	Salsola kali	Q8L5K9_SALKA Major antigen-like protein	4.11046e-07
comp21460_c1	Q09KA1	Blattella germanica	Q09KA1_BLAGE Receptor for activated protein kinase C-like	2.88354e-07
comp153555_c0	Q8L5K9	Salsola kali	Q8L5K9_SALKA Major antigen-like protein	1.18734e-07
comp22270_c8	Q00002	Alternaria alternata	PDI_ALTAL Protein disulfide-isomerase (Fragment)	1.23544e-08
comp22143_c0	B5X1B5	Salmo salar	B5X1B5_SALSA Alpha-enolase	0
comp583894_c0	Q52PV9	Tyrophagus putrescentiae	Q52PV9_TYRPU Alpha-tubulin	5.91783e-35
comp21325_c5	A1KXG9	Blomia tropicalis	A1KXG9_BLOTA Blo t 13 allergen	5.65151e-43
comp11754_c0	Q9FSY7	Corylus avellana	Q9FSY7_CORAV Putative luminal binding protein	0
comp23057_c0	O01949	Aedes aegypti	ALL3_AEDAE 30 kDa salivary gland allergen Aed a 3	1.6237e-07
comp20220_c1	Q09KA1	Blattella germanica	Q09KA1_BLAGE Receptor for activated protein kinase C-like	2.5964e-19
comp22234_c8	Q8L5K9	Salsola kali	Q8L5K9_SALKA Major antigen-like protein	1.5867e-13
comp22602_c2	B7XC64	Neptunea polycostata	B7XC64_9CAEN Tropomyosin	2.26244e-08
comp22352_c9	D7F1P9	Crangon crangon	D7F1P9_CRACN Sarcoplasmic calcium-binding protein	3.49691e-10
comp20568_c1	Q53QT2	Homo sapiens	Q53QT2_HUMAN Putative uncharacterized protein TPO (Fragment)	3.28877e-06
comp21839_c0	C0H9I1	Salmo salar	C0H9I1_SALSA Fructose-bisphosphate aldolase	0
comp22338_c2	P37837	Homo sapiens	TALDO_HUMAN Transaldolase	7.13769e-111
comp471859_c0	A5HIJ3	Actinidia deliciosa	A5HIJ3_ACTDE Cysteine protease Cp3	6.9833e-64
comp22321_c10	P35785	Vespula pensylvanica	VA5_VESPE Venom allergen 5	1.39696e-31
comp19293_c0	A7UNT7	Dermatophagoides pteronyssinus	A7UNT7_DERPT Der p 3 allergen	5.03725e-25
comp22539_c0	A3F5F1	Dermatophagoides farinae	A3F5F1_DERFA Der f 2 allergen	2.96512e-14
comp20663_c0	P00780	Bacillus licheniformis	SUBT_BACLI Subtilisin Carlsberg	7.16414e-19
comp617818_c0	Q1X6K9	Anisakis simplex	Q1X6K9_ANISI Cytochrome c oxidase subunit 3	6.51588e-27
comp22357_c0	Q9SDM2	Triticum aestivum	Q9SDM2_WHEAT Glutenin, high molecular weight subunit type y	3.97416e-06
comp21559_c0	Q09KA1	Blattella germanica	Q09KA1_BLAGE Receptor for activated protein kinase C-like	7.33192e-06
comp17316_c0	Q71EE1	Hevea brasiliensis	Q71EE1_HEVBR Heat shock protein	3.26199e-41
comp288098_c0	B0YB25	Neosartorya fumigata (strain CEA10 / CBS 144.89 / FGSC A1163)	B0YB25_ASPFC Malate dehydrogenase	1.01995e-81
comp611839_c0	O43290	Homo sapiens	SNUT1_HUMAN U4/U6.U5 tri-snRNP-associated protein 1	5.81699e-55
comp460701_c0	L7UZ85	Dermatophagoides farinae	L7UZ85_DERFA Alpha-actinin	1.44697e-57
comp12783_c0	Q9NCL4	Anisakis simplex	Q9NCL4_ANISI Paramyosin isoform (Fragment)	1.55666e-32
comp22543_c4	Q59GZ9	Homo sapiens	Q59GZ9_HUMAN Thyroid peroxidase isoform d variant (Fragment)	7.44433e-96
comp20959_c0	L7N6F8	Dermatophagoides pteronyssinus	L7N6F8_DERPT Dust mite allergen	1.74035e-06
comp21260_c1	Q8L5K9	Salsola kali	Q8L5K9_SALKA Major antigen-like protein	1.74849e-08
comp22588_c0	L7UZ85	Dermatophagoides farinae	L7UZ85_DERFA Alpha-actinin	4.45518e-07
comp28894_c0	Q2YFE3	Dermatophagoides pteronyssinus	Q2YFE3_DERPT Glutathione transferase delta-like Dp7018E11	9.84597e-55
comp15783_c0	Q9FSY7	Corylus avellana	Q9FSY7_CORAV Putative luminal binding protein	0
comp167727_c0	A0A075DVI9	Gibberella intermedia	A0A075DVI9_GIBIN Transaldolase	5.44122e-179
comp774052_c0	P46419	Dermatophagoides pteronyssinus	GSTM1_DERPT Glutathione S-transferase	2.03438e-15
comp228948_c0	P0C954	Neosartorya fumigata (strain ATCC MYA-4609 / Af293 / CBS 101355 / FGSC A1100)	GEL2_ASPFU 1,3-beta-glucanosyltransferase gel2	1.25404e-104
comp22312_c8	L7V1I9	Anisakis simplex	L7V1I9_ANISI Ani s 2 allergen	2.25314e-08
