# Supplementary material for: Preliminary analysis of Psoroptes ovis transcriptome in different developmental stages
Source: Parasit Vectors. 2016 Nov 4;9:570. doi: 10.1186/s13071-016-1856-z (PMC5096302; doi:10.1186/s13071-016-1856-z)
Supplement: Additional file 14: Table S11. — Allergen genes which resulted in Blast hits with genes from other mites and ticks among the unigenes of P. ovis in the two developmental stages. (XLSX 20 kb) [file 13071_2016_1856_MOESM14_ESM.xlsx]

## Sheet: 表4 mite_allergen
Additional file 14. Table S11.	Allergen genes which resulted in Blast hits with genes from other mites and ticks among the unigenes of P.ovis in the two developmental stages
Unigene_ID	Allergen_protein_ID	Speacies	Description	blast_evalue
comp22358_c3	L7UZ85	Dermatophagoides farinae	L7UZ85_DERFA Alpha-actinin	3.29e-46
comp556102_c0	Q52PV9	Tyrophagus putrescentiae	Q52PV9_TYRPU Alpha-tubulin	4.61e-14
comp8369_c0	Q9U6R7	Dermatophagoides farinae	Q9U6R7_DERFA 98kDa HDM allergen	4.68e-10
comp22591_c0	P49275	Dermatophagoides farinae	DERF3_DERFA Mite allergen Der f 3	5.18e-42
comp22020_c0	Q52PV9	Tyrophagus putrescentiae	Q52PV9_TYRPU Alpha-tubulin	1.17e-64
comp20505_c0	B7U5S6	Dermatophagoides farinae	B7U5S6_DERFA Der f 3 allergen	1.73e-29
comp423_c0	A0A088SAS1	Dermatophagoides farinae	A0A088SAS1_DERFA Der f 28 allergen	4.2e-86
comp403545_c0	L7UW58	Dermatophagoides farinae	L7UW58_DERFA Translation elongation factor 2 (Fragment)	1.08e-95
comp21772_c1	A0A088SAG5	Dermatophagoides farinae	A0A088SAG5_DERFA Der f 30 allergen	1.12e-102
comp22769_c7	Q9U6R7	Dermatophagoides farinae	Q9U6R7_DERFA 98kDa HDM allergen	2.95e-40
comp22649_c0	Q9U1G2	Lepidoglyphus destructor	ALL7_LEPDS Mite allergen Lep d 7	1.82e-35
comp619223_c0	A0A088SAY1	Dermatophagoides farinae	A0A088SAY1_DERFA Der f 31 allergen	7.3e-11
comp20883_c0	Q967Z0	Dermatophagoides farinae	MYSP_DERFA Paramyosin (Fragment)	2.04e-07
comp22562_c0	A0A088SCP3	Dermatophagoides farinae	A0A088SCP3_DERFA Der f 32 allergen	5.57e-179
comp22782_c0	Q3BJY7	Psoroptes ovis	Q3BJY7_PSOOV Putative tropomyosin	2.61e-173
comp22544_c0	Q8N0N0	Dermatophagoides pteronyssinus	Q8N0N0_DERPT Group 14 allergen protein (Fragment)	1.33e-20
comp22058_c0	L7UZ85	Dermatophagoides farinae	L7UZ85_DERFA Alpha-actinin	3.64e-121
comp20116_c1	Q967Z0	Dermatophagoides farinae	MYSP_DERFA Paramyosin (Fragment)	1.26e-08
comp16294_c0	L7UZ91	Dermatophagoides farinae	L7UZ91_DERFA Ferritin	1.48e-66
comp22677_c16	L7UW58	Dermatophagoides farinae	L7UW58_DERFA Translation elongation factor 2 (Fragment)	5.11e-116
comp16295_c1	A1KXH2	Dermatophagoides farinae	A1KXH2_DERFA Der f 1 allergen	2.58e-31
comp758084_c0	D2DGW3	Tyrophagus putrescentiae	D2DGW3_TYRPU Troponin C	1.39e-09
comp13745_c0	D2DGW3	Tyrophagus putrescentiae	D2DGW3_TYRPU Troponin C	5.49e-45
comp1217_c0	L7UW58	Dermatophagoides farinae	L7UW58_DERFA Translation elongation factor 2 (Fragment)	0
comp22358_c2	L7UZ85	Dermatophagoides farinae	L7UZ85_DERFA Alpha-actinin	1.12e-21
comp19324_c1	Q9U6R7	Dermatophagoides farinae	Q9U6R7_DERFA 98kDa HDM allergen	7.44e-94
comp169084_c0	Q2YFE4	Dermatophagoides pteronyssinus	Q2YFE4_DERPT Glutathione transferase mu class Dp7002H05	2.45e-49
comp152196_c0	Q967Z0	Dermatophagoides farinae	MYSP_DERFA Paramyosin (Fragment)	2.46e-07
comp22359_c17	Q8WQ47	Lepidoglyphus destructor	TBA_LEPDS Tubulin alpha chain	0
comp16185_c0	Q8WQ47	Lepidoglyphus destructor	TBA_LEPDS Tubulin alpha chain	2.44e-91
comp21203_c0	L7UZ85	Dermatophagoides farinae	L7UZ85_DERFA Alpha-actinin	3.43e-10
comp23160_c0	M9RZ95	Dermatophagoides farinae	M9RZ95_DERFA Cytochrome b-c1 complex subunit 7	1.94e-55
comp22600_c16	C6ZDB5	Tyrophagus putrescentiae	C6ZDB5_TYRPU Tyr p 3	1.02e-11
comp953910_c0	Q965E2	Psoroptes ovis	ALL2_PSOOV Mite group 2 allergen Pso o 2	1.01e-25
comp22122_c22	Q8MVU3	Dermatophagoides farinae	Q8MVU3_DERFA Der f 16 allergen	0
comp20712_c6	L7UZ85	Dermatophagoides farinae	L7UZ85_DERFA Alpha-actinin	8.92e-25
comp20889_c0	L7N6F8	Dermatophagoides pteronyssinus	L7N6F8_DERPT Dust mite allergen	2.81e-07
comp7240_c0	Q9Y197	Dermatophagoides pteronyssinus	Q9Y197_DERPT Alpha-amylase (Fragment)	0
comp16641_c0	A7UNT7	Dermatophagoides pteronyssinus	A7UNT7_DERPT Der p 3 allergen	2.12e-19
comp19263_c0	L7N6F8	Dermatophagoides pteronyssinus	L7N6F8_DERPT Dust mite allergen	2.67e-07
comp16180_c0	Q967Z0	Dermatophagoides farinae	MYSP_DERFA Paramyosin (Fragment)	8.68e-09
comp21931_c1	Q2YFE5	Dermatophagoides pteronyssinus	Q2YFE5_DERPT Glutathione transferase mu class Dp7019C10	9.18e-96
comp20943_c0	Q4JK69	Dermatophagoides pteronyssinus	Q4JK69_DERPT Group 15 allergen protein short isoform	1.15e-30
comp22789_c0	Q1EIQ3	Psoroptes ovis	PEPT1_PSOOV Peptidase 1	0
comp4169_c0	L7UZ91	Dermatophagoides farinae	L7UZ91_DERFA Ferritin	6.72e-28
comp22063_c6	D2DGW3	Tyrophagus putrescentiae	D2DGW3_TYRPU Troponin C	5.7e-48
comp16734_c0	Q2YFE3	Dermatophagoides pteronyssinus	Q2YFE3_DERPT Glutathione transferase delta-like Dp7018E11	5.33e-08
comp114550_c0	A1KXG2	Dermatophagoides farinae	A1KXG2_DERFA Peptidyl-prolyl cis-trans isomerase	1.33e-91
comp21796_c0	Q8WQ47	Lepidoglyphus destructor	TBA_LEPDS Tubulin alpha chain	0
comp16307_c0	Q2YFE5	Dermatophagoides pteronyssinus	Q2YFE5_DERPT Glutathione transferase mu class Dp7019C10	4.42e-111
comp21428_c5	Q4JK69	Dermatophagoides pteronyssinus	Q4JK69_DERPT Group 15 allergen protein short isoform	8.23e-09
comp135102_c0	Q8WQ47	Lepidoglyphus destructor	TBA_LEPDS Tubulin alpha chain	1.33e-62
comp502721_c0	Q95X04	Dermatophagoides farinae	Q95X04_DERFA Cysteine proteinase (Fragment)	6.72e-28
comp22115_c5	A1KXG7	Dermatophagoides farinae	A1KXG7_DERFA Der f 7 allergen	1.87e-59
comp21147_c0	Q9U1G2	Lepidoglyphus destructor	ALL7_LEPDS Mite allergen Lep d 7	7.02e-21
comp22817_c0	E0A8N8	Dermatophagoides pteronyssinus	E0A8N8_DERPT Der p 13 allergen	9.01e-80
comp24882_c0	Q8I9P1	Psoroptes ovis	Q8I9P1_PSOOV Derp1 antigen (Fragment)	1.38e-27
comp22616_c1	Q6Y2F9	Dermatophagoides pteronyssinus	Q6Y2F9_DERPT HDM allergen	7.04e-11
comp7781_c0	A0A088SAY1	Dermatophagoides farinae	A0A088SAY1_DERFA Der f 31 allergen	1.44e-90
comp21984_c1	Q967Z0	Dermatophagoides farinae	MYSP_DERFA Paramyosin (Fragment)	2.47e-11
comp27179_c0	Q967Z0	Dermatophagoides farinae	MYSP_DERFA Paramyosin (Fragment)	3.01e-15
comp525252_c0	B0KZJ6	Acarus siro	B0KZJ6_ACASI Allergen Aca s 13	2.93e-06
comp21324_c0	P49273	Dermatophagoides pteronyssinus	ALL7_DERPT Mite allergen Der p 7	1.19e-93
comp20102_c0	A1EA99	Ixodes ricinus	A1EA99_IXORI Der-p2-like allergen	1.43e-07
comp548714_c0	Q8WQ47	Lepidoglyphus destructor	TBA_LEPDS Tubulin alpha chain	3e-34
comp245181_c0	L7UW58	Dermatophagoides farinae	L7UW58_DERFA Translation elongation factor 2 (Fragment)	1.29e-67
comp22168_c7	L7UZ85	Dermatophagoides farinae	L7UZ85_DERFA Alpha-actinin	6.11e-101
comp23576_c0	Q1EIQ3	Psoroptes ovis	PEPT1_PSOOV Peptidase 1	2.56e-48
comp798065_c0	L7UZ85	Dermatophagoides farinae	L7UZ85_DERFA Alpha-actinin	1.64e-30
comp16312_c0	C6ZDB5	Tyrophagus putrescentiae	C6ZDB5_TYRPU Tyr p 3	3.93e-09
comp62764_c0	Q6Y2F9	Dermatophagoides pteronyssinus	Q6Y2F9_DERPT HDM allergen	1.1e-12
comp795875_c0	D2DGW3	Tyrophagus putrescentiae	D2DGW3_TYRPU Troponin C	1.15e-17
comp22866_c0	A8B8G7	Dermatophagoides farinae	A8B8G7_DERFA Group 21 allergen	3.91e-48
comp22510_c13	D2DGW3	Tyrophagus putrescentiae	D2DGW3_TYRPU Troponin C	7.55e-91
comp18455_c2	A0A088SAS1	Dermatophagoides farinae	A0A088SAS1_DERFA Der f 28 allergen	0
comp206_c1	A0A088SAS1	Dermatophagoides farinae	A0A088SAS1_DERFA Der f 28 allergen	5.93e-74
comp22393_c0	Q967Z0	Dermatophagoides farinae	MYSP_DERFA Paramyosin (Fragment)	9.36e-06
comp8139_c0	A1KXH6	Dermatophagoides farinae	A1KXH6_DERFA Der f 8 allergen (Fragment)	4.82e-95
comp18455_c1	A0A088SAS1	Dermatophagoides farinae	A0A088SAS1_DERFA Der f 28 allergen	9.35e-81
comp22951_c0	A1KXG2	Dermatophagoides farinae	A1KXG2_DERFA Peptidyl-prolyl cis-trans isomerase	7.43e-111
comp17929_c0	A0A088SCP3	Dermatophagoides farinae	A0A088SCP3_DERFA Der f 32 allergen	1.36e-43
comp19097_c0	Q8I9P1	Psoroptes ovis	Q8I9P1_PSOOV Derp1 antigen (Fragment)	4.23e-73
comp22926_c0	Q8WQ47	Lepidoglyphus destructor	TBA_LEPDS Tubulin alpha chain	1.24e-112
comp353748_c0	Q8WQ47	Lepidoglyphus destructor	TBA_LEPDS Tubulin alpha chain	4.74e-49
comp7809_c0	Q6Y2F9	Dermatophagoides pteronyssinus	Q6Y2F9_DERPT HDM allergen	0
comp20105_c0	Q8WQ47	Lepidoglyphus destructor	TBA_LEPDS Tubulin alpha chain	1.92e-106
comp22596_c14	A0A088SAG5	Dermatophagoides farinae	A0A088SAG5_DERFA Der f 30 allergen	5.08e-30
comp15512_c0	L7UW58	Dermatophagoides farinae	L7UW58_DERFA Translation elongation factor 2 (Fragment)	2.83e-09
comp24079_c0	Q1EIQ3	Psoroptes ovis	PEPT1_PSOOV Peptidase 1	7.85e-20
comp33497_c0	Q967Z0	Dermatophagoides farinae	MYSP_DERFA Paramyosin (Fragment)	1.42e-10
comp16295_c0	Q1EIQ3	Psoroptes ovis	PEPT1_PSOOV Peptidase 1	6.01e-80
comp20560_c0	A0A088SAY1	Dermatophagoides farinae	A0A088SAY1_DERFA Der f 31 allergen	4.63e-06
comp16271_c0	L7UZ91	Dermatophagoides farinae	L7UZ91_DERFA Ferritin	7.49e-56
comp22117_c18	D2DGW3	Tyrophagus putrescentiae	D2DGW3_TYRPU Troponin C	2.74e-42
comp417261_c0	A0A088SAS1	Dermatophagoides farinae	A0A088SAS1_DERFA Der f 28 allergen	1.96e-59
comp18455_c3	A0A088SAS1	Dermatophagoides farinae	A0A088SAS1_DERFA Der f 28 allergen	2.58e-41
comp583160_c0	Q8WQ47	Lepidoglyphus destructor	TBA_LEPDS Tubulin alpha chain	6.84e-49
comp22624_c5	L7UZ85	Dermatophagoides farinae	L7UZ85_DERFA Alpha-actinin	2.83e-25
comp23653_c0	Q2YFE4	Dermatophagoides pteronyssinus	Q2YFE4_DERPT Glutathione transferase mu class Dp7002H05	4.03e-56
comp22532_c0	Q9U6R7	Dermatophagoides farinae	Q9U6R7_DERFA 98kDa HDM allergen	0
comp12553_c0	Q52PV9	Tyrophagus putrescentiae	Q52PV9_TYRPU Alpha-tubulin	2.87e-37
comp22471_c0	L7UZ85	Dermatophagoides farinae	L7UZ85_DERFA Alpha-actinin	1.45e-62
comp246830_c0	L7UZA7	Dermatophagoides farinae	L7UZA7_DERFA Triosephosphate isomerase	7.5e-49
comp793046_c0	L7UZ85	Dermatophagoides farinae	L7UZ85_DERFA Alpha-actinin	1.57e-43
comp7410_c0	A0A088SAY1	Dermatophagoides farinae	A0A088SAY1_DERFA Der f 31 allergen	1.7e-11
comp21311_c6	L7UZ85	Dermatophagoides farinae	L7UZ85_DERFA Alpha-actinin	2.25e-31
comp440001_c0	P49273	Dermatophagoides pteronyssinus	ALL7_DERPT Mite allergen Der p 7	7.27e-30
comp541038_c0	Q8WQ47	Lepidoglyphus destructor	TBA_LEPDS Tubulin alpha chain	6.04e-30
comp392502_c0	Q8WQ47	Lepidoglyphus destructor	TBA_LEPDS Tubulin alpha chain	9.46e-80
comp7938_c0	Q965E2	Psoroptes ovis	ALL2_PSOOV Mite group 2 allergen Pso o 2	2.18e-73
comp8030_c0	Q4JK69	Dermatophagoides pteronyssinus	Q4JK69_DERPT Group 15 allergen protein short isoform	9.4e-42
comp634165_c0	Q52PV9	Tyrophagus putrescentiae	Q52PV9_TYRPU Alpha-tubulin	1.21e-47
comp16261_c0	Q52PV9	Tyrophagus putrescentiae	Q52PV9_TYRPU Alpha-tubulin	1.88e-17
comp22807_c0	Q8N0N0	Dermatophagoides pteronyssinus	Q8N0N0_DERPT Group 14 allergen protein (Fragment)	0
comp10302_c0	Q6Y2F9	Dermatophagoides pteronyssinus	Q6Y2F9_DERPT HDM allergen	7.36e-09
comp19875_c2	L7N6F8	Dermatophagoides pteronyssinus	L7N6F8_DERPT Dust mite allergen	3.95e-10
comp22811_c0	L7N6F8	Dermatophagoides pteronyssinus	L7N6F8_DERPT Dust mite allergen	6.09e-13
comp21920_c4	Q4JK69	Dermatophagoides pteronyssinus	Q4JK69_DERPT Group 15 allergen protein short isoform	6.28e-14
comp250326_c0	L7UZ85	Dermatophagoides farinae	L7UZ85_DERFA Alpha-actinin	4.54e-42
comp23718_c0	Q4JK71	Dermatophagoides pteronyssinus	Q4JK71_DERPT Group 18 allergen protein	5.27e-06
comp22216_c18	L7UZ91	Dermatophagoides farinae	L7UZ91_DERFA Ferritin	2.76e-68
comp520188_c0	Q9U6R7	Dermatophagoides farinae	Q9U6R7_DERFA 98kDa HDM allergen	9.11e-12
comp355946_c0	L7UZ85	Dermatophagoides farinae	L7UZ85_DERFA Alpha-actinin	1.12e-67
comp11668_c0	Q4JK69	Dermatophagoides pteronyssinus	Q4JK69_DERPT Group 15 allergen protein short isoform	9.37e-17
comp22600_c21	A7UNT8	Tyrophagus putrescentiae	A7UNT8_TYRPU Tyr p 3 allergen	2.63e-11
comp22549_c18	L7UZ85	Dermatophagoides farinae	L7UZ85_DERFA Alpha-actinin	1.13e-19
comp15363_c0	A0A088SAS1	Dermatophagoides farinae	A0A088SAS1_DERFA Der f 28 allergen	0
comp17915_c1	L7V065	Dermatophagoides farinae	L7V065_DERFA Heat shock protein 70	1.77e-103
comp19531_c0	D2DGW3	Tyrophagus putrescentiae	D2DGW3_TYRPU Troponin C	5.03e-46
comp22325_c14	L7N6F8	Dermatophagoides pteronyssinus	L7N6F8_DERPT Dust mite allergen	5.95e-06
comp357182_c0	P25780	Euroglyphus maynei	PEPT1_EURMA Peptidase 1	2.05e-10
comp23795_c0	Q2YFE4	Dermatophagoides pteronyssinus	Q2YFE4_DERPT Glutathione transferase mu class Dp7002H05	2.42e-12
comp22405_c1	L7UZ85	Dermatophagoides farinae	L7UZ85_DERFA Alpha-actinin	0
comp21285_c0	Q8WQ47	Lepidoglyphus destructor	TBA_LEPDS Tubulin alpha chain	2.42e-09
comp8097_c0	P39674	Dermatophagoides farinae	MAG29_DERFA Allergen MAG29 (Fragment)	5.77e-31
comp23114_c0	A1KXH1	Dermatophagoides farinae	A1KXH1_DERFA Der f 13 allergen	2.73e-37
comp22633_c9	Q2YFE3	Dermatophagoides pteronyssinus	Q2YFE3_DERPT Glutathione transferase delta-like Dp7018E11	2.15e-90
comp21866_c0	Q4JK69	Dermatophagoides pteronyssinus	Q4JK69_DERPT Group 15 allergen protein short isoform	8.53e-76
comp20758_c0	L7UZ85	Dermatophagoides farinae	L7UZ85_DERFA Alpha-actinin	0
comp694_c0	Q965E2	Psoroptes ovis	ALL2_PSOOV Mite group 2 allergen Pso o 2	8.46e-54
comp588_c0	L7UW58	Dermatophagoides farinae	L7UW58_DERFA Translation elongation factor 2 (Fragment)	1.64e-26
comp508001_c0	L7UZ91	Dermatophagoides farinae	L7UZ91_DERFA Ferritin	1.16e-61
comp22781_c0	B0KZL2	Tyrophagus putrescentiae	B0KZL2_TYRPU Mite allergen Tyr p 13	6.15e-22
comp22853_c0	A8B8I1	Dermatophagoides farinae	A8B8I1_DERFA Der f 5 allergen	2.16e-45
comp22551_c0	A5X5X4	Dermatophagoides farinae	A5X5X4_DERFA Allergen	3.11e-58
comp17929_c1	A0A088SCP3	Dermatophagoides farinae	A0A088SCP3_DERFA Der f 32 allergen	5.44e-54
comp367594_c0	Q8WQ47	Lepidoglyphus destructor	TBA_LEPDS Tubulin alpha chain	2.58e-72
comp4577_c0	A0A088SCP3	Dermatophagoides farinae	A0A088SCP3_DERFA Der f 32 allergen	1.33e-35
comp21582_c4	Q6Y2F9	Dermatophagoides pteronyssinus	Q6Y2F9_DERPT HDM allergen	4.01e-08
comp22028_c4	L7UZ85	Dermatophagoides farinae	L7UZ85_DERFA Alpha-actinin	3.26e-32
comp22602_c8	Q6Y2F9	Dermatophagoides pteronyssinus	Q6Y2F9_DERPT HDM allergen	9.29e-18
comp520456_c0	A0A088SAS1	Dermatophagoides farinae	A0A088SAS1_DERFA Der f 28 allergen	1.46e-20
comp22425_c17	B2ZSY4	Dermatophagoides pteronyssinus	B2ZSY4_DERPT Der p 20 allergen	0
comp7049_c0	A0A088SAG5	Dermatophagoides farinae	A0A088SAG5_DERFA Der f 30 allergen	9.48e-20
comp15615_c0	A0A088SAX2	Dermatophagoides farinae	A0A088SAX2_DERFA Triosephosphate isomerase	2.91e-120
comp22424_c1	Q4JK69	Dermatophagoides pteronyssinus	Q4JK69_DERPT Group 15 allergen protein short isoform	1.06e-113
comp9600_c0	Q8WQ47	Lepidoglyphus destructor	TBA_LEPDS Tubulin alpha chain	1.24e-108
comp22332_c2	Q2YFE3	Dermatophagoides pteronyssinus	Q2YFE3_DERPT Glutathione transferase delta-like Dp7018E11	3.14e-42
comp21915_c1	Q4JK70	Dermatophagoides pteronyssinus	Q4JK70_DERPT Group 15 allergen protein	3.27e-35
comp4559_c0	Q52PV9	Tyrophagus putrescentiae	Q52PV9_TYRPU Alpha-tubulin	6.8e-57
comp269741_c0	C6ZDB5	Tyrophagus putrescentiae	C6ZDB5_TYRPU Tyr p 3	1.18e-08
comp214394_c0	A0A088SAY1	Dermatophagoides farinae	A0A088SAY1_DERFA Der f 31 allergen	2.01e-13
comp618335_c0	L7UW58	Dermatophagoides farinae	L7UW58_DERFA Translation elongation factor 2 (Fragment)	2.44e-27
comp446832_c0	A0A088SAY1	Dermatophagoides farinae	A0A088SAY1_DERFA Der f 31 allergen	1.49e-22
comp22051_c2	A1KXH1	Dermatophagoides farinae	A1KXH1_DERFA Der f 13 allergen	3.04e-35
comp21867_c1	L7UW58	Dermatophagoides farinae	L7UW58_DERFA Translation elongation factor 2 (Fragment)	3.58e-26
comp15185_c0	P49275	Dermatophagoides farinae	DERF3_DERFA Mite allergen Der f 3	1.6e-30
comp19269_c2	Q2YFE5	Dermatophagoides pteronyssinus	Q2YFE5_DERPT Glutathione transferase mu class Dp7019C10	5.09e-100
comp22442_c0	A1KXG2	Dermatophagoides farinae	A1KXG2_DERFA Peptidyl-prolyl cis-trans isomerase	1.29e-27
comp19408_c0	L7UW58	Dermatophagoides farinae	L7UW58_DERFA Translation elongation factor 2 (Fragment)	1.62e-10
comp15363_c1	A0A088SAS1	Dermatophagoides farinae	A0A088SAS1_DERFA Der f 28 allergen	4.99e-61
comp7750_c0	L7UW58	Dermatophagoides farinae	L7UW58_DERFA Translation elongation factor 2 (Fragment)	0
comp19838_c0	A1KXG7	Dermatophagoides farinae	A1KXG7_DERFA Der f 7 allergen	1.21e-08
comp21428_c2	Q4JK69	Dermatophagoides pteronyssinus	Q4JK69_DERPT Group 15 allergen protein short isoform	2.11e-12
comp22673_c2	Q86R84	Dermatophagoides farinae	Q86R84_DERFA 60 kDa allergen Der f 18p	0
comp20794_c4	Q967Z0	Dermatophagoides farinae	MYSP_DERFA Paramyosin (Fragment)	4.18e-09
comp5030_c0	Q7Z163	Dermatophagoides pteronyssinus	Q7Z163_DERPT Trypsin-like serine protease	5.76e-45
comp19097_c1	Q1EIQ3	Psoroptes ovis	PEPT1_PSOOV Peptidase 1	2.85e-66
comp21093_c0	Q9U6R7	Dermatophagoides farinae	Q9U6R7_DERFA 98kDa HDM allergen	6.79e-36
comp22442_c3	A1KXG2	Dermatophagoides farinae	A1KXG2_DERFA Peptidyl-prolyl cis-trans isomerase	1.76e-53
comp16261_c1	Q8WQ47	Lepidoglyphus destructor	TBA_LEPDS Tubulin alpha chain	3.93e-87
comp18700_c0	A7UNT7	Dermatophagoides pteronyssinus	A7UNT7_DERPT Der p 3 allergen	4.08e-36
comp22308_c13	Q8MVU3	Dermatophagoides farinae	Q8MVU3_DERFA Der f 16 allergen	6.88e-24
comp21285_c1	Q8WQ47	Lepidoglyphus destructor	TBA_LEPDS Tubulin alpha chain	2.14e-125
comp22446_c13	L7UZ85	Dermatophagoides farinae	L7UZ85_DERFA Alpha-actinin	4.63e-17
comp396249_c0	A0A088SAX2	Dermatophagoides farinae	A0A088SAX2_DERFA Triosephosphate isomerase	8.64e-32
comp7671_c0	A7XZK8	Tyrophagus putrescentiae	A7XZK8_TYRPU Group 2 allergen Tyr p 2	4.21e-08
comp1060829_c0	Q8WQ47	Lepidoglyphus destructor	TBA_LEPDS Tubulin alpha chain	1.88e-25
comp22460_c6	Q6Y2F9	Dermatophagoides pteronyssinus	Q6Y2F9_DERPT HDM allergen	9.8e-27
comp641838_c0	L7V065	Dermatophagoides farinae	L7V065_DERFA Heat shock protein 70	3.39e-30
comp22349_c10	L7UZ85	Dermatophagoides farinae	L7UZ85_DERFA Alpha-actinin	3.51e-74
comp35289_c0	A0A088SAG5	Dermatophagoides farinae	A0A088SAG5_DERFA Der f 30 allergen	1.16e-31
comp22564_c0	A0A088SAS1	Dermatophagoides farinae	A0A088SAS1_DERFA Der f 28 allergen	0
comp448882_c0	L7UW58	Dermatophagoides farinae	L7UW58_DERFA Translation elongation factor 2 (Fragment)	1.02e-56
comp196899_c0	L7UW58	Dermatophagoides farinae	L7UW58_DERFA Translation elongation factor 2 (Fragment)	5.15e-133
comp21818_c10	Q6Y2F9	Dermatophagoides pteronyssinus	Q6Y2F9_DERPT HDM allergen	1.07e-19
comp414792_c0	Q8WQ47	Lepidoglyphus destructor	TBA_LEPDS Tubulin alpha chain	3.4e-58
comp583894_c0	Q52PV9	Tyrophagus putrescentiae	Q52PV9_TYRPU Alpha-tubulin	5.92e-35
comp19293_c0	A7UNT7	Dermatophagoides pteronyssinus	A7UNT7_DERPT Der p 3 allergen	5.04e-25
comp22539_c0	A3F5F1	Dermatophagoides farinae	A3F5F1_DERFA Der f 2 allergen	2.97e-14
comp460701_c0	L7UZ85	Dermatophagoides farinae	L7UZ85_DERFA Alpha-actinin	1.45e-57
comp20959_c0	L7N6F8	Dermatophagoides pteronyssinus	L7N6F8_DERPT Dust mite allergen	1.74e-06
comp22588_c0	L7UZ85	Dermatophagoides farinae	L7UZ85_DERFA Alpha-actinin	4.46e-07
comp28894_c0	Q2YFE3	Dermatophagoides pteronyssinus	Q2YFE3_DERPT Glutathione transferase delta-like Dp7018E11	9.85e-55
comp774052_c0	P46419	Dermatophagoides pteronyssinus	GSTM1_DERPT Glutathione S-transferase	2.03e-15
