# Supplementary material for: Preliminary analysis of Psoroptes ovis transcriptome in different developmental stages
Source: Parasit Vectors. 2016 Nov 4;9:570. doi: 10.1186/s13071-016-1856-z (PMC5096302; doi:10.1186/s13071-016-1856-z)
Supplement: Additional file 15: Table S12. — Allergen genes which did not result in Blast hits with genes from other mites or ticks among the unigenes of P. ovis in the two developmental stages. (XLSX 64 kb) [file 13071_2016_1856_MOESM15_ESM.xlsx]

## Sheet: 表 S5 other_species_allergen
Additional file 15. Table S12.	Allergen genes which did not result in Blast hits with genes from other mites or ticks among the unigenes of P. ovis in the two developmental stages
Unigene_ID	Allergen_protein_ID	Speacies	Description	blast_evalue
comp3094_c0	M5EAX2	Malassezia sympodialis (strain ATCC 42132)	M5EAX2_MALS4 Allergen	2.50405e-08
comp16414_c0	A5HIJ3	Actinidia deliciosa	A5HIJ3_ACTDE Cysteine protease Cp3	1.76258e-43
comp20315_c0	Q75N34	Dioscorea polystachya	Q75N34_9LILI Tuber storage protein	3.53056e-19
comp22334_c19	F1S663	Sus scrofa	F1S663_PIG Uncharacterized protein	4.22575e-175
comp14_c0	F2RM37	Homo sapiens	F2RM37_HUMAN Coagulation factor IX	6.2446e-11
comp20185_c0	Q6IQX2	Danio rerio	Q6IQX2_DANRE Collagen, type I, alpha 2	2.05706e-06
comp9450_c0	K4CP65	Solanum lycopersicum	K4CP65_SOLLC Uncharacterized protein	2.45518e-59
comp58_c1	A1DER2	Neosartorya fischeri (strain ATCC 1020 / DSM 3700 / FGSC A1164 / NRRL 181)	A1DER2_NEOFI Superoxide dismutase [Cu-Zn]	3.18939e-59
comp22788_c0	A0ERA8	Blattella germanica	A0ERA8_BLAGE Allergen Bla g 8 (Fragment)	1.30404e-51
comp25674_c0	A2YS08	Oryza sativa subsp. indica	A2YS08_ORYSI Putative uncharacterized protein	2.92561e-15
comp22196_c15	B2ZPG6	Forcipomyia taiwana	B2ZPG6_FORTA Serine/threonine protein kinase (Fragment)	1.08464e-06
comp469801_c0	B0YDL9	Neosartorya fumigata (strain CEA10 / CBS 144.89 / FGSC A1163)	B0YDL9_ASPFC Allergen Asp F3	6.71327e-16
comp748046_c0	Q09KA1	Blattella germanica	Q09KA1_BLAGE Receptor for activated protein kinase C-like	4.90221e-06
comp21976_c0	Q3ZU95	Vespula germanica	PA1_VESGE Phospholipase A1	1.27657e-19
comp22231_c11	Q8L5K9	Salsola kali	Q8L5K9_SALKA Major antigen-like protein	1.49024e-11
comp179438_c0	Q6PWQ1	Neosartorya fumigata	Q6PWQ1_ASPFM alpha-1,2-Mannosidase	2.52099e-38
comp22504_c17	O43290	Homo sapiens	SNUT1_HUMAN U4/U6.U5 tri-snRNP-associated protein 1	1.55427e-79
comp298039_c0	Q870B9	Rhodotorula mucilaginosa	ENO_RHOMI Enolase	5.8769e-81
comp177370_c0	C4YHS0	Candida albicans (strain WO-1)	C4YHS0_CANAW Fructose-bisphosphate aldolase	2.76033e-98
comp22918_c0	Q2HXW9	Blattella germanica	Q2HXW9_BLAGE Enolase	0
comp18783_c0	Q8L5K9	Salsola kali	Q8L5K9_SALKA Major antigen-like protein	6.11442e-21
comp22701_c4	Q09KA1	Blattella germanica	Q09KA1_BLAGE Receptor for activated protein kinase C-like	3.6369e-12
comp23930_c0	A1YDT6	Cochliobolus lunatus	A1YDT6_COCLU Can a 1 allergen-like	2.21693e-11
comp959571_c0	P17783	Citrullus lanatus	MDHM_CITLA Malate dehydrogenase, mitochondrial	1.53634e-56
comp247472_c0	Q8QFM7	Gallus gallus	Q8QFM7_CHICK Chondrogenesis associated lipocalin	1.46158e-11
comp34630_c0	Q09KA1	Blattella germanica	Q09KA1_BLAGE Receptor for activated protein kinase C-like	3.43542e-07
comp227699_c0	B0XUJ3	Neosartorya fumigata (strain CEA10 / CBS 144.89 / FGSC A1163)	B0XUJ3_ASPFC Sorbitol/xylulose reductase Sou1-like, putative	1.36802e-06
comp22358_c4	Q09KA1	Blattella germanica	Q09KA1_BLAGE Receptor for activated protein kinase C-like	1.35587e-07
comp525736_c0	Q706V4	Hevea brasiliensis	Q706V4_HEVBR Patatin (Fragment)	1.70276e-10
comp22699_c13	Q8L5K9	Salsola kali	Q8L5K9_SALKA Major antigen-like protein	3.34384e-08
comp423_c1	P40918	Davidiella tassiana	HSP70_DAVTA Heat shock 70 kDa protein	1.08574e-30
comp49725_c0	P00735	Bos taurus	THRB_BOVIN Prothrombin	2.82862e-25
comp3486_c0	P10253	Homo sapiens	LYAG_HUMAN Lysosomal alpha-glucosidase	7.86469e-62
comp17042_c0	Q8L5K9	Salsola kali	Q8L5K9_SALKA Major antigen-like protein	2.06082e-11
comp396745_c0	B0Y6E9	Neosartorya fumigata (strain CEA10 / CBS 144.89 / FGSC A1163)	B0Y6E9_ASPFC Major allergen Asp F2	3.75319e-65
comp18928_c0	Q09KA1	Blattella germanica	Q09KA1_BLAGE Receptor for activated protein kinase C-like	3.91177e-17
comp445189_c0	Q2KM81	Artemisia vulgaris	Q2KM81_ARTVU Polcalcin	2.05556e-18
comp299305_c0	Q1X6L0	Anisakis simplex	Q1X6L0_ANISI Cytochrome b	5.86335e-21
comp14481_c0	A6GVD5	Artemisia vulgaris	A6GVD5_ARTVU Art v 2 allergen	2.64116e-14
comp22747_c16	C4WTU8	Acyrthosiphon pisum	C4WTU8_ACYPI Putative uncharacterized protein	2.3622e-30
comp20672_c0	Q8L5K9	Salsola kali	Q8L5K9_SALKA Major antigen-like protein	2.08614e-07
comp319606_c0	P14804	Neurospora crassa (strain ATCC 24698 / 74-OR23-1A / CBS 708.71 / DSM 1257 / FGSC 987)	AMYG_NEUCR Glucoamylase	6.67816e-07
comp9763_c0	Q5MGI6	Lonomia obliqua	Q5MGI6_LONON Tropomyosin 1	1.45337e-06
comp539416_c0	P92919	Apium graveolens	CB23_APIGR Chlorophyll a-b binding protein, chloroplastic	1.30988e-11
comp25080_c0	Q09KA1	Blattella germanica	Q09KA1_BLAGE Receptor for activated protein kinase C-like	4.43899e-12
comp52_c1	P00591	Sus scrofa	LIPP_PIG Pancreatic triacylglycerol lipase	2.0492e-19
comp22700_c0	Q8L5K9	Salsola kali	Q8L5K9_SALKA Major antigen-like protein	3.05413e-11
comp22186_c20	Q09KA1	Blattella germanica	Q09KA1_BLAGE Receptor for activated protein kinase C-like	2.36121e-19
comp159285_c0	A2QTS7	Aspergillus niger (strain CBS 513.88 / FGSC A1513)	A2QTS7_ASPNC Catalase	1.18981e-95
comp17915_c0	Q92260	Penicillium citrinum	HSP70_PENCI Heat shock 70 kDa protein (Fragment)	1.33262e-60
comp22234_c18	B2ZPG6	Forcipomyia taiwana	B2ZPG6_FORTA Serine/threonine protein kinase (Fragment)	1.27351e-15
comp21287_c0	P40108	Davidiella tassiana	ALDH_DAVTA Aldehyde dehydrogenase	1.0707e-29
comp22387_c1	P32926	Homo sapiens	DSG3_HUMAN Desmoglein-3	4.06544e-19
comp23977_c0	Q5ZMU3	Gallus gallus	Q5ZMU3_CHICK Glucose-6-phosphate isomerase	0
comp22417_c11	M5EAX2	Malassezia sympodialis (strain ATCC 42132)	M5EAX2_MALS4 Allergen	2.53714e-24
comp22085_c3	Q8L5K9	Salsola kali	Q8L5K9_SALKA Major antigen-like protein	1.00254e-09
comp1539_c0	Q2TL59	Penicillium chrysogenum	Q2TL59_PENCH Calreticulin	3.8522e-16
comp22289_c0	B0XUJ3	Neosartorya fumigata (strain CEA10 / CBS 144.89 / FGSC A1163)	B0XUJ3_ASPFC Sorbitol/xylulose reductase Sou1-like, putative	2.53886e-16
comp22533_c3	Q15555	Homo sapiens	MARE2_HUMAN Microtubule-associated protein RP/EB family member 2	5.22038e-55
comp21432_c0	P00729	Saccharomyces cerevisiae (strain ATCC 204508 / S288c)	CBPY_YEAST Carboxypeptidase Y	1.2007e-30
comp517335_c0	B0UXD8	Homo sapiens	B0UXD8_HUMAN MHC class II antigen	3.34178e-12
comp199025_c0	C1KEU0	Salsola kali	C1KEU0_SALKA Sal k 3 pollen allergen (Fragment)	5.96114e-48
comp30363_c0	Q9UW02	Coprinus comatus	THIO_COPCM Thioredoxin	4.85789e-08
comp21741_c0	Q59GZ9	Homo sapiens	Q59GZ9_HUMAN Thyroid peroxidase isoform d variant (Fragment)	4.02812e-42
comp1896_c0	B0XSL2	Neosartorya fumigata (strain CEA10 / CBS 144.89 / FGSC A1163)	B0XSL2_ASPFC 60S ribosomal protein L3	1.25162e-48
comp21935_c0	P32926	Homo sapiens	DSG3_HUMAN Desmoglein-3	7.08445e-26
comp19853_c0	G1MYK6	Meleagris gallopavo	G1MYK6_MELGA Ovalbumin	2.28093e-83
comp16644_c1	F1S663	Sus scrofa	F1S663_PIG Uncharacterized protein	2.32413e-20
comp23939_c0	Q6IQX2	Danio rerio	Q6IQX2_DANRE Collagen, type I, alpha 2	1.85622e-95
comp3718_c0	Q92260	Penicillium citrinum	HSP70_PENCI Heat shock 70 kDa protein (Fragment)	6.02788e-22
comp22422_c1	Q8L5K9	Salsola kali	Q8L5K9_SALKA Major antigen-like protein	4.711e-09
comp31420_c0	Q09KA1	Blattella germanica	Q09KA1_BLAGE Receptor for activated protein kinase C-like	1.02979e-06
comp612838_c0	P10253	Homo sapiens	LYAG_HUMAN Lysosomal alpha-glucosidase	5.10922e-32
comp305937_c0	B4DRY0	Homo sapiens	B4DRY0_HUMAN cDNA FLJ54379, highly similar to Keratin, type II cytoskeletal 6E	3.06776e-111
comp619330_c0	P92919	Apium graveolens	CB23_APIGR Chlorophyll a-b binding protein, chloroplastic	1.10625e-12
comp3112_c1	P92919	Apium graveolens	CB23_APIGR Chlorophyll a-b binding protein, chloroplastic	1.45787e-43
comp19163_c0	Q09KA1	Blattella germanica	Q09KA1_BLAGE Receptor for activated protein kinase C-like	3.12268e-07
comp13185_c0	C7C4X1	Triticum aestivum	C7C4X1_WHEAT Glyceraldehyde-3-phosphate dehydrogenase	5.49888e-178
comp22438_c11	Q53QT2	Homo sapiens	Q53QT2_HUMAN Putative uncharacterized protein TPO (Fragment)	2.1906e-06
comp89143_c0	B0XYP8	Neosartorya fumigata (strain CEA10 / CBS 144.89 / FGSC A1163)	B0XYP8_ASPFC Peptidyl-prolyl cis-trans isomerase	2.38688e-50
comp21906_c0	P0C0Y4	Alternaria alternata	MTDH_ALTAL Probable NADP-dependent mannitol dehydrogenase	3.59732e-06
comp10041_c0	P12346	Rattus norvegicus	TRFE_RAT Serotransferrin	5.8095e-55
comp350648_c0	P42041	Alternaria alternata	ALDH_ALTAL Aldehyde dehydrogenase	5.00157e-13
comp22340_c5	B1A4F7	Vespula vulgaris	VDDP4_VESVU Venom dipeptidyl peptidase 4	5.02998e-42
comp613087_c0	P40108	Davidiella tassiana	ALDH_DAVTA Aldehyde dehydrogenase	3.40367e-66
comp16788_c1	B0Y5K9	Neosartorya fumigata (strain CEA10 / CBS 144.89 / FGSC A1163)	B0Y5K9_ASPFC Allergen Asp F7	1.17939e-17
comp15185_c1	P09582	Canis familiaris	ESTA_CANFA Arginine esterase	5.49444e-12
comp19337_c1	F1MD77	Bos taurus	F1MD77_BOVIN Uncharacterized protein	8.09674e-14
comp110874_c0	A1E2H5	Lactuca sativa	A1E2H5_LACSA Non-specific lipid-transfer protein	4.33518e-32
comp20019_c4	P22304	Homo sapiens	IDS_HUMAN Iduronate 2-sulfatase	8.31983e-11
comp19995_c0	K4PEK4	Oreochromis mossambicus	K4PEK4_OREMO Tropomyosin	8.38898e-76
comp651805_c0	P43067	Candida albicans	ADH1_CANAX Alcohol dehydrogenase 1	7.12145e-35
comp80717_c0	Q6YK78	Candida albicans	Q6YK78_CANAX 29 kDa IgE-binging protein	8.23724e-67
comp3841_c0	I1CLC6	Rhizopus delemar (strain RA 99-880 / ATCC MYA-4621 / FGSC 9543 / NRRL 43880)	I1CLC6_RHIO9 Endopeptidase	2.22463e-32
comp7257_c0	P13693	Homo sapiens	TCTP_HUMAN Translationally-controlled tumor protein	4.36413e-121
comp4037_c0	Q15555	Homo sapiens	MARE2_HUMAN Microtubule-associated protein RP/EB family member 2	1.16915e-11
comp959733_c0	F6LWG7	Malus domestica	F6LWG7_MALDO Allergen Mal d 1.06C	5.34883e-09
comp20452_c0	Q8WNR9	Felis catus	CYTA_FELCA Cystatin-A	1.20743e-31
comp117067_c0	B0Y5K9	Neosartorya fumigata (strain CEA10 / CBS 144.89 / FGSC A1163)	B0Y5K9_ASPFC Allergen Asp F7	3.08465e-06
comp4966_c0	Q8L5K9	Salsola kali	Q8L5K9_SALKA Major antigen-like protein	2.07948e-09
comp446175_c0	B0Y324	Neosartorya fumigata (strain CEA10 / CBS 144.89 / FGSC A1163)	B0Y324_ASPFC Molecular chaperone Mod-E/Hsp90	1.09806e-31
comp24575_c0	Q5XML0	Zea mays	Q5XML0_MAIZE Proteasome subunit beta type	7.13536e-39
comp496457_c0	Q1X6L0	Anisakis simplex	Q1X6L0_ANISI Cytochrome b	4.162e-40
comp15917_c0	A5HIJ4	Actinidia deliciosa	A5HIJ4_ACTDE Cysteine protease Cp4	5.45911e-73
comp266401_c0	P10736	Dolichovespula maculata	VA52_DOLMA Venom allergen 5.01	1.93046e-27
comp21419_c0	Q8L5K9	Salsola kali	Q8L5K9_SALKA Major antigen-like protein	1.62899e-11
comp22841_c0	Q5BLY5	Apis mellifera	ACPH1_APIME Venom acid phosphatase Acph-1	2.61491e-28
comp748878_c0	B0FZ76	Aspergillus oryzae	B0FZ76_ASPOZ Alpha-amylase	6.33094e-27
comp23270_c0	A1IKL3	Anisakis simplex	A1IKL3_ANISI Protease inhibitor	2.05421e-11
comp169570_c0	B0XP55	Neosartorya fumigata (strain CEA10 / CBS 144.89 / FGSC A1163)	B0XP55_ASPFC 40S ribosomal protein S3, putative	5.26643e-152
comp22643_c21	C3W2Q7	Amaranthus retroflexus	C3W2Q7_AMARE Profilin (Fragment)	2.94802e-21
comp34856_c0	Q1M0Y4	Periplaneta americana	Q1M0Y4_PERAM Per a 5 allergen	1.00841e-18
comp22388_c19	B0XMT4	Neosartorya fumigata (strain CEA10 / CBS 144.89 / FGSC A1163)	MNS1B_ASPFC Probable mannosyl-oligosaccharide alpha-1,2-mannosidase 1B	1.71329e-35
comp22083_c17	Q8MUF6	Blomia tropicalis	MYSP_BLOTA Paramyosin	3.18812e-13
comp20953_c0	Q09KA1	Blattella germanica	Q09KA1_BLAGE Receptor for activated protein kinase C-like	5.50194e-07
comp13617_c0	P40108	Davidiella tassiana	ALDH_DAVTA Aldehyde dehydrogenase	0
comp2332_c0	I1CLC6	Rhizopus delemar (strain RA 99-880 / ATCC MYA-4621 / FGSC 9543 / NRRL 43880)	I1CLC6_RHIO9 Endopeptidase	2.62463e-35
comp22232_c16	Q8L5K9	Salsola kali	Q8L5K9_SALKA Major antigen-like protein	2.57413e-09
comp1178_c0	P43067	Candida albicans	ADH1_CANAX Alcohol dehydrogenase 1	2.36903e-23
comp812952_c0	Q547Q0	Solanum lycopersicum	Q547Q0_SOLLC Minor allergen beta-fructofuranosidase	2.23698e-44
comp15111_c0	Q2KM81	Artemisia vulgaris	Q2KM81_ARTVU Polcalcin	2.5516e-14
comp22351_c1	P00451	Homo sapiens	FA8_HUMAN Coagulation factor VIII	7.90401e-09
comp3812_c0	Q00002	Alternaria alternata	PDI_ALTAL Protein disulfide-isomerase (Fragment)	1.91084e-17
comp18888_c0	Q09KA1	Blattella germanica	Q09KA1_BLAGE Receptor for activated protein kinase C-like	3.70718e-08
comp22510_c7	Q8L5K9	Salsola kali	Q8L5K9_SALKA Major antigen-like protein	5.13941e-08
comp20223_c0	B7XC66	Crassostrea gigas	B7XC66_CRAGI Tropomyosin	3.71447e-09
comp22169_c0	A7UMC0	Sinonovacula constricta	A7UMC0_SINCO Tropomysin	3.2849e-08
comp22579_c0	Q8L5K9	Salsola kali	Q8L5K9_SALKA Major antigen-like protein	4.42764e-11
comp2227_c0	A5HII4	Actinidia deliciosa	A5HII4_ACTDE Actinidin Act2a	6.8615e-11
comp19141_c0	Q09KA1	Blattella germanica	Q09KA1_BLAGE Receptor for activated protein kinase C-like	3.89109e-10
comp18785_c0	Q8L5K9	Salsola kali	Q8L5K9_SALKA Major antigen-like protein	2.61871e-11
comp698112_c0	Q92260	Penicillium citrinum	HSP70_PENCI Heat shock 70 kDa protein (Fragment)	3.79607e-60
comp92050_c0	Q599I0	Triticum aestivum	Q599I0_WHEAT HMW subunit of glutenin 1Dx2.2* (Fragment)	2.99849e-06
comp22287_c1	Q09KA1	Blattella germanica	Q09KA1_BLAGE Receptor for activated protein kinase C-like	5.09541e-171
comp20170_c3	Q1M0Y4	Periplaneta americana	Q1M0Y4_PERAM Per a 5 allergen	2.2402e-34
comp22629_c1	Q8L5K9	Salsola kali	Q8L5K9_SALKA Major antigen-like protein	1.99841e-10
comp21521_c0	Q1JPB9	Bos taurus	PA2G3_BOVIN Group 3 secretory phospholipase A2	1.86931e-30
comp9986_c1	Q09KA1	Blattella germanica	Q09KA1_BLAGE Receptor for activated protein kinase C-like	4.16668e-12
comp19450_c0	Q09KA1	Blattella germanica	Q09KA1_BLAGE Receptor for activated protein kinase C-like	3.10242e-07
comp22580_c23	Q75N34	Dioscorea polystachya	Q75N34_9LILI Tuber storage protein	8.11505e-10
comp23430_c0	P43067	Candida albicans	ADH1_CANAX Alcohol dehydrogenase 1	2.97685e-18
comp22504_c16	A2V733	Paralithodes camtschaticus	A2V733_PARCM Tropomyosin fast isoform	4.72177e-06
comp350658_c0	Q00002	Alternaria alternata	PDI_ALTAL Protein disulfide-isomerase (Fragment)	1.25384e-19
comp20467_c1	P06293	Hordeum vulgare	SPZ4_HORVU Serpin-Z4	2.47468e-07
comp10177_c0	P40918	Davidiella tassiana	HSP70_DAVTA Heat shock 70 kDa protein	9.99948e-143
comp8458_c0	E7CGC5	Penaeus monodon	E7CGC5_PENMO Troponin C	2.09137e-15
comp187231_c0	B0YCV9	Neosartorya fumigata (strain CEA10 / CBS 144.89 / FGSC A1163)	B0YCV9_ASPFC NAD-dependent formate dehydrogenase AciA/Fdh	0
comp20835_c0	Q8TFM8	Fusarium culmorum	THIO_FUSCU Thioredoxin-like protein	2.91405e-08
comp1107752_c0	Q09KA1	Blattella germanica	Q09KA1_BLAGE Receptor for activated protein kinase C-like	1.94388e-09
comp898_c0	L7V1I9	Anisakis simplex	L7V1I9_ANISI Ani s 2 allergen	9.10016e-07
comp972235_c0	B0L807	Cladosporium cladosporioides	B0L807_9PEZI Vacuolar serine protease (Fragment)	6.63269e-37
comp769561_c0	Q2KM81	Artemisia vulgaris	Q2KM81_ARTVU Polcalcin	7.25848e-23
comp11502_c1	P40108	Davidiella tassiana	ALDH_DAVTA Aldehyde dehydrogenase	2.7972e-59
comp22499_c0	P42041	Alternaria alternata	ALDH_ALTAL Aldehyde dehydrogenase	8.2671e-105
comp393128_c0	Q96VP3	Cochliobolus lunatus	CYC_COCLU Cytochrome c	1.18283e-55
comp396061_c0	F2RM35	Homo sapiens	F2RM35_HUMAN Serine protease	3.87039e-06
comp393597_c0	F8RW92	Hevea brasiliensis	F8RW92_HEVBR Peptidyl-prolyl cis-trans isomerase	8.92653e-103
comp11754_c1	Q9FSY7	Corylus avellana	Q9FSY7_CORAV Putative luminal binding protein	8.78894e-58
comp20209_c1	Q53QT2	Homo sapiens	Q53QT2_HUMAN Putative uncharacterized protein TPO (Fragment)	2.66823e-06
comp22561_c14	Q8L5K9	Salsola kali	Q8L5K9_SALKA Major antigen-like protein	4.2425e-07
comp20958_c0	Q546G3	Homo sapiens	Q546G3_HUMAN Kallikrein 3, (Prostate specific antigen), isoform CRA_m	1.12013e-23
comp191127_c0	B7ERQ1	Oryza sativa subsp. japonica	B7ERQ1_ORYSJ Peroxiredoxin	1.1331e-14
comp22407_c25	P02465	Bos taurus	CO1A2_BOVIN Collagen alpha-2(I) chain	6.82694e-06
comp21201_c3	M4WGA6	Culicoides obsoletus	M4WGA6_CULOB Cul o 1 allergen	4.71603e-11
comp352683_c0	D0IQ05	Triticum aestivum	D0IQ05_WHEAT High-molecular-weight glutenin Dx5	1.3865e-06
comp22506_c0	B0UXD8	Homo sapiens	B0UXD8_HUMAN MHC class II antigen	5.09906e-73
comp619252_c0	B7ERQ1	Oryza sativa subsp. japonica	B7ERQ1_ORYSJ Peroxiredoxin	1.05766e-16
comp7727_c0	Q15555	Homo sapiens	MARE2_HUMAN Microtubule-associated protein RP/EB family member 2	6.16248e-17
comp22030_c0	Q0PV91	Beauveria bassiana	Q0PV91_BEABA Putative aldehyde dehydrogenase	4.43915e-150
comp22323_c13	F1MD77	Bos taurus	F1MD77_BOVIN Uncharacterized protein	8.02647e-11
comp319119_c0	Q13765	Homo sapiens	NACA_HUMAN Nascent polypeptide-associated complex subunit alpha	2.54388e-27
comp95557_c0	E3VWM1	Davidiella tassiana	E3VWM1_DAVTA NADP-dependent mannitol dehydrogenase	4.09509e-89
comp26157_c0	B0XUJ3	Neosartorya fumigata (strain CEA10 / CBS 144.89 / FGSC A1163)	B0XUJ3_ASPFC Sorbitol/xylulose reductase Sou1-like, putative	1.33851e-14
comp335781_c0	P02465	Bos taurus	CO1A2_BOVIN Collagen alpha-2(I) chain	2.87537e-06
comp16394_c0	C9WMM5	Apis mellifera	VCP_APIME Venom serine carboxypeptidase	1.87606e-128
comp202500_c0	Q7XAV2	Solanum lycopersicum	Q7XAV2_SOLLC Superoxide dismutase [Cu-Zn]	2.05984e-28
comp20578_c0	F2RM35	Homo sapiens	F2RM35_HUMAN Serine protease	4.52039e-45
comp21817_c0	P37837	Homo sapiens	TALDO_HUMAN Transaldolase	0
comp22300_c12	P0C0Y4	Alternaria alternata	MTDH_ALTAL Probable NADP-dependent mannitol dehydrogenase	5.69078e-08
comp19104_c0	M5E6V3	Malassezia sympodialis (strain ATCC 42132)	M5E6V3_MALS4 Thioredoxin	3.44596e-21
comp16350_c0	Q8L5K9	Salsola kali	Q8L5K9_SALKA Major antigen-like protein	2.59711e-08
comp21302_c2	Q09KA1	Blattella germanica	Q09KA1_BLAGE Receptor for activated protein kinase C-like	1.39985e-18
comp22287_c21	Q8L5K9	Salsola kali	Q8L5K9_SALKA Major antigen-like protein	6.65296e-20
comp22319_c18	Q8WNR9	Felis catus	CYTA_FELCA Cystatin-A	1.72628e-16
comp19452_c1	F1MD77	Bos taurus	F1MD77_BOVIN Uncharacterized protein	4.89607e-07
comp16002_c0	P00784	Carica papaya	PAPA1_CARPA Papain	8.41152e-29
comp22670_c15	Q8L5K9	Salsola kali	Q8L5K9_SALKA Major antigen-like protein	3.42831e-06
comp266840_c0	D6RVY4	Triticum aestivum	D6RVY4_WHEAT Low molecular glutenin subunit (Fragment)	7.78912e-06
comp635756_c0	Q5VLJ6	Hevea brasiliensis	Q5VLJ6_HEVBR 50 kDa protein	5.38859e-17
comp22117_c6	Q09KA1	Blattella germanica	Q09KA1_BLAGE Receptor for activated protein kinase C-like	1.40131e-15
comp22115_c16	P05387	Homo sapiens	RLA2_HUMAN 60S acidic ribosomal protein P2	2.76766e-22
comp177675_c0	C4YHS0	Candida albicans (strain WO-1)	C4YHS0_CANAW Fructose-bisphosphate aldolase	6.03748e-68
comp16235_c0	P00591	Sus scrofa	LIPP_PIG Pancreatic triacylglycerol lipase	2.89225e-35
comp20631_c0	F1S663	Sus scrofa	F1S663_PIG Uncharacterized protein	2.49539e-06
comp523728_c0	F2RM37	Homo sapiens	F2RM37_HUMAN Coagulation factor IX	2.01732e-12
comp4207_c0	P92919	Apium graveolens	CB23_APIGR Chlorophyll a-b binding protein, chloroplastic	1.12823e-41
comp18296_c0	D3U328	Triticum aestivum	D3U328_WHEAT Low molecular weight glutenin subunit D3-3	2.11542e-11
comp908194_c0	B0Y324	Neosartorya fumigata (strain CEA10 / CBS 144.89 / FGSC A1163)	B0Y324_ASPFC Molecular chaperone Mod-E/Hsp90	8.55868e-46
comp22682_c6	Q8L5K9	Salsola kali	Q8L5K9_SALKA Major antigen-like protein	2.16426e-08
comp9587_c0	P80198	Hordeum vulgare	HOG3_HORVU Gamma-hordein-3	2.74735e-06
comp16614_c0	P43067	Candida albicans	ADH1_CANAX Alcohol dehydrogenase 1	1.15785e-08
comp22522_c14	B0XSL2	Neosartorya fumigata (strain CEA10 / CBS 144.89 / FGSC A1163)	B0XSL2_ASPFC 60S ribosomal protein L3	1.90456e-95
comp19733_c0	Q09KA1	Blattella germanica	Q09KA1_BLAGE Receptor for activated protein kinase C-like	2.89279e-07
comp781761_c0	B0FZ76	Aspergillus oryzae	B0FZ76_ASPOZ Alpha-amylase	4.39733e-27
comp16750_c0	C1KEU0	Salsola kali	C1KEU0_SALKA Sal k 3 pollen allergen (Fragment)	2.62465e-22
comp5291_c0	B7XC66	Crassostrea gigas	B7XC66_CRAGI Tropomyosin	1.02165e-07
comp22072_c11	G1MVN4	Meleagris gallopavo	G1MVN4_MELGA Uncharacterized protein (Fragment)	1.32625e-06
comp648546_c0	F8RW92	Hevea brasiliensis	F8RW92_HEVBR Peptidyl-prolyl cis-trans isomerase	2.38065e-41
comp22168_c3	Q09KA1	Blattella germanica	Q09KA1_BLAGE Receptor for activated protein kinase C-like	2.95398e-06
comp16270_c0	P13693	Homo sapiens	TCTP_HUMAN Translationally-controlled tumor protein	5.02959e-31
comp16309_c0	Q71EE1	Hevea brasiliensis	Q71EE1_HEVBR Heat shock protein	0
comp22574_c26	P10184	Gallus gallus	IOV7_CHICK Ovoinhibitor	5.82735e-07
comp110692_c0	Q9ZS24	Castanea sativa	Q9ZS24_CASSA Cytosolic class I small heat-shock protein HSP17.5	2.74042e-09
comp21126_c0	Q8L5K9	Salsola kali	Q8L5K9_SALKA Major antigen-like protein	4.78134e-15
comp16158_c0	P00591	Sus scrofa	LIPP_PIG Pancreatic triacylglycerol lipase	1.1559e-43
comp21933_c1	B2D0J4	Apis mellifera	VDPP4_APIME Venom dipeptidyl peptidase 4	2.14465e-13
comp22574_c27	Q8L5K9	Salsola kali	Q8L5K9_SALKA Major antigen-like protein	6.88272e-21
comp18359_c0	Q8L5K9	Salsola kali	Q8L5K9_SALKA Major antigen-like protein	2.98428e-06
comp15996_c1	D2TE73	Triticum aestivum	D2TE73_WHEAT Tri a Bd 27K (Fragment)	1.74339e-21
comp19437_c3	G1MYK6	Meleagris gallopavo	G1MYK6_MELGA Ovalbumin	3.48512e-13
comp188188_c0	C1KEU0	Salsola kali	C1KEU0_SALKA Sal k 3 pollen allergen (Fragment)	2.21035e-102
comp8920_c0	P0C0Y4	Alternaria alternata	MTDH_ALTAL Probable NADP-dependent mannitol dehydrogenase	1.8399e-17
comp22282_c8	P00735	Bos taurus	THRB_BOVIN Prothrombin	4.57184e-07
comp18582_c1	A5HIJ1	Actinidia deliciosa	A5HIJ1_ACTDE Cysteine protease Cp1	4.29511e-51
comp20210_c1	Q8L5K9	Salsola kali	Q8L5K9_SALKA Major antigen-like protein	6.741e-09
comp22330_c21	A1YDT6	Cochliobolus lunatus	A1YDT6_COCLU Can a 1 allergen-like	1.20357e-06
comp20471_c0	P10253	Homo sapiens	LYAG_HUMAN Lysosomal alpha-glucosidase	2.07082e-73
comp21858_c2	B2D0J5	Apis mellifera	EST6_APIME Venom carboxylesterase-6	8.10679e-31
comp17235_c0	P93680	Persea americana	P93680_PERAE Endochitinase	9.6326e-157
comp22660_c2	Q8L5K9	Salsola kali	Q8L5K9_SALKA Major antigen-like protein	6.72559e-07
comp22723_c5	Q546R6	Zea mays	Q546R6_MAIZE Flavin containing polyamine oxidase	3.00482e-17
comp814504_c0	I1CLC6	Rhizopus delemar (strain RA 99-880 / ATCC MYA-4621 / FGSC 9543 / NRRL 43880)	I1CLC6_RHIO9 Endopeptidase	8.70004e-11
comp17404_c0	A5HIJ6	Actinidia deliciosa	A5HIJ6_ACTDE Cysteine protease Cp6	1.22952e-86
comp20423_c0	A9YSK4	Triticum aestivum	A9YSK4_WHEAT High molecular weight glutenin subunit	5.94338e-06
comp4861_c0	D0MQ50	Alternaria alternata	D0MQ50_ALTAL TCTP	6.50784e-21
comp22637_c14	B7ERQ1	Oryza sativa subsp. japonica	B7ERQ1_ORYSJ Peroxiredoxin	4.10302e-20
comp20238_c0	Q09KA1	Blattella germanica	Q09KA1_BLAGE Receptor for activated protein kinase C-like	3.58862e-23
comp20917_c1	F1S663	Sus scrofa	F1S663_PIG Uncharacterized protein	2.47781e-19
comp667297_c0	Q43220	Triticum aestivum	Q43220_WHEAT Peroxidase	1.65294e-15
comp19951_c0	Q5BLY5	Apis mellifera	ACPH1_APIME Venom acid phosphatase Acph-1	8.49002e-18
comp539983_c0	O64943	Juniperus oxycedrus	POLC2_JUNOX Polcalcin Jun o 2	1.26412e-15
comp22268_c9	Q8L5K9	Salsola kali	Q8L5K9_SALKA Major antigen-like protein	2.64273e-18
comp1081558_c0	C0H9I1	Salmo salar	C0H9I1_SALSA Fructose-bisphosphate aldolase	6.83026e-33
comp21574_c1	A7UMC0	Sinonovacula constricta	A7UMC0_SINCO Tropomysin	1.53356e-08
comp21731_c0	M4M2H6	Melicertus latisulcatus	M4M2H6_9EUCA Tropomyosin	5.71025e-12
comp22103_c10	Q09KA1	Blattella germanica	Q09KA1_BLAGE Receptor for activated protein kinase C-like	1.17556e-06
comp10007_c0	Q0PV91	Beauveria bassiana	Q0PV91_BEABA Putative aldehyde dehydrogenase	1.36333e-95
comp21170_c4	P32926	Homo sapiens	DSG3_HUMAN Desmoglein-3	1.13003e-13
comp22571_c6	P67869	Gallus gallus	CSK2B_CHICK Casein kinase II subunit beta	2.10313e-48
comp615833_c0	B0XP55	Neosartorya fumigata (strain CEA10 / CBS 144.89 / FGSC A1163)	B0XP55_ASPFC 40S ribosomal protein S3, putative	1.03197e-28
comp16176_c0	A2QTS7	Aspergillus niger (strain CBS 513.88 / FGSC A1513)	A2QTS7_ASPNC Catalase	1.68508e-105
comp22113_c2	P32926	Homo sapiens	DSG3_HUMAN Desmoglein-3	1.47127e-18
comp22618_c4	P02465	Bos taurus	CO1A2_BOVIN Collagen alpha-2(I) chain	8.85017e-06
comp19217_c0	L7V1I9	Anisakis simplex	L7V1I9_ANISI Ani s 2 allergen	7.80743e-122
comp24463_c1	P29291	Homarus americanus	TNNCB_HOMAM Troponin C, isoform 2B	6.22359e-17
comp450985_c0	Q1X6L0	Anisakis simplex	Q1X6L0_ANISI Cytochrome b	1.77765e-24
comp22156_c0	B2D0J5	Apis mellifera	EST6_APIME Venom carboxylesterase-6	1.61787e-32
comp22869_c0	E1XUQ3	Plodia interpunctella	E1XUQ3_PLOIN Thioredoxin	4.67838e-25
comp19198_c0	Q706V4	Hevea brasiliensis	Q706V4_HEVBR Patatin (Fragment)	1.95912e-08
comp350872_c0	P92919	Apium graveolens	CB23_APIGR Chlorophyll a-b binding protein, chloroplastic	7.24153e-07
comp22064_c0	P32926	Homo sapiens	DSG3_HUMAN Desmoglein-3	1.37131e-25
comp206_c0	Q92260	Penicillium citrinum	HSP70_PENCI Heat shock 70 kDa protein (Fragment)	3.52997e-77
comp5662_c0	B0YB25	Neosartorya fumigata (strain CEA10 / CBS 144.89 / FGSC A1163)	B0YB25_ASPFC Malate dehydrogenase	2.18463e-174
comp8046_c0	Q6XQ13	Manihot esculenta	Q6XQ13_MANES Glutamic acid-rich protein	6.0157e-06
comp30836_c0	B2R6A7	Homo sapiens	B2R6A7_HUMAN Glucosylceramidase	2.71974e-112
comp12374_c0	A5HIJ1	Actinidia deliciosa	A5HIJ1_ACTDE Cysteine protease Cp1	1.68122e-27
comp22520_c0	Q8L5K9	Salsola kali	Q8L5K9_SALKA Major antigen-like protein	6.85587e-08
comp245646_c0	A1E2H5	Lactuca sativa	A1E2H5_LACSA Non-specific lipid-transfer protein	5.47183e-46
comp317961_c0	P43396	Coffea arabica	MT1_COFAR Metallothionein-like protein 1	4.83974e-10
comp18596_c0	Q8L5K9	Salsola kali	Q8L5K9_SALKA Major antigen-like protein	7.4976e-08
comp19143_c0	B0XYP8	Neosartorya fumigata (strain CEA10 / CBS 144.89 / FGSC A1163)	B0XYP8_ASPFC Peptidyl-prolyl cis-trans isomerase	3.97361e-50
comp22028_c0	P02465	Bos taurus	CO1A2_BOVIN Collagen alpha-2(I) chain	4.73668e-12
comp762865_c0	S5VXK9	Alternaria alternata	S5VXK9_ALTAL Superoxide dismutase	5.60285e-07
comp16267_c1	Q71EE1	Hevea brasiliensis	Q71EE1_HEVBR Heat shock protein	0
comp20584_c0	B0XSL2	Neosartorya fumigata (strain CEA10 / CBS 144.89 / FGSC A1163)	B0XSL2_ASPFC 60S ribosomal protein L3	6.31348e-50
comp22670_c10	Q09KA1	Blattella germanica	Q09KA1_BLAGE Receptor for activated protein kinase C-like	6.22347e-10
comp22396_c8	F1S663	Sus scrofa	F1S663_PIG Uncharacterized protein	4.05407e-07
comp20713_c0	Q09KA1	Blattella germanica	Q09KA1_BLAGE Receptor for activated protein kinase C-like	6.65226e-09
comp21586_c0	Q53Y83	Homo sapiens	Q53Y83_HUMAN Galactosidase, alpha	2.44628e-87
comp1106987_c0	Q547Q0	Solanum lycopersicum	Q547Q0_SOLLC Minor allergen beta-fructofuranosidase	1.06993e-47
comp16267_c0	B0Y324	Neosartorya fumigata (strain CEA10 / CBS 144.89 / FGSC A1163)	B0Y324_ASPFC Molecular chaperone Mod-E/Hsp90	5.43653e-57
comp19966_c4	Q8L5K9	Salsola kali	Q8L5K9_SALKA Major antigen-like protein	2.95039e-07
comp22377_c0	P40108	Davidiella tassiana	ALDH_DAVTA Aldehyde dehydrogenase	3.78117e-60
comp21383_c0	P93693	Triticum aestivum	SPZ1B_WHEAT Serpin-Z1B	6.95728e-35
comp22287_c8	F5A6F3	Procambarus clarkii	F5A6F3_PROCL Ferritin	2.57798e-25
comp22754_c0	Q2V0V1	Ommastrephes bartramii	Q2V0V1_OMMBA Tropomyosin	5.68847e-07
comp251081_c0	B0YDL9	Neosartorya fumigata (strain CEA10 / CBS 144.89 / FGSC A1163)	B0YDL9_ASPFC Allergen Asp F3	4.49645e-69
comp22753_c9	P00591	Sus scrofa	LIPP_PIG Pancreatic triacylglycerol lipase	6.7414e-23
comp17887_c0	P00729	Saccharomyces cerevisiae (strain ATCC 204508 / S288c)	CBPY_YEAST Carboxypeptidase Y	2.60021e-12
comp22557_c12	Q1RQI9	Malassezia sympodialis	Q1RQI9_MALSM Thioredoxin (Fragment)	3.08044e-06
comp769467_c0	A8PS64	Malassezia globosa (strain ATCC MYA-4612 / CBS 7966)	A8PS64_MALGO Uncharacterized protein	9.10759e-28
comp21640_c3	B7XC70	Solen strictus	B7XC70_9BIVA Tropomyosin	1.68343e-07
comp14_c1	Q13753	Homo sapiens	LAMC2_HUMAN Laminin subunit gamma-2	2.32182e-06
comp22746_c3	B0XYP8	Neosartorya fumigata (strain CEA10 / CBS 144.89 / FGSC A1163)	B0XYP8_ASPFC Peptidyl-prolyl cis-trans isomerase	3.72557e-30
comp19563_c0	Q8L5K9	Salsola kali	Q8L5K9_SALKA Major antigen-like protein	2.41825e-09
comp229146_c0	B0XYP8	Neosartorya fumigata (strain CEA10 / CBS 144.89 / FGSC A1163)	B0XYP8_ASPFC Peptidyl-prolyl cis-trans isomerase	1.03644e-54
comp319273_c0	F2RM37	Homo sapiens	F2RM37_HUMAN Coagulation factor IX	1.07017e-10
comp22547_c10	Q09KA1	Blattella germanica	Q09KA1_BLAGE Receptor for activated protein kinase C-like	1.59871e-13
comp15699_c0	Q8L5K9	Salsola kali	Q8L5K9_SALKA Major antigen-like protein	2.2807e-13
comp82822_c0	Q647J6	Cynodon dactylon	Q647J6_CYNDA Cyn d 24 (Fragment)	1.03482e-15
comp20071_c0	P00735	Bos taurus	THRB_BOVIN Prothrombin	7.42334e-40
comp22247_c12	A9XZZ0	Thermomyces lanuginosus	A9XZZ0_THELA Lipase	4.04466e-06
comp121058_c0	P02070	Bos taurus	HBB_BOVIN Hemoglobin subunit beta	7.35819e-78
comp16460_c0	P46273	Candida albicans (strain SC5314 / ATCC MYA-2876)	PGK_CANAL Phosphoglycerate kinase	0
comp5491_c0	C6ETB6	Triticum aestivum	C6ETB6_WHEAT Peroxidase	4.50201e-120
comp9121_c0	B0XYP8	Neosartorya fumigata (strain CEA10 / CBS 144.89 / FGSC A1163)	B0XYP8_ASPFC Peptidyl-prolyl cis-trans isomerase	6.89358e-66
comp2328_c0	B0XQ69	Neosartorya fumigata (strain CEA10 / CBS 144.89 / FGSC A1163)	B0XQ69_ASPFC Aminotransferase, class V, putative	1.1628e-72
comp59003_c0	Q8L5K9	Salsola kali	Q8L5K9_SALKA Major antigen-like protein	9.99443e-14
comp22047_c2	F1S663	Sus scrofa	F1S663_PIG Uncharacterized protein	6.1076e-12
comp21005_c2	F1MD77	Bos taurus	F1MD77_BOVIN Uncharacterized protein	7.4183e-19
comp22375_c7	P00591	Sus scrofa	LIPP_PIG Pancreatic triacylglycerol lipase	3.04489e-53
comp24245_c0	P10253	Homo sapiens	LYAG_HUMAN Lysosomal alpha-glucosidase	0
comp22539_c17	Q8L5K9	Salsola kali	Q8L5K9_SALKA Major antigen-like protein	2.10161e-08
comp19587_c0	M5EAX2	Malassezia sympodialis (strain ATCC 42132)	M5EAX2_MALS4 Allergen	6.6779e-47
comp22349_c7	P32926	Homo sapiens	DSG3_HUMAN Desmoglein-3	1.61239e-14
comp618490_c0	Q870B9	Rhodotorula mucilaginosa	ENO_RHOMI Enolase	4.12253e-89
comp21889_c0	K4CP63	Solanum lycopersicum	K4CP63_SOLLC Uncharacterized protein	8.88279e-168
comp22446_c3	O96064	Mytilus galloprovincialis	MYSP_MYTGA Paramyosin	2.35983e-14
comp22021_c0	Q1M0Y2	Blomia tropicalis	Q1M0Y2_BLOTA Blo t allergen	4.01592e-112
comp21785_c1	F1MD77	Bos taurus	F1MD77_BOVIN Uncharacterized protein	8.13858e-13
comp17260_c0	Q9URR8	Penicillium chrysogenum	Q9URR8_PENCH Beta-hexosaminidase	5.95558e-56
comp22401_c10	Q7M4I3	Bombus pensylvanicus	SP4_BOMPE Venom protease	1.03831e-26
comp12384_c1	M5EAX2	Malassezia sympodialis (strain ATCC 42132)	M5EAX2_MALS4 Allergen	1.01729e-36
comp22005_c0	Q8L5K9	Salsola kali	Q8L5K9_SALKA Major antigen-like protein	1.86393e-16
comp6226_c0	Q5K4L5	Nicotiana tabacum	Q5K4L5_TOBAC Villin 1 (Fragment)	2.32168e-11
comp896_c1	G1MYK6	Meleagris gallopavo	G1MYK6_MELGA Ovalbumin	3.4934e-48
comp22590_c17	B2D0J5	Apis mellifera	EST6_APIME Venom carboxylesterase-6	4.03924e-26
comp463831_c0	B0XP55	Neosartorya fumigata (strain CEA10 / CBS 144.89 / FGSC A1163)	B0XP55_ASPFC 40S ribosomal protein S3, putative	1.49985e-42
comp20707_c0	Q59GZ9	Homo sapiens	Q59GZ9_HUMAN Thyroid peroxidase isoform d variant (Fragment)	8.59043e-43
comp21490_c0	F1MD77	Bos taurus	F1MD77_BOVIN Uncharacterized protein	1.69569e-14
comp229849_c0	C1KEU0	Salsola kali	C1KEU0_SALKA Sal k 3 pollen allergen (Fragment)	1.29782e-57
comp17931_c1	M5EAX2	Malassezia sympodialis (strain ATCC 42132)	M5EAX2_MALS4 Allergen	3.31233e-09
comp25611_c0	Q9URR8	Penicillium chrysogenum	Q9URR8_PENCH Beta-hexosaminidase	8.5455e-56
comp454726_c0	Q2V6Q5	Penicillium citrinum	Q2V6Q5_PENCI Catalase	3.20778e-33
comp16133_c0	Q09KA1	Blattella germanica	Q09KA1_BLAGE Receptor for activated protein kinase C-like	2.01879e-14
comp23405_c0	B2D0J5	Apis mellifera	EST6_APIME Venom carboxylesterase-6	6.67371e-50
comp7934_c0	P0C954	Neosartorya fumigata (strain ATCC MYA-4609 / Af293 / CBS 101355 / FGSC A1100)	GEL2_ASPFU 1,3-beta-glucanosyltransferase gel2	1.8567e-81
comp21990_c2	P32926	Homo sapiens	DSG3_HUMAN Desmoglein-3	4.73902e-11
comp742851_c0	Q0PV91	Beauveria bassiana	Q0PV91_BEABA Putative aldehyde dehydrogenase	1.10193e-13
comp19402_c0	Q09KA1	Blattella germanica	Q09KA1_BLAGE Receptor for activated protein kinase C-like	6.51498e-10
comp20734_c0	M5EAX2	Malassezia sympodialis (strain ATCC 42132)	M5EAX2_MALS4 Allergen	1.87366e-39
comp3176_c0	Q7Y0S1	Solanum lycopersicum	Q7Y0S1_SOLLC Chitinase	1.54911e-55
comp22938_c0	B2D0J5	Apis mellifera	EST6_APIME Venom carboxylesterase-6	4.03097e-47
comp16362_c0	Q09KA1	Blattella germanica	Q09KA1_BLAGE Receptor for activated protein kinase C-like	2.29532e-16
comp21926_c9	P00780	Bacillus licheniformis	SUBT_BACLI Subtilisin Carlsberg	6.62104e-14
comp324114_c0	Q09KA1	Blattella germanica	Q09KA1_BLAGE Receptor for activated protein kinase C-like	8.57958e-06
comp7715_c0	Q28050	Bos taurus	S10A7_BOVIN Protein S100-A7	9.51588e-11
comp536191_c0	I1CLC6	Rhizopus delemar (strain RA 99-880 / ATCC MYA-4621 / FGSC 9543 / NRRL 43880)	I1CLC6_RHIO9 Endopeptidase	3.76089e-38
comp18796_c0	Q8L5K9	Salsola kali	Q8L5K9_SALKA Major antigen-like protein	9.05635e-07
comp21066_c0	P10969	Triticum aestivum	AGI3_WHEAT Agglutinin isolectin 3 (Fragment)	1.95623e-07
comp604099_c0	Q7Y1X1	Hevea brasiliensis	EST_HEVBR Esterase	2.19613e-07
comp957957_c0	Q8NKB7	Alternaria alternata	Q8NKB7_ALTAL Putative nuclear transport factor 2	1.07065e-17
comp18582_c0	P00784	Carica papaya	PAPA1_CARPA Papain	4.31591e-23
comp20689_c0	H2DF84	Daucus carota	H2DF84_DAUCA Peptidyl-prolyl cis-trans isomerase	6.79359e-40
comp23479_c0	P46273	Candida albicans (strain SC5314 / ATCC MYA-2876)	PGK_CANAL Phosphoglycerate kinase	4.46595e-162
comp15540_c0	Q8L5K9	Salsola kali	Q8L5K9_SALKA Major antigen-like protein	2.75173e-11
comp363802_c0	C7C4X1	Triticum aestivum	C7C4X1_WHEAT Glyceraldehyde-3-phosphate dehydrogenase	5.01603e-51
comp139088_c0	A6GVD5	Artemisia vulgaris	A6GVD5_ARTVU Art v 2 allergen	8.00657e-47
comp124529_c0	Q0PV93	Beauveria bassiana	Q0PV93_BEABA Putative enolase	0
comp22146_c0	Q71EE1	Hevea brasiliensis	Q71EE1_HEVBR Heat shock protein	0
comp22571_c11	P67869	Gallus gallus	CSK2B_CHICK Casein kinase II subunit beta	4.43988e-10
comp22619_c17	B2D0J5	Apis mellifera	EST6_APIME Venom carboxylesterase-6	3.19093e-40
comp747993_c0	B4E1T1	Homo sapiens	B4E1T1_HUMAN cDNA FLJ54081, highly similar to Keratin, type II cytoskeletal 5	7.10235e-30
comp446710_c0	Q00002	Alternaria alternata	PDI_ALTAL Protein disulfide-isomerase (Fragment)	2.08223e-13
comp20584_c1	B0XSL2	Neosartorya fumigata (strain CEA10 / CBS 144.89 / FGSC A1163)	B0XSL2_ASPFC 60S ribosomal protein L3	4.66097e-26
comp387034_c0	P00735	Bos taurus	THRB_BOVIN Prothrombin	1.75742e-31
comp532848_c0	Q05539	Solanum lycopersicum	CHIA_SOLLC Acidic 26 kDa endochitinase	3.2488e-33
comp17153_c0	Q2KN25	Ambrosia artemisiifolia	Q2KN25_AMBAR Calcium-binding protein	1.46279e-10
comp207287_c0	Q71EE1	Hevea brasiliensis	Q71EE1_HEVBR Heat shock protein	3.26658e-19
comp18933_c0	P01012	Gallus gallus	OVAL_CHICK Ovalbumin	6.84015e-72
comp513123_c0	B0YCV9	Neosartorya fumigata (strain CEA10 / CBS 144.89 / FGSC A1163)	B0YCV9_ASPFC NAD-dependent formate dehydrogenase AciA/Fdh	4.92236e-29
comp133484_c0	P40918	Davidiella tassiana	HSP70_DAVTA Heat shock 70 kDa protein	2.96601e-83
comp22736_c17	O76745	Cimex lectularius	O76745_CIMLE Salivary nitrophorin	2.72955e-08
comp8076_c0	Q00002	Alternaria alternata	PDI_ALTAL Protein disulfide-isomerase (Fragment)	3.86988e-13
comp22719_c0	Q59GZ9	Homo sapiens	Q59GZ9_HUMAN Thyroid peroxidase isoform d variant (Fragment)	8.15827e-07
comp23457_c0	Q13765	Homo sapiens	NACA_HUMAN Nascent polypeptide-associated complex subunit alpha	8.73122e-52
comp23698_c0	A1IKL3	Anisakis simplex	A1IKL3_ANISI Protease inhibitor	2.53953e-10
comp202749_c0	P94072	Arabidopsis thaliana	GL33_ARATH Germin-like protein subfamily 3 member 3	1.08434e-17
comp59533_c0	Q96VP3	Cochliobolus lunatus	CYC_COCLU Cytochrome c	4.72603e-64
comp4009_c0	B7ERQ1	Oryza sativa subsp. japonica	B7ERQ1_ORYSJ Peroxiredoxin	1.54187e-29
comp746934_c0	B0XS20	Neosartorya fumigata (strain CEA10 / CBS 144.89 / FGSC A1163)	B0XS20_ASPFC Glucose-6-phosphate isomerase	2.32899e-15
comp22767_c0	Q8L5K9	Salsola kali	Q8L5K9_SALKA Major antigen-like protein	9.43464e-07
comp964701_c0	P42041	Alternaria alternata	ALDH_ALTAL Aldehyde dehydrogenase	3.83316e-40
comp24237_c0	Q8NKB7	Alternaria alternata	Q8NKB7_ALTAL Putative nuclear transport factor 2	1.14094e-19
comp22097_c0	C7C4X1	Triticum aestivum	C7C4X1_WHEAT Glyceraldehyde-3-phosphate dehydrogenase	2.17503e-169
comp22243_c20	O96064	Mytilus galloprovincialis	MYSP_MYTGA Paramyosin	2.90132e-16
comp247058_c0	Q1X6K9	Anisakis simplex	Q1X6K9_ANISI Cytochrome c oxidase subunit 3	1.28056e-19
comp28184_c0	A9LMH9	Olea europaea	A9LMH9_OLEEU Superoxide dismutase [Cu-Zn]	6.26183e-36
comp24713_c0	Q8L5K9	Salsola kali	Q8L5K9_SALKA Major antigen-like protein	2.82569e-15
comp10119_c0	F1NBL0	Gallus gallus	MUC6_CHICK Mucin-6 (Fragment)	4.54122e-09
comp22298_c10	Q8L5K9	Salsola kali	Q8L5K9_SALKA Major antigen-like protein	4.42121e-06
comp411_c0	Q42661	Capsicum annuum	Q42661_CAPAN L-ascorbate peroxidase	3.24502e-30
comp16962_c1	O81984	Hevea brasiliensis	O81984_HEVBR Patatin	1.57454e-09
comp22561_c7	B0XSF6	Neosartorya fumigata (strain CEA10 / CBS 144.89 / FGSC A1163)	B0XSF6_ASPFC 3-isopropylmalate dehydratase	4.53815e-14
comp21264_c0	B4E1T1	Homo sapiens	B4E1T1_HUMAN cDNA FLJ54081, highly similar to Keratin, type II cytoskeletal 5	3.43922e-27
comp13945_c0	Q00002	Alternaria alternata	PDI_ALTAL Protein disulfide-isomerase (Fragment)	5.31814e-13
comp22456_c16	A5D6I4	Thyrophygus sp. YSL-2003	A5D6I4_9MYRI Tropomyosin	1.25789e-08
comp627424_c0	Q706V4	Hevea brasiliensis	Q706V4_HEVBR Patatin (Fragment)	6.12183e-30
comp556178_c0	Q00002	Alternaria alternata	PDI_ALTAL Protein disulfide-isomerase (Fragment)	2.50663e-25
comp16523_c0	A0ERA8	Blattella germanica	A0ERA8_BLAGE Allergen Bla g 8 (Fragment)	7.34528e-35
comp19384_c2	B2ZPG6	Forcipomyia taiwana	B2ZPG6_FORTA Serine/threonine protein kinase (Fragment)	1.17535e-08
comp266610_c0	Q42661	Capsicum annuum	Q42661_CAPAN L-ascorbate peroxidase	7.74423e-70
comp26150_c0	Q28050	Bos taurus	S10A7_BOVIN Protein S100-A7	4.78675e-06
comp24989_c0	B0XUJ3	Neosartorya fumigata (strain CEA10 / CBS 144.89 / FGSC A1163)	B0XUJ3_ASPFC Sorbitol/xylulose reductase Sou1-like, putative	3.13301e-22
comp20116_c0	Q00002	Alternaria alternata	PDI_ALTAL Protein disulfide-isomerase (Fragment)	1.09807e-08
comp189669_c0	A1DER2	Neosartorya fischeri (strain ATCC 1020 / DSM 3700 / FGSC A1164 / NRRL 181)	A1DER2_NEOFI Superoxide dismutase [Cu-Zn]	4.12651e-82
comp22388_c22	Q8L5K9	Salsola kali	Q8L5K9_SALKA Major antigen-like protein	1.89514e-13
comp169644_c0	G3FLC7	Triticum aestivum	G3FLC7_WHEAT High-molecular-weight glutenin subunit	6.1248e-06
comp21867_c0	Q09KA1	Blattella germanica	Q09KA1_BLAGE Receptor for activated protein kinase C-like	9.259e-17
comp21325_c0	E0VRN0	Pediculus humanus subsp. corporis	E0VRN0_PEDHC Tropomyosin-2, putative	6.29517e-07
comp22498_c0	Q2V0V0	Octopus vulgaris	Q2V0V0_OCTVU Tropomyosin	4.34163e-08
comp20795_c0	P00591	Sus scrofa	LIPP_PIG Pancreatic triacylglycerol lipase	3.5e-41
comp16430_c1	Q546R6	Zea mays	Q546R6_MAIZE Flavin containing polyamine oxidase	4.36949e-24
comp22243_c33	F1MD77	Bos taurus	F1MD77_BOVIN Uncharacterized protein	6.14166e-95
comp19377_c0	G1MYK6	Meleagris gallopavo	G1MYK6_MELGA Ovalbumin	1.11185e-30
comp21699_c1	F1MD77	Bos taurus	F1MD77_BOVIN Uncharacterized protein	7.16125e-130
comp5504_c0	Q9FSY7	Corylus avellana	Q9FSY7_CORAV Putative luminal binding protein	3.5512e-17
comp16699_c1	C1KEU0	Salsola kali	C1KEU0_SALKA Sal k 3 pollen allergen (Fragment)	9.02881e-38
comp20454_c0	Q8L5K9	Salsola kali	Q8L5K9_SALKA Major antigen-like protein	3.28114e-06
comp19494_c0	P02070	Bos taurus	HBB_BOVIN Hemoglobin subunit beta	3.92127e-87
comp1257700_c0	Q9URR8	Penicillium chrysogenum	Q9URR8_PENCH Beta-hexosaminidase	8.93944e-21
comp159812_c0	Q15555	Homo sapiens	MARE2_HUMAN Microtubule-associated protein RP/EB family member 2	2.177e-18
comp9247_c0	O76745	Cimex lectularius	O76745_CIMLE Salivary nitrophorin	3.22714e-17
comp631115_c0	I3XHP8	Triticum aestivum	I3XHP8_WHEAT Low molecular weight glutenin subunit LMW-6	3.11719e-07
comp3466_c0	Q69BZ7	Penicillium citrinum	Q69BZ7_PENCI Putative uncharacterized protein	4.51698e-24
comp544060_c0	B0Y324	Neosartorya fumigata (strain CEA10 / CBS 144.89 / FGSC A1163)	B0Y324_ASPFC Molecular chaperone Mod-E/Hsp90	7.90605e-43
comp21596_c0	P92919	Apium graveolens	CB23_APIGR Chlorophyll a-b binding protein, chloroplastic	3.2702e-167
comp19466_c1	A5HIJ4	Actinidia deliciosa	A5HIJ4_ACTDE Cysteine protease Cp4	4.36812e-13
comp8181_c0	A5HIJ1	Actinidia deliciosa	A5HIJ1_ACTDE Cysteine protease Cp1	1.35165e-65
comp163097_c0	Q8L5K9	Salsola kali	Q8L5K9_SALKA Major antigen-like protein	1.59664e-11
comp146206_c0	Q9HF12	Penicillium oxalicum	Q9HF12_PENOX Vacuolar serine protease	6.26066e-176
comp965997_c0	B0XQ69	Neosartorya fumigata (strain CEA10 / CBS 144.89 / FGSC A1163)	B0XQ69_ASPFC Aminotransferase, class V, putative	4.0452e-31
comp22243_c27	P0C0Y4	Alternaria alternata	MTDH_ALTAL Probable NADP-dependent mannitol dehydrogenase	1.05096e-16
comp268630_c0	Q42661	Capsicum annuum	Q42661_CAPAN L-ascorbate peroxidase	2.31305e-66
comp169302_c0	A1KXI0	Blomia tropicalis	A1KXI0_BLOTA Blo t 1 allergen	2.53824e-18
comp15036_c0	P00591	Sus scrofa	LIPP_PIG Pancreatic triacylglycerol lipase	1.98439e-29
comp896_c0	G1MYK6	Meleagris gallopavo	G1MYK6_MELGA Ovalbumin	3.00581e-44
comp608053_c0	B0XSL2	Neosartorya fumigata (strain CEA10 / CBS 144.89 / FGSC A1163)	B0XSL2_ASPFC 60S ribosomal protein L3	7.87164e-51
comp22116_c2	Q8L5K9	Salsola kali	Q8L5K9_SALKA Major antigen-like protein	5.12697e-08
comp19652_c1	B2D0J5	Apis mellifera	EST6_APIME Venom carboxylesterase-6	1.26482e-40
comp16240_c0	Q8L5K9	Salsola kali	Q8L5K9_SALKA Major antigen-like protein	6.73059e-07
comp22359_c4	Q09KA1	Blattella germanica	Q09KA1_BLAGE Receptor for activated protein kinase C-like	6.21675e-11
comp19966_c1	Q5BLY5	Apis mellifera	ACPH1_APIME Venom acid phosphatase Acph-1	5.12729e-24
comp22191_c0	P00791	Sus scrofa	PEPA_PIG Pepsin A	5.10704e-138
comp22373_c9	D2KMW0	Fenneropenaeus chinensis	D2KMW0_FENCH Tropomyosin	7.2823e-12
comp22270_c3	Q00002	Alternaria alternata	PDI_ALTAL Protein disulfide-isomerase (Fragment)	5.79378e-15
comp962494_c0	Q9M5L5	Capsicum annuum	Q9M5L5_CAPAN Basic beta-1,3-glucanase	2.10772e-13
comp533967_c0	A2YS08	Oryza sativa subsp. indica	A2YS08_ORYSI Putative uncharacterized protein	2.22742e-06
comp21251_c0	Q09KA1	Blattella germanica	Q09KA1_BLAGE Receptor for activated protein kinase C-like	2.07004e-21
comp22210_c0	Q8L5K9	Salsola kali	Q8L5K9_SALKA Major antigen-like protein	2.8431e-16
comp229347_c0	P00729	Saccharomyces cerevisiae (strain ATCC 204508 / S288c)	CBPY_YEAST Carboxypeptidase Y	4.57486e-125
comp20295_c0	L7V1I9	Anisakis simplex	L7V1I9_ANISI Ani s 2 allergen	3.60918e-06
comp178074_c0	M5E6V3	Malassezia sympodialis (strain ATCC 42132)	M5E6V3_MALS4 Thioredoxin	5.90184e-30
comp270825_c0	P00870	Spinacia oleracea	RBS1_SPIOL Ribulose bisphosphate carboxylase small chain	1.55914e-30
comp21133_c0	L7V1I9	Anisakis simplex	L7V1I9_ANISI Ani s 2 allergen	8.09476e-11
comp21714_c0	B2ZPG7	Forcipomyia taiwana	B2ZPG7_FORTA Eukaryotic translation initiation factor 3 subunit I	2.05077e-09
comp9875_c0	F5A6F3	Procambarus clarkii	F5A6F3_PROCL Ferritin	7.45311e-49
comp19208_c0	K9UTQ8	Jasus lalandii	K9UTQ8_JASLA Tropomyosin	1.57135e-06
comp22354_c13	F8UN02	Ananas comosus	F8UN02_ANACO Cysteine peptidase	1.01156e-30
comp353625_c0	Q647J6	Cynodon dactylon	Q647J6_CYNDA Cyn d 24 (Fragment)	5.02629e-25
comp20917_c2	F1S663	Sus scrofa	F1S663_PIG Uncharacterized protein	5.50281e-07
comp19246_c0	G8IIT0	Vespula vulgaris	G8IIT0_VESVU Vitellogenin	2.85014e-22
comp19966_c6	Q8L5K9	Salsola kali	Q8L5K9_SALKA Major antigen-like protein	1.00256e-06
comp22574_c34	A0T2M3	Cupressus arizonica	A0T2M3_CUPAR Putative Cup a 4 allergen	5.92803e-10
comp24479_c0	Q09KA1	Blattella germanica	Q09KA1_BLAGE Receptor for activated protein kinase C-like	2.45459e-08
comp16426_c0	Q75N34	Dioscorea polystachya	Q75N34_9LILI Tuber storage protein	2.78954e-09
comp1405741_c0	B2R853	Homo sapiens	B2R853_HUMAN cDNA, FLJ93744, highly similar to Homo sapiens keratin 6E (KRT6E), mRNA	2.62026e-39
comp466165_c0	Q8L5K9	Salsola kali	Q8L5K9_SALKA Major antigen-like protein	3.25323e-07
comp609590_c0	Q9URR8	Penicillium chrysogenum	Q9URR8_PENCH Beta-hexosaminidase	1.08602e-23
comp16618_c0	Q59GZ9	Homo sapiens	Q59GZ9_HUMAN Thyroid peroxidase isoform d variant (Fragment)	1.39086e-94
comp20954_c0	Q2KN25	Ambrosia artemisiifolia	Q2KN25_AMBAR Calcium-binding protein	6.69857e-07
comp20397_c0	C0H9I1	Salmo salar	C0H9I1_SALSA Fructose-bisphosphate aldolase	5.2822e-153
comp22566_c6	A1IKL3	Anisakis simplex	A1IKL3_ANISI Protease inhibitor	5.18271e-09
comp45578_c0	C0H9I1	Salmo salar	C0H9I1_SALSA Fructose-bisphosphate aldolase	9.625e-122
comp531125_c0	Q92260	Penicillium citrinum	HSP70_PENCI Heat shock 70 kDa protein (Fragment)	1.53247e-75
comp15905_c0	F2RM37	Homo sapiens	F2RM37_HUMAN Coagulation factor IX	2.50382e-42
comp756024_c0	Q15555	Homo sapiens	MARE2_HUMAN Microtubule-associated protein RP/EB family member 2	1.29255e-60
comp20596_c0	C7E9W0	Stachybotrys chartarum	C7E9W0_STACH SchS21 protein (Fragment)	2.9011e-42
comp21846_c0	A6GVD5	Artemisia vulgaris	A6GVD5_ARTVU Art v 2 allergen	9.27215e-21
comp484433_c0	B0XS20	Neosartorya fumigata (strain CEA10 / CBS 144.89 / FGSC A1163)	B0XS20_ASPFC Glucose-6-phosphate isomerase	2.59509e-71
comp22275_c2	Q09KA1	Blattella germanica	Q09KA1_BLAGE Receptor for activated protein kinase C-like	5.12439e-16
comp4646_c0	P46273	Candida albicans (strain SC5314 / ATCC MYA-2876)	PGK_CANAL Phosphoglycerate kinase	1.04775e-61
comp3220_c0	Q1X6K9	Anisakis simplex	Q1X6K9_ANISI Cytochrome c oxidase subunit 3	6.94319e-08
comp14731_c0	Q8L5K9	Salsola kali	Q8L5K9_SALKA Major antigen-like protein	9.945e-16
comp397116_c0	A7VKE1	Euphausia pacifica	A7VKE1_9EUCA Tropomyosin	1.76122e-06
comp21321_c0	Q402I5	Triticum aestivum	Q402I5_WHEAT Omega-5 gliadin	1.01556e-10
comp245495_c0	D0MQ50	Alternaria alternata	D0MQ50_ALTAL TCTP	3.21833e-64
comp619514_c0	B0Y324	Neosartorya fumigata (strain CEA10 / CBS 144.89 / FGSC A1163)	B0Y324_ASPFC Molecular chaperone Mod-E/Hsp90	6.58904e-20
comp8076_c1	Q00002	Alternaria alternata	PDI_ALTAL Protein disulfide-isomerase (Fragment)	1.08038e-11
comp625620_c0	Q1X6L0	Anisakis simplex	Q1X6L0_ANISI Cytochrome b	1.6541e-17
comp116189_c0	Q9Y8B8	Penicillium citrinum	Q9Y8B8_PENCI Peroxisomal membrane protein	7.74213e-53
comp769592_c0	P29291	Homarus americanus	TNNCB_HOMAM Troponin C, isoform 2B	8.31795e-07
comp289376_c0	Q13765	Homo sapiens	NACA_HUMAN Nascent polypeptide-associated complex subunit alpha	7.98343e-13
comp20707_c1	Q53QT2	Homo sapiens	Q53QT2_HUMAN Putative uncharacterized protein TPO (Fragment)	5.87612e-35
comp22620_c5	B2ZPG7	Forcipomyia taiwana	B2ZPG7_FORTA Eukaryotic translation initiation factor 3 subunit I	3.45086e-06
comp22340_c7	B1A4F7	Vespula vulgaris	VDDP4_VESVU Venom dipeptidyl peptidase 4	1.90631e-44
comp344964_c0	P92919	Apium graveolens	CB23_APIGR Chlorophyll a-b binding protein, chloroplastic	1.51678e-31
comp2877_c0	F2RM37	Homo sapiens	F2RM37_HUMAN Coagulation factor IX	6.88236e-06
comp22574_c8	B6V1G0	Gallus gallus	B6V1G0_CHICK Ovomucoid	5.52572e-09
comp20141_c0	Q8L5K9	Salsola kali	Q8L5K9_SALKA Major antigen-like protein	5.14652e-10
comp18189_c3	P0C954	Neosartorya fumigata (strain ATCC MYA-4609 / Af293 / CBS 101355 / FGSC A1100)	GEL2_ASPFU 1,3-beta-glucanosyltransferase gel2	1.24708e-36
comp402097_c0	I1CLC6	Rhizopus delemar (strain RA 99-880 / ATCC MYA-4621 / FGSC 9543 / NRRL 43880)	I1CLC6_RHIO9 Endopeptidase	5.92367e-32
comp228715_c0	Q71EE1	Hevea brasiliensis	Q71EE1_HEVBR Heat shock protein	3.52317e-22
comp19140_c0	P05547	Astacus leptodactylus	TNNI_ASTLP Troponin I	2.86552e-21
comp5449_c0	B2D0J5	Apis mellifera	EST6_APIME Venom carboxylesterase-6	2.50107e-29
comp22091_c0	Q8L5K9	Salsola kali	Q8L5K9_SALKA Major antigen-like protein	8.01256e-16
comp23100_c0	P17783	Citrullus lanatus	MDHM_CITLA Malate dehydrogenase, mitochondrial	6.35159e-120
comp7929_c0	B7ERQ1	Oryza sativa subsp. japonica	B7ERQ1_ORYSJ Peroxiredoxin	7.57332e-18
comp22386_c0	Q59GZ9	Homo sapiens	Q59GZ9_HUMAN Thyroid peroxidase isoform d variant (Fragment)	9.98809e-14
comp4299_c0	C7E9V9	Stachybotrys chartarum	C7E9V9_STACH Uncharacterized protein (Fragment)	2.28142e-11
comp14389_c0	P10599	Homo sapiens	THIO_HUMAN Thioredoxin	6.21696e-70
comp9794_c0	A5HIJ6	Actinidia deliciosa	A5HIJ6_ACTDE Cysteine protease Cp6	8.29743e-83
comp21904_c0	F1MD77	Bos taurus	F1MD77_BOVIN Uncharacterized protein	5.4297e-32
comp982380_c0	P10253	Homo sapiens	LYAG_HUMAN Lysosomal alpha-glucosidase	4.67865e-09
comp22380_c24	P00974	Bos taurus	BPT1_BOVIN Pancreatic trypsin inhibitor	1.85332e-10
comp178932_c0	B7ERQ1	Oryza sativa subsp. japonica	B7ERQ1_ORYSJ Peroxiredoxin	1.06892e-62
comp22231_c0	Q9Y7F6	Neosartorya fumigata	Q9Y7F6_ASPFM Peptidyl-prolyl cis-trans isomerase (Fragment)	1.29009e-23
comp22298_c2	A1YDT6	Cochliobolus lunatus	A1YDT6_COCLU Can a 1 allergen-like	6.29764e-08
comp22590_c22	Q8L5K9	Salsola kali	Q8L5K9_SALKA Major antigen-like protein	1.08995e-06
comp21739_c0	P00870	Spinacia oleracea	RBS1_SPIOL Ribulose bisphosphate carboxylase small chain	6.65207e-53
comp802617_c0	Q2TL59	Penicillium chrysogenum	Q2TL59_PENCH Calreticulin	1.67746e-16
comp21421_c0	B4E1T1	Homo sapiens	B4E1T1_HUMAN cDNA FLJ54081, highly similar to Keratin, type II cytoskeletal 5	8.01772e-67
comp22382_c5	A8PS64	Malassezia globosa (strain ATCC MYA-4612 / CBS 7966)	A8PS64_MALGO Uncharacterized protein	2.18349e-81
comp3106_c1	P0C0Y4	Alternaria alternata	MTDH_ALTAL Probable NADP-dependent mannitol dehydrogenase	6.20437e-07
comp109250_c0	P49148	Alternaria alternata	RLA1_ALTAL 60S acidic ribosomal protein P1	4.2837e-33
comp24354_c0	P04179	Homo sapiens	SODM_HUMAN Superoxide dismutase [Mn], mitochondrial	9.73741e-91
comp3551_c0	C6ETB1	Triticum aestivum	C6ETB1_WHEAT Peroxidase	1.29113e-37
comp285_c1	G1MVN4	Meleagris gallopavo	G1MVN4_MELGA Uncharacterized protein (Fragment)	8.44235e-06
comp24827_c0	P10184	Gallus gallus	IOV7_CHICK Ovoinhibitor	6.2512e-13
comp20286_c0	P00591	Sus scrofa	LIPP_PIG Pancreatic triacylglycerol lipase	2.84647e-12
comp129828_c0	P00591	Sus scrofa	LIPP_PIG Pancreatic triacylglycerol lipase	6.01312e-41
comp22676_c7	Q8L5K9	Salsola kali	Q8L5K9_SALKA Major antigen-like protein	1.7763e-08
comp20100_c0	Q98UI9	Gallus gallus	MUC5B_CHICK Mucin-5B	3.91031e-07
comp21402_c0	Q7M4I3	Bombus pensylvanicus	SP4_BOMPE Venom protease	1.16459e-39
comp19234_c1	A8PS64	Malassezia globosa (strain ATCC MYA-4612 / CBS 7966)	A8PS64_MALGO Uncharacterized protein	3.29319e-51
comp19055_c0	B0XMT4	Neosartorya fumigata (strain CEA10 / CBS 144.89 / FGSC A1163)	MNS1B_ASPFC Probable mannosyl-oligosaccharide alpha-1,2-mannosidase 1B	5.37653e-20
comp190_c0	Q71EE1	Hevea brasiliensis	Q71EE1_HEVBR Heat shock protein	3.93562e-35
comp22582_c4	Q09KA1	Blattella germanica	Q09KA1_BLAGE Receptor for activated protein kinase C-like	8.76374e-21
comp11909_c0	P32926	Homo sapiens	DSG3_HUMAN Desmoglein-3	1.06002e-09
comp22661_c13	P00591	Sus scrofa	LIPP_PIG Pancreatic triacylglycerol lipase	5.8425e-49
comp291707_c0	P0C954	Neosartorya fumigata (strain ATCC MYA-4609 / Af293 / CBS 101355 / FGSC A1100)	GEL2_ASPFU 1,3-beta-glucanosyltransferase gel2	9.64203e-42
comp22578_c5	Q8L5K9	Salsola kali	Q8L5K9_SALKA Major antigen-like protein	2.28329e-09
comp249499_c0	D0MQ50	Alternaria alternata	D0MQ50_ALTAL TCTP	4.45802e-70
comp19841_c0	Q6NN28	Drosophila melanogaster	Q6NN28_DROME RE21974p	3.3936e-08
comp21875_c0	P92919	Apium graveolens	CB23_APIGR Chlorophyll a-b binding protein, chloroplastic	2.26285e-162
comp21599_c2	P40108	Davidiella tassiana	ALDH_DAVTA Aldehyde dehydrogenase	7.96156e-63
comp21146_c3	H2DF84	Daucus carota	H2DF84_DAUCA Peptidyl-prolyl cis-trans isomerase	1.79838e-46
comp20585_c0	Q8L5K9	Salsola kali	Q8L5K9_SALKA Major antigen-like protein	8.62093e-10
comp1233_c0	Q9URR8	Penicillium chrysogenum	Q9URR8_PENCH Beta-hexosaminidase	1.19703e-10
comp20630_c0	B5AZD6	Streptococcus pneumoniae	B5AZD6_STREE Pneumococcal surface protein C	3.74046e-06
comp25133_c0	G1MVN4	Meleagris gallopavo	G1MVN4_MELGA Uncharacterized protein (Fragment)	1.89122e-27
comp22610_c0	E1BI98	Bos taurus	E1BI98_BOVIN Uncharacterized protein	1.96473e-08
comp405662_c0	Q01412	Solanum lycopersicum	E13A_SOLLC Glucan endo-1,3-beta-glucosidase A	1.37117e-08
comp16646_c1	Q5BLY5	Apis mellifera	ACPH1_APIME Venom acid phosphatase Acph-1	4.79011e-20
comp515638_c0	Q09KA1	Blattella germanica	Q09KA1_BLAGE Receptor for activated protein kinase C-like	1.696e-44
comp19323_c0	M5EAX2	Malassezia sympodialis (strain ATCC 42132)	M5EAX2_MALS4 Allergen	2.73694e-06
comp764829_c0	B7Z731	Homo sapiens	B7Z731_HUMAN Glucosylceramidase	9.6726e-61
comp22216_c4	P00780	Bacillus licheniformis	SUBT_BACLI Subtilisin Carlsberg	2.98078e-11
comp289949_c0	P67869	Gallus gallus	CSK2B_CHICK Casein kinase II subunit beta	2.78287e-151
comp16454_c0	Q8L5K9	Salsola kali	Q8L5K9_SALKA Major antigen-like protein	1.89973e-10
comp19107_c0	Q59GZ9	Homo sapiens	Q59GZ9_HUMAN Thyroid peroxidase isoform d variant (Fragment)	1.25989e-55
comp22446_c18	P93693	Triticum aestivum	SPZ1B_WHEAT Serpin-Z1B	4.47913e-17
comp22055_c0	B0UXD8	Homo sapiens	B0UXD8_HUMAN MHC class II antigen	3.44356e-144
comp22693_c16	O76745	Cimex lectularius	O76745_CIMLE Salivary nitrophorin	4.32128e-19
comp1463775_c0	P10253	Homo sapiens	LYAG_HUMAN Lysosomal alpha-glucosidase	2.78819e-11
comp22387_c5	B7ERQ1	Oryza sativa subsp. japonica	B7ERQ1_ORYSJ Peroxiredoxin	6.46899e-13
comp22603_c23	Q6PWQ1	Neosartorya fumigata	Q6PWQ1_ASPFM alpha-1,2-Mannosidase	2.01543e-35
comp22421_c0	B0FRF9	Litopenaeus vannamei	B0FRF9_LITVA Arginine kinase	3.33254e-138
comp619591_c0	F2RM35	Homo sapiens	F2RM35_HUMAN Serine protease	1.36302e-08
comp74186_c0	Q6JBK3	Zea mays subsp. parviglumis	Q6JBK3_ZEAMP Chitinase	3.74411e-07
comp22796_c1	P05547	Astacus leptodactylus	TNNI_ASTLP Troponin I	1.02557e-23
comp7728_c0	B0XSF6	Neosartorya fumigata (strain CEA10 / CBS 144.89 / FGSC A1163)	B0XSF6_ASPFC 3-isopropylmalate dehydratase	1.27747e-33
comp11361_c0	Q53Y83	Homo sapiens	Q53Y83_HUMAN Galactosidase, alpha	3.52387e-107
comp15022_c0	Q01413	Solanum lycopersicum	E13B_SOLLC Glucan endo-1,3-beta-glucosidase B	0
comp22377_c4	Q8L5K9	Salsola kali	Q8L5K9_SALKA Major antigen-like protein	2.26501e-11
comp22338_c14	Q8L5K9	Salsola kali	Q8L5K9_SALKA Major antigen-like protein	8.72839e-10
comp322166_c0	P78983	Alternaria alternata	HSP70_ALTAL Heat shock 70 kDa protein (Fragment)	1.84954e-44
comp20480_c0	P0C0Y4	Alternaria alternata	MTDH_ALTAL Probable NADP-dependent mannitol dehydrogenase	7.5768e-10
comp20514_c1	Q1JPB9	Bos taurus	PA2G3_BOVIN Group 3 secretory phospholipase A2	1.82873e-20
comp15470_c0	Q0PV91	Beauveria bassiana	Q0PV91_BEABA Putative aldehyde dehydrogenase	2.28217e-22
comp648322_c0	M5EAX2	Malassezia sympodialis (strain ATCC 42132)	M5EAX2_MALS4 Allergen	4.93145e-17
comp651457_c0	A1YDT7	Cochliobolus lunatus	A1YDT7_COCLU Pen n 18 allergen-like (Fragment)	5.12678e-40
comp11606_c0	B0XSF6	Neosartorya fumigata (strain CEA10 / CBS 144.89 / FGSC A1163)	B0XSF6_ASPFC 3-isopropylmalate dehydratase	5.66507e-22
comp22458_c0	Q00002	Alternaria alternata	PDI_ALTAL Protein disulfide-isomerase (Fragment)	4.56538e-26
comp22463_c11	L7V1I9	Anisakis simplex	L7V1I9_ANISI Ani s 2 allergen	1.04026e-14
comp22597_c6	B2ZPG6	Forcipomyia taiwana	B2ZPG6_FORTA Serine/threonine protein kinase (Fragment)	9.76265e-06
comp558791_c0	P04179	Homo sapiens	SODM_HUMAN Superoxide dismutase [Mn], mitochondrial	2.96873e-22
comp397393_c0	P92919	Apium graveolens	CB23_APIGR Chlorophyll a-b binding protein, chloroplastic	1.58103e-30
comp22429_c4	Q6SPZ2	Triticum aestivum	Q6SPZ2_WHEAT Low molecular weight glutenin	3.96166e-06
comp100788_c0	P26213	Aspergillus niger	PGLR1_ASPNG Endopolygalacturonase I	4.7278e-115
comp12953_c0	A5HIJ6	Actinidia deliciosa	A5HIJ6_ACTDE Cysteine protease Cp6	1.221e-83
comp19352_c0	F2RM37	Homo sapiens	F2RM37_HUMAN Coagulation factor IX	2.22282e-27
comp20665_c0	Q8L5K9	Salsola kali	Q8L5K9_SALKA Major antigen-like protein	6.35643e-06
comp16376_c0	P01012	Gallus gallus	OVAL_CHICK Ovalbumin	4.92189e-12
comp22152_c10	Q75N34	Dioscorea polystachya	Q75N34_9LILI Tuber storage protein	1.23521e-09
comp22072_c10	Q2KM81	Artemisia vulgaris	Q2KM81_ARTVU Polcalcin	9.18302e-20
comp16838_c0	M5EAX2	Malassezia sympodialis (strain ATCC 42132)	M5EAX2_MALS4 Allergen	2.93877e-06
comp21751_c2	Q59GZ9	Homo sapiens	Q59GZ9_HUMAN Thyroid peroxidase isoform d variant (Fragment)	6.89693e-27
comp20219_c0	P00729	Saccharomyces cerevisiae (strain ATCC 204508 / S288c)	CBPY_YEAST Carboxypeptidase Y	5.34398e-21
comp17297_c0	P02788	Homo sapiens	TRFL_HUMAN Lactotransferrin	4.77955e-174
comp19734_c0	B5AZD6	Streptococcus pneumoniae	B5AZD6_STREE Pneumococcal surface protein C	4.60844e-06
comp22380_c22	E0VRN2	Pediculus humanus subsp. corporis	E0VRN2_PEDHC Tropomyosin-2, putative	1.94368e-10
comp22723_c7	B0XUJ3	Neosartorya fumigata (strain CEA10 / CBS 144.89 / FGSC A1163)	B0XUJ3_ASPFC Sorbitol/xylulose reductase Sou1-like, putative	1.85798e-06
comp22122_c10	Q09KA1	Blattella germanica	Q09KA1_BLAGE Receptor for activated protein kinase C-like	1.31899e-07
comp996586_c0	B0YCV9	Neosartorya fumigata (strain CEA10 / CBS 144.89 / FGSC A1163)	B0YCV9_ASPFC NAD-dependent formate dehydrogenase AciA/Fdh	2.69707e-36
comp13550_c0	A1IKL3	Anisakis simplex	A1IKL3_ANISI Protease inhibitor	1.67369e-07
comp6984_c0	B8YK79	Gallus gallus	B8YK79_CHICK Lysozyme	3.36841e-56
comp22532_c12	Q09KA1	Blattella germanica	Q09KA1_BLAGE Receptor for activated protein kinase C-like	1.75145e-10
comp22301_c0	Q9BQE9	Homo sapiens	BCL7B_HUMAN B-cell CLL/lymphoma 7 protein family member B	1.47126e-25
comp22403_c19	O93970	Malassezia sympodialis	O93970_MALSM Peptidyl-prolyl cis-trans isomerase	4.85739e-44
comp517820_c0	B2ZPG7	Forcipomyia taiwana	B2ZPG7_FORTA Eukaryotic translation initiation factor 3 subunit I	1.81465e-15
comp22375_c2	A1KXH5	Blomia tropicalis	A1KXH5_BLOTA Blo t 13 allergen	3.60486e-53
comp22713_c5	L7V1I9	Anisakis simplex	L7V1I9_ANISI Ani s 2 allergen	1.81565e-22
comp21741_c1	Q53QT2	Homo sapiens	Q53QT2_HUMAN Putative uncharacterized protein TPO (Fragment)	7.20624e-11
comp10819_c0	P00735	Bos taurus	THRB_BOVIN Prothrombin	9.82822e-14
comp21909_c0	P49455	Drosophila melanogaster	TPM4_DROME Tropomyosin-1, isoforms 33/34	1.5454e-06
comp21869_c0	F1MD77	Bos taurus	F1MD77_BOVIN Uncharacterized protein	5.10508e-11
comp18189_c0	P0C954	Neosartorya fumigata (strain ATCC MYA-4609 / Af293 / CBS 101355 / FGSC A1100)	GEL2_ASPFU 1,3-beta-glucanosyltransferase gel2	2.78949e-18
comp16322_c0	F1JZ10	Tabanus yao	F1JZ10_TABYA Tab y 3 allergen	1.56794e-22
comp22309_c16	Q8L5K9	Salsola kali	Q8L5K9_SALKA Major antigen-like protein	1.01976e-14
comp476251_c0	Q1X6K9	Anisakis simplex	Q1X6K9_ANISI Cytochrome c oxidase subunit 3	4.43398e-08
comp22325_c4	Q09KA1	Blattella germanica	Q09KA1_BLAGE Receptor for activated protein kinase C-like	3.82307e-16
comp159860_c0	P94072	Arabidopsis thaliana	GL33_ARATH Germin-like protein subfamily 3 member 3	2.58329e-41
comp198068_c0	P32926	Homo sapiens	DSG3_HUMAN Desmoglein-3	6.53728e-17
comp455452_c0	Q92260	Penicillium citrinum	HSP70_PENCI Heat shock 70 kDa protein (Fragment)	9.49118e-42
comp22587_c7	F1CGQ2	Bombus terrestris	F1CGQ2_BOMTE Venom serine protease	1.64248e-27
comp17239_c0	Q71EE1	Hevea brasiliensis	Q71EE1_HEVBR Heat shock protein	4.04553e-48
comp559448_c0	Q8WNR9	Felis catus	CYTA_FELCA Cystatin-A	4.51546e-22
comp21990_c1	P32926	Homo sapiens	DSG3_HUMAN Desmoglein-3	2.34025e-24
comp446547_c0	Q53Y83	Homo sapiens	Q53Y83_HUMAN Galactosidase, alpha	3.85737e-25
comp831184_c0	P42059	Davidiella tassiana	CLAH7_DAVTA Minor allergen Cla h 7	2.14629e-23
comp19101_c0	B2D0J5	Apis mellifera	EST6_APIME Venom carboxylesterase-6	2.23326e-41
comp11316_c0	A2QTS7	Aspergillus niger (strain CBS 513.88 / FGSC A1513)	A2QTS7_ASPNC Catalase	4.86506e-83
comp230811_c0	C4YFB0	Candida albicans (strain WO-1)	C4YFB0_CANAW Superoxide dismutase	1.28392e-96
comp22417_c9	M5EAX2	Malassezia sympodialis (strain ATCC 42132)	M5EAX2_MALS4 Allergen	1.94152e-22
comp16589_c0	P07737	Homo sapiens	PROF1_HUMAN Profilin-1	6.98731e-95
comp22651_c7	P32926	Homo sapiens	DSG3_HUMAN Desmoglein-3	1.82554e-24
comp18983_c0	B7XC66	Crassostrea gigas	B7XC66_CRAGI Tropomyosin	2.96449e-08
comp75595_c0	P22011	Candida albicans (strain SC5314 / ATCC MYA-2876)	PPIA_CANAL Peptidyl-prolyl cis-trans isomerase	1.02767e-96
comp303729_c0	P42059	Davidiella tassiana	CLAH7_DAVTA Minor allergen Cla h 7	3.47518e-64
comp22340_c1	B2D0J4	Apis mellifera	VDPP4_APIME Venom dipeptidyl peptidase 4	1.5282e-44
comp7760_c0	Q9U8D5	Echinococcus granulosus	Q9U8D5_ECHGR EF-1 (Fragment)	2.63202e-39
comp987666_c0	H2E5X2	Penicillium crustosum	H2E5X2_9EURO 60S acidic ribosomal phosphoprotein P1	1.54985e-18
comp1914_c0	B0YB25	Neosartorya fumigata (strain CEA10 / CBS 144.89 / FGSC A1163)	B0YB25_ASPFC Malate dehydrogenase	5.8859e-63
comp14505_c0	P22304	Homo sapiens	IDS_HUMAN Iduronate 2-sulfatase	4.72201e-11
comp296546_c0	Q09KA2	Blattella germanica	Q09KA2_BLAGE Triosephosphate isomerase	6.77616e-96
comp392617_c0	P10968	Triticum aestivum	AGI1_WHEAT Agglutinin isolectin 1	3.02719e-10
comp22217_c2	B2D0J4	Apis mellifera	VDPP4_APIME Venom dipeptidyl peptidase 4	3.63627e-36
comp18160_c1	A2QTS7	Aspergillus niger (strain CBS 513.88 / FGSC A1513)	A2QTS7_ASPNC Catalase	7.24995e-56
comp11621_c0	B0XUJ3	Neosartorya fumigata (strain CEA10 / CBS 144.89 / FGSC A1163)	B0XUJ3_ASPFC Sorbitol/xylulose reductase Sou1-like, putative	8.40245e-08
comp21841_c1	B2D0J5	Apis mellifera	EST6_APIME Venom carboxylesterase-6	5.92583e-30
comp21610_c0	B1A4F7	Vespula vulgaris	VDDP4_VESVU Venom dipeptidyl peptidase 4	7.13545e-108
comp80694_c0	A5HII1	Actinidia deliciosa	ACTN_ACTDE Actinidain	3.45441e-22
comp320766_c0	P46273	Candida albicans (strain SC5314 / ATCC MYA-2876)	PGK_CANAL Phosphoglycerate kinase	1.1188e-28
comp22511_c0	Q8L5K9	Salsola kali	Q8L5K9_SALKA Major antigen-like protein	1.48023e-06
comp4786_c1	M5EAX2	Malassezia sympodialis (strain ATCC 42132)	M5EAX2_MALS4 Allergen	4.15879e-08
comp15423_c0	Q5ZMU3	Gallus gallus	Q5ZMU3_CHICK Glucose-6-phosphate isomerase	0
comp22359_c22	E1BQC2	Gallus gallus	E1BQC2_CHICK Ovotransferrin	6.77805e-80
comp964164_c0	F2RM37	Homo sapiens	F2RM37_HUMAN Coagulation factor IX	3.65626e-08
comp16189_c0	Q09KA1	Blattella germanica	Q09KA1_BLAGE Receptor for activated protein kinase C-like	1.68543e-18
comp95973_c0	B0XSL2	Neosartorya fumigata (strain CEA10 / CBS 144.89 / FGSC A1163)	B0XSL2_ASPFC 60S ribosomal protein L3	0
comp613593_c0	Q0PV91	Beauveria bassiana	Q0PV91_BEABA Putative aldehyde dehydrogenase	2.99363e-13
comp20091_c1	Q8L5K9	Salsola kali	Q8L5K9_SALKA Major antigen-like protein	1.34709e-06
comp553333_c0	P46273	Candida albicans (strain SC5314 / ATCC MYA-2876)	PGK_CANAL Phosphoglycerate kinase	2.50727e-77
comp16233_c0	C0LF32	Triticum aestivum	C0LF32_WHEAT Serpin 3	7.11497e-09
comp292080_c0	Q8TFM9	Fusarium culmorum	RLA2_FUSCU 60S acidic ribosomal protein P2	1.34146e-27
comp21811_c0	P17783	Citrullus lanatus	MDHM_CITLA Malate dehydrogenase, mitochondrial	7.91439e-09
comp21117_c0	B0XP55	Neosartorya fumigata (strain CEA10 / CBS 144.89 / FGSC A1163)	B0XP55_ASPFC 40S ribosomal protein S3, putative	2.63598e-115
comp19433_c0	B2D0J5	Apis mellifera	EST6_APIME Venom carboxylesterase-6	7.3364e-41
comp514906_c0	Q71EE1	Hevea brasiliensis	Q71EE1_HEVBR Heat shock protein	2.5574e-39
comp971096_c0	P92919	Apium graveolens	CB23_APIGR Chlorophyll a-b binding protein, chloroplastic	9.43438e-07
comp21007_c1	Q8L5K9	Salsola kali	Q8L5K9_SALKA Major antigen-like protein	9.26078e-07
comp3530_c0	M5E549	Malassezia sympodialis (strain ATCC 42132)	M5E549_MALS4 Allergen	3.48988e-29
comp22099_c1	Q9URR8	Penicillium chrysogenum	Q9URR8_PENCH Beta-hexosaminidase	4.54693e-25
comp22784_c0	P01012	Gallus gallus	OVAL_CHICK Ovalbumin	7.35111e-25
comp22631_c2	Q8L5K9	Salsola kali	Q8L5K9_SALKA Major antigen-like protein	2.08192e-07
comp7946_c0	B0UXD8	Homo sapiens	B0UXD8_HUMAN MHC class II antigen	2.35261e-12
comp22597_c20	Q8L5K9	Salsola kali	Q8L5K9_SALKA Major antigen-like protein	7.90303e-12
comp22690_c0	P13621	Bos taurus	ATPO_BOVIN ATP synthase subunit O, mitochondrial	4.85108e-36
comp16098_c0	Q00002	Alternaria alternata	PDI_ALTAL Protein disulfide-isomerase (Fragment)	3.23023e-06
comp990979_c0	B8ZX17	Triticum aestivum	B8ZX17_WHEAT High molecular weight glutenin subunit 1Bx13	7.98505e-06
comp22167_c2	Q8L5K9	Salsola kali	Q8L5K9_SALKA Major antigen-like protein	9.75666e-28
comp20234_c0	A6XEN9	Blomia tropicalis	A6XEN9_BLOTA Group 2 allergen Blo t 2 isoform 2	2.30469e-10
comp22005_c1	Q17H81	Aedes aegypti	Q17H81_AEDAE AAEL002759-PB	5.49153e-07
comp19954_c1	P32926	Homo sapiens	DSG3_HUMAN Desmoglein-3	1.7284e-07
comp18977_c1	K4PEK4	Oreochromis mossambicus	K4PEK4_OREMO Tropomyosin	1.61408e-54
comp22425_c15	Q09KA1	Blattella germanica	Q09KA1_BLAGE Receptor for activated protein kinase C-like	3.85717e-17
comp320421_c0	B0XQ69	Neosartorya fumigata (strain CEA10 / CBS 144.89 / FGSC A1163)	B0XQ69_ASPFC Aminotransferase, class V, putative	7.22176e-37
comp319137_c0	Q8L5K9	Salsola kali	Q8L5K9_SALKA Major antigen-like protein	1.01278e-13
comp1132_c0	M5E549	Malassezia sympodialis (strain ATCC 42132)	M5E549_MALS4 Allergen	2.28154e-50
comp23054_c0	E1BKA1	Bos taurus	E1BKA1_BOVIN Protein S100	5.68336e-13
comp743771_c0	I1CLC6	Rhizopus delemar (strain RA 99-880 / ATCC MYA-4621 / FGSC 9543 / NRRL 43880)	I1CLC6_RHIO9 Endopeptidase	2.33266e-35
comp5158_c0	A1KXI0	Blomia tropicalis	A1KXI0_BLOTA Blo t 1 allergen	6.29056e-36
comp22766_c0	Q1X6L0	Anisakis simplex	Q1X6L0_ANISI Cytochrome b	1.17752e-51
comp22753_c10	C7C4X1	Triticum aestivum	C7C4X1_WHEAT Glyceraldehyde-3-phosphate dehydrogenase	8.7104e-122
comp21751_c3	Q59GZ9	Homo sapiens	Q59GZ9_HUMAN Thyroid peroxidase isoform d variant (Fragment)	9.4263e-40
comp21732_c0	Q8MUF6	Blomia tropicalis	MYSP_BLOTA Paramyosin	1.74474e-09
comp21719_c4	F1MD77	Bos taurus	F1MD77_BOVIN Uncharacterized protein	9.07092e-74
comp11489_c0	B0UXD8	Homo sapiens	B0UXD8_HUMAN MHC class II antigen	1.05414e-13
comp18885_c0	Q09KA1	Blattella germanica	Q09KA1_BLAGE Receptor for activated protein kinase C-like	0
comp146582_c0	Q9Y7F6	Neosartorya fumigata	Q9Y7F6_ASPFM Peptidyl-prolyl cis-trans isomerase (Fragment)	8.62022e-27
comp22672_c1	B0YCV9	Neosartorya fumigata (strain CEA10 / CBS 144.89 / FGSC A1163)	B0YCV9_ASPFC NAD-dependent formate dehydrogenase AciA/Fdh	6.52007e-20
comp457162_c0	Q8NJ52	Davidiella tassiana	NTF2_DAVTA Nuclear transport factor 2	6.18358e-46
comp207826_c0	A0A075DVI9	Gibberella intermedia	A0A075DVI9_GIBIN Transaldolase	3.72413e-145
comp22095_c17	O96064	Mytilus galloprovincialis	MYSP_MYTGA Paramyosin	2.70287e-12
comp19232_c0	Q5XML0	Zea mays	Q5XML0_MAIZE Proteasome subunit beta type	2.01651e-08
comp21229_c1	Q8L5K9	Salsola kali	Q8L5K9_SALKA Major antigen-like protein	2.75e-10
comp1309_c1	Q00002	Alternaria alternata	PDI_ALTAL Protein disulfide-isomerase (Fragment)	1.15798e-31
comp22556_c6	B7Z7G9	Homo sapiens	B7Z7G9_HUMAN Glucosylceramidase	1.7866e-82
comp989039_c0	B0XS20	Neosartorya fumigata (strain CEA10 / CBS 144.89 / FGSC A1163)	B0XS20_ASPFC Glucose-6-phosphate isomerase	1.47845e-34
comp16292_c0	A9LMH6	Olea europaea	A9LMH6_OLEEU Superoxide dismutase [Cu-Zn]	3.26605e-65
comp21543_c2	P10969	Triticum aestivum	AGI3_WHEAT Agglutinin isolectin 3 (Fragment)	1.18685e-09
comp358806_c0	P46273	Candida albicans (strain SC5314 / ATCC MYA-2876)	PGK_CANAL Phosphoglycerate kinase	9.82071e-41
comp11502_c0	P40108	Davidiella tassiana	ALDH_DAVTA Aldehyde dehydrogenase	1.4042e-157
comp22349_c14	P32926	Homo sapiens	DSG3_HUMAN Desmoglein-3	1.36397e-09
comp868399_c0	H2DF84	Daucus carota	H2DF84_DAUCA Peptidyl-prolyl cis-trans isomerase	4.39938e-15
comp154044_c0	B0Y0G0	Neosartorya fumigata (strain CEA10 / CBS 144.89 / FGSC A1163)	B0Y0G0_ASPFC Catalase	2.15821e-117
comp19739_c1	F1CGQ3	Bombus terrestris	F1CGQ3_BOMTE Venom serine protease	8.40925e-43
comp16575_c0	B2D0J5	Apis mellifera	EST6_APIME Venom carboxylesterase-6	1.54166e-48
comp11179_c0	Q8L5K9	Salsola kali	Q8L5K9_SALKA Major antigen-like protein	1.43432e-10
comp22321_c18	Q8L5K9	Salsola kali	Q8L5K9_SALKA Major antigen-like protein	5.0527e-06
comp16750_c1	C1KEU0	Salsola kali	C1KEU0_SALKA Sal k 3 pollen allergen (Fragment)	4.43326e-12
comp105680_c0	B0Y324	Neosartorya fumigata (strain CEA10 / CBS 144.89 / FGSC A1163)	B0Y324_ASPFC Molecular chaperone Mod-E/Hsp90	0
comp445211_c0	M5EAX2	Malassezia sympodialis (strain ATCC 42132)	M5EAX2_MALS4 Allergen	4.36125e-19
comp22536_c10	Q8L5K9	Salsola kali	Q8L5K9_SALKA Major antigen-like protein	1.66177e-08
comp2703_c0	O95678	Homo sapiens	K2C75_HUMAN Keratin, type II cytoskeletal 75	1.02012e-09
comp22701_c27	D9IL21	Culicoides nubeculosus	D9IL21_CULNU Cul n 11 allergen	6.16009e-18
comp22438_c9	F1S663	Sus scrofa	F1S663_PIG Uncharacterized protein	2.50802e-06
comp221029_c0	B0YB25	Neosartorya fumigata (strain CEA10 / CBS 144.89 / FGSC A1163)	B0YB25_ASPFC Malate dehydrogenase	3.35489e-122
comp457153_c0	B0Y0G0	Neosartorya fumigata (strain CEA10 / CBS 144.89 / FGSC A1163)	B0Y0G0_ASPFC Catalase	1.41011e-37
comp21333_c0	A0ERA8	Blattella germanica	A0ERA8_BLAGE Allergen Bla g 8 (Fragment)	5.39368e-38
comp15937_c0	Q59GZ9	Homo sapiens	Q59GZ9_HUMAN Thyroid peroxidase isoform d variant (Fragment)	1.20774e-62
comp16396_c0	Q8RW02	Triticum aestivum	Q8RW02_WHEAT Glutathione transferase	3.92987e-09
comp22908_c0	H2E5X2	Penicillium crustosum	H2E5X2_9EURO 60S acidic ribosomal phosphoprotein P1	1.68228e-19
comp22323_c1	Q8L5K9	Salsola kali	Q8L5K9_SALKA Major antigen-like protein	8.74168e-14
comp451238_c0	P92919	Apium graveolens	CB23_APIGR Chlorophyll a-b binding protein, chloroplastic	7.94149e-18
comp16643_c0	Q8L5K9	Salsola kali	Q8L5K9_SALKA Major antigen-like protein	7.08093e-08
comp19251_c1	A1KXI0	Blomia tropicalis	A1KXI0_BLOTA Blo t 1 allergen	2.55066e-20
comp16195_c0	Q8L5K9	Salsola kali	Q8L5K9_SALKA Major antigen-like protein	1.06864e-14
comp22066_c0	Q9Y7F6	Neosartorya fumigata	Q9Y7F6_ASPFM Peptidyl-prolyl cis-trans isomerase (Fragment)	9.9383e-24
comp898_c1	Q8MUF6	Blomia tropicalis	MYSP_BLOTA Paramyosin	2.94457e-14
comp2901_c1	M5E549	Malassezia sympodialis (strain ATCC 42132)	M5E549_MALS4 Allergen	5.20523e-15
comp22038_c7	P32926	Homo sapiens	DSG3_HUMAN Desmoglein-3	2.1784e-06
comp21889_c1	Q01591	Solanum lycopersicum	TPM1_SOLLC Osmotin-like protein TPM-1 (Fragment)	2.6807e-29
comp4861_c1	P13693	Homo sapiens	TCTP_HUMAN Translationally-controlled tumor protein	6.84562e-07
comp18984_c0	P35786	Vespula squamosa	VA5_VESSQ Venom allergen 5	1.65345e-15
comp18189_c1	P0C954	Neosartorya fumigata (strain ATCC MYA-4609 / Af293 / CBS 101355 / FGSC A1100)	GEL2_ASPFU 1,3-beta-glucanosyltransferase gel2	1.07042e-12
comp637102_c0	Q1RQI9	Malassezia sympodialis	Q1RQI9_MALSM Thioredoxin (Fragment)	6.80146e-13
comp12132_c1	F2RM37	Homo sapiens	F2RM37_HUMAN Coagulation factor IX	4.37368e-07
comp22652_c1	L7V1I9	Anisakis simplex	L7V1I9_ANISI Ani s 2 allergen	1.73841e-23
comp317943_c0	Q1X6K9	Anisakis simplex	Q1X6K9_ANISI Cytochrome c oxidase subunit 3	1.05248e-57
comp22547_c2	Q09KA1	Blattella germanica	Q09KA1_BLAGE Receptor for activated protein kinase C-like	8.41311e-06
comp229844_c0	C0H9I1	Salmo salar	C0H9I1_SALSA Fructose-bisphosphate aldolase	1.99541e-110
comp22678_c2	Q09KA1	Blattella germanica	Q09KA1_BLAGE Receptor for activated protein kinase C-like	6.18829e-07
comp22053_c0	Q8L5K9	Salsola kali	Q8L5K9_SALKA Major antigen-like protein	2.53913e-12
comp20010_c0	Q8L5K9	Salsola kali	Q8L5K9_SALKA Major antigen-like protein	8.61095e-08
comp21772_c0	L7V1I9	Anisakis simplex	L7V1I9_ANISI Ani s 2 allergen	2.73534e-152
comp22565_c16	O75475	Homo sapiens	PSIP1_HUMAN PC4 and SFRS1-interacting protein	1.59307e-10
comp19162_c0	P01966	Bos taurus	HBA_BOVIN Hemoglobin subunit alpha	1.04593e-83
comp22063_c20	Q8L5K9	Salsola kali	Q8L5K9_SALKA Major antigen-like protein	5.00817e-10
comp22425_c18	D3TRT1	Glossina morsitans morsitans	D3TRT1_GLOMM Putative Tm2-PB	2.54827e-06
comp19248_c0	Q647J6	Cynodon dactylon	Q647J6_CYNDA Cyn d 24 (Fragment)	5.34047e-15
comp118480_c0	F1CGQ3	Bombus terrestris	F1CGQ3_BOMTE Venom serine protease	6.17737e-09
comp21072_c0	E3VWM1	Davidiella tassiana	E3VWM1_DAVTA NADP-dependent mannitol dehydrogenase	1.26925e-07
comp25757_c0	E1XUQ3	Plodia interpunctella	E1XUQ3_PLOIN Thioredoxin	2.1839e-21
comp22477_c8	Q8L5K9	Salsola kali	Q8L5K9_SALKA Major antigen-like protein	4.54466e-12
comp446104_c0	E3VWM1	Davidiella tassiana	E3VWM1_DAVTA NADP-dependent mannitol dehydrogenase	2.12603e-14
comp640042_c0	O81984	Hevea brasiliensis	O81984_HEVBR Patatin	2.17917e-28
comp122669_c0	D4HTS6	Thunnus albacares	D4HTS6_THUAL Fructose-bisphosphate aldolase	3.11637e-06
comp20979_c0	Q09KA1	Blattella germanica	Q09KA1_BLAGE Receptor for activated protein kinase C-like	3.64322e-12
comp22216_c11	Q09KA1	Blattella germanica	Q09KA1_BLAGE Receptor for activated protein kinase C-like	9.37857e-15
comp18160_c0	Q2V6Q5	Penicillium citrinum	Q2V6Q5_PENCI Catalase	1.8982e-35
comp15523_c0	Q8L5K9	Salsola kali	Q8L5K9_SALKA Major antigen-like protein	1.46542e-06
comp208130_c0	Q9FSY7	Corylus avellana	Q9FSY7_CORAV Putative luminal binding protein	3.16848e-53
comp103_c0	P10253	Homo sapiens	LYAG_HUMAN Lysosomal alpha-glucosidase	6.55921e-14
comp22166_c0	Q09KA1	Blattella germanica	Q09KA1_BLAGE Receptor for activated protein kinase C-like	1.43696e-08
comp15647_c0	B2D0J5	Apis mellifera	EST6_APIME Venom carboxylesterase-6	9.51179e-24
comp22250_c1	O96064	Mytilus galloprovincialis	MYSP_MYTGA Paramyosin	1.45723e-16
comp19465_c0	Q1M0X9	Periplaneta americana	Q1M0X9_PERAM MPA3 allergen	2.37166e-28
comp537325_c0	P92919	Apium graveolens	CB23_APIGR Chlorophyll a-b binding protein, chloroplastic	5.59055e-15
comp22335_c0	P00591	Sus scrofa	LIPP_PIG Pancreatic triacylglycerol lipase	8.01463e-33
comp20188_c0	Q8L5K9	Salsola kali	Q8L5K9_SALKA Major antigen-like protein	3.17705e-12
comp623388_c0	A8PS64	Malassezia globosa (strain ATCC MYA-4612 / CBS 7966)	A8PS64_MALGO Uncharacterized protein	3.44798e-35
comp39245_c0	Q5BLY5	Apis mellifera	ACPH1_APIME Venom acid phosphatase Acph-1	2.02593e-31
comp20196_c0	P49148	Alternaria alternata	RLA1_ALTAL 60S acidic ribosomal protein P1	6.17156e-15
comp19466_c0	A5HIJ4	Actinidia deliciosa	A5HIJ4_ACTDE Cysteine protease Cp4	2.37061e-10
comp19072_c1	M5EAX2	Malassezia sympodialis (strain ATCC 42132)	M5EAX2_MALS4 Allergen	8.98542e-40
comp22574_c25	F1S663	Sus scrofa	F1S663_PIG Uncharacterized protein	1.1011e-11
comp23409_c0	P02227	Chironomus thummi thummi	GLB8_CHITH Globin CTT-VIII	4.19504e-09
comp17174_c0	Q5K4L4	Nicotiana tabacum	Q5K4L4_TOBAC Villin 2 (Fragment)	2.00482e-12
comp22243_c12	Q8L5K9	Salsola kali	Q8L5K9_SALKA Major antigen-like protein	2.87497e-06
comp991233_c0	A8PS64	Malassezia globosa (strain ATCC MYA-4612 / CBS 7966)	A8PS64_MALGO Uncharacterized protein	6.11002e-19
comp20805_c0	P00591	Sus scrofa	LIPP_PIG Pancreatic triacylglycerol lipase	2.03676e-49
comp22708_c6	P0C0Y4	Alternaria alternata	MTDH_ALTAL Probable NADP-dependent mannitol dehydrogenase	3.13331e-09
comp22417_c8	D2TE73	Triticum aestivum	D2TE73_WHEAT Tri a Bd 27K (Fragment)	5.20095e-20
comp4430_c0	P13621	Bos taurus	ATPO_BOVIN ATP synthase subunit O, mitochondrial	3.2884e-34
comp220284_c0	K4CWC4	Solanum lycopersicum	K4CWC4_SOLLC PR10 protein	8.23228e-115
comp22667_c0	B1B520	Triticum aestivum	B1B520_WHEAT High-molecular-weight glutenin subunit 2.6	8.21965e-07
comp22252_c0	Q9BPX6	Homo sapiens	MICU1_HUMAN Calcium uptake protein 1, mitochondrial	2.68059e-62
comp411_c1	Q42661	Capsicum annuum	Q42661_CAPAN L-ascorbate peroxidase	5.28591e-31
comp16169_c0	Q09KA1	Blattella germanica	Q09KA1_BLAGE Receptor for activated protein kinase C-like	6.29877e-09
comp21604_c1	F1S663	Sus scrofa	F1S663_PIG Uncharacterized protein	3.80677e-12
comp15803_c0	O95678	Homo sapiens	K2C75_HUMAN Keratin, type II cytoskeletal 75	8.86128e-08
comp835966_c0	Q53HF3	Homo sapiens	Q53HF3_HUMAN Galactosidase, alpha variant (Fragment)	1.10407e-43
comp22004_c3	Q2KM81	Artemisia vulgaris	Q2KM81_ARTVU Polcalcin	9.86013e-34
comp21935_c1	P32926	Homo sapiens	DSG3_HUMAN Desmoglein-3	5.65138e-14
comp273253_c0	A1YDT6	Cochliobolus lunatus	A1YDT6_COCLU Can a 1 allergen-like	2.90376e-18
comp402253_c0	P46273	Candida albicans (strain SC5314 / ATCC MYA-2876)	PGK_CANAL Phosphoglycerate kinase	4.52893e-12
comp16349_c0	P67869	Gallus gallus	CSK2B_CHICK Casein kinase II subunit beta	6.48464e-124
comp2777_c0	P92919	Apium graveolens	CB23_APIGR Chlorophyll a-b binding protein, chloroplastic	3.58755e-23
comp21255_c1	Q7M4I3	Bombus pensylvanicus	SP4_BOMPE Venom protease	9.61284e-48
comp21494_c0	Q8L5K9	Salsola kali	Q8L5K9_SALKA Major antigen-like protein	3.7707e-11
comp21621_c0	Q8L5K9	Salsola kali	Q8L5K9_SALKA Major antigen-like protein	7.81587e-12
comp22627_c0	P81458	Daboia russelii	PA2B_DABRR Basic phospholipase A2 RVV-VD	1.55803e-14
comp22566_c10	Q8L5K9	Salsola kali	Q8L5K9_SALKA Major antigen-like protein	2.98891e-10
comp20233_c4	Q8L5K9	Salsola kali	Q8L5K9_SALKA Major antigen-like protein	1.4096e-10
comp16580_c0	M5EAX2	Malassezia sympodialis (strain ATCC 42132)	M5EAX2_MALS4 Allergen	1.7594e-38
comp358406_c0	A1D1F3	Neosartorya fischeri (strain ATCC 1020 / DSM 3700 / FGSC A1164 / NRRL 181)	A1D1F3_NEOFI Extracellular cell wall glucanase Crf1/allergen Asp F9	3.12515e-06
comp16646_c0	Q09KA1	Blattella germanica	Q09KA1_BLAGE Receptor for activated protein kinase C-like	6.20783e-12
comp20232_c2	Q43680	Vigna radiata var. radiata	Q43680_VIGRR Mung bean seed albumin	4.33306e-06
comp22388_c0	Q8L5K9	Salsola kali	Q8L5K9_SALKA Major antigen-like protein	2.27152e-21
comp13199_c0	A0M8X1	Homo sapiens	A0M8X1_HUMAN Thyroid peroxidase	6.91895e-78
comp805871_c0	P00451	Homo sapiens	FA8_HUMAN Coagulation factor VIII	2.78335e-14
comp483832_c0	B0YB25	Neosartorya fumigata (strain CEA10 / CBS 144.89 / FGSC A1163)	B0YB25_ASPFC Malate dehydrogenase	2.64547e-30
comp25887_c0	P10253	Homo sapiens	LYAG_HUMAN Lysosomal alpha-glucosidase	1.33812e-80
comp318054_c0	P40108	Davidiella tassiana	ALDH_DAVTA Aldehyde dehydrogenase	4.20984e-11
comp22512_c3	Q8L5K9	Salsola kali	Q8L5K9_SALKA Major antigen-like protein	2.05516e-12
comp15956_c0	Q8L5K9	Salsola kali	Q8L5K9_SALKA Major antigen-like protein	2.0612e-06
comp22478_c0	A5HIJ1	Actinidia deliciosa	A5HIJ1_ACTDE Cysteine protease Cp1	1.777e-19
comp11909_c1	P32926	Homo sapiens	DSG3_HUMAN Desmoglein-3	3.79723e-08
comp20108_c0	F1S663	Sus scrofa	F1S663_PIG Uncharacterized protein	1.48142e-08
comp22746_c4	D3TRT1	Glossina morsitans morsitans	D3TRT1_GLOMM Putative Tm2-PB	1.31961e-09
comp319983_c0	B1ACD5	Glycine max	B1ACD5_SOYBN Kunitz trypsin protease inhibitor	7.1224e-13
comp16679_c0	Q8L5K9	Salsola kali	Q8L5K9_SALKA Major antigen-like protein	6.30511e-13
comp28093_c0	P0C0Y4	Alternaria alternata	MTDH_ALTAL Probable NADP-dependent mannitol dehydrogenase	1.90766e-07
comp20968_c0	A6U127	Staphylococcus aureus (strain JH1)	A6U127_STAA2 Fibronectin-binding A domain protein	1.5935e-11
comp16100_c0	Q92260	Penicillium citrinum	HSP70_PENCI Heat shock 70 kDa protein (Fragment)	0
comp20857_c0	P00451	Homo sapiens	FA8_HUMAN Coagulation factor VIII	1.64371e-12
comp22282_c2	Q09KA1	Blattella germanica	Q09KA1_BLAGE Receptor for activated protein kinase C-like	7.39685e-09
comp22196_c1	Q09KA1	Blattella germanica	Q09KA1_BLAGE Receptor for activated protein kinase C-like	1.7017e-09
comp18972_c0	Q09KA1	Blattella germanica	Q09KA1_BLAGE Receptor for activated protein kinase C-like	5.26458e-13
comp25746_c0	E9IAI6	Solenopsis invicta	E9IAI6_SOLIN Putative uncharacterized protein (Fragment)	2.50664e-07
comp540313_c0	P02788	Homo sapiens	TRFL_HUMAN Lactotransferrin	8.01762e-60
comp22661_c9	Q2TL59	Penicillium chrysogenum	Q2TL59_PENCH Calreticulin	6.36379e-118
comp20816_c0	Q7M4I3	Bombus pensylvanicus	SP4_BOMPE Venom protease	5.63356e-41
comp4822_c1	Q2XPH2	Mangifera indica	Q2XPH2_MANIN Profilin	4.64259e-08
comp1221023_c0	P46273	Candida albicans (strain SC5314 / ATCC MYA-2876)	PGK_CANAL Phosphoglycerate kinase	4.43138e-13
comp19204_c0	O96064	Mytilus galloprovincialis	MYSP_MYTGA Paramyosin	5.94415e-13
comp14940_c0	Q09KA1	Blattella germanica	Q09KA1_BLAGE Receptor for activated protein kinase C-like	7.42812e-165
comp12286_c0	Q09KA1	Blattella germanica	Q09KA1_BLAGE Receptor for activated protein kinase C-like	1.72918e-15
comp265092_c0	A5HIJ3	Actinidia deliciosa	A5HIJ3_ACTDE Cysteine protease Cp3	2.04617e-28
comp17030_c1	Q8L5K9	Salsola kali	Q8L5K9_SALKA Major antigen-like protein	5.96193e-11
comp450851_c0	P92919	Apium graveolens	CB23_APIGR Chlorophyll a-b binding protein, chloroplastic	3.7928e-13
comp21459_c0	B2D0J5	Apis mellifera	EST6_APIME Venom carboxylesterase-6	1.54273e-43
comp23225_c0	Q39967	Hevea brasiliensis	ALL5_HEVBR Major latex allergen Hev b 5	1.79763e-07
comp19131_c0	P40108	Davidiella tassiana	ALDH_DAVTA Aldehyde dehydrogenase	1.12004e-127
comp21411_c0	Q5XML0	Zea mays	Q5XML0_MAIZE Proteasome subunit beta type	4.31012e-08
comp22482_c0	Q8L5K9	Salsola kali	Q8L5K9_SALKA Major antigen-like protein	4.12089e-11
comp532453_c0	P00729	Saccharomyces cerevisiae (strain ATCC 204508 / S288c)	CBPY_YEAST Carboxypeptidase Y	6.31068e-09
comp1443930_c0	Q8RW02	Triticum aestivum	Q8RW02_WHEAT Glutathione transferase	4.96063e-12
comp3718_c1	Q9FSY7	Corylus avellana	Q9FSY7_CORAV Putative luminal binding protein	4.0645e-27
comp22661_c1	Q59GZ9	Homo sapiens	Q59GZ9_HUMAN Thyroid peroxidase isoform d variant (Fragment)	3.08683e-54
comp226995_c0	B0XNL0	Neosartorya fumigata (strain CEA10 / CBS 144.89 / FGSC A1163)	B0XNL0_ASPFC Extracellular cell wall glucanase Crf1/allergen Asp F9	3.39678e-83
comp16263_c0	Q09KA1	Blattella germanica	Q09KA1_BLAGE Receptor for activated protein kinase C-like	1.79057e-12
comp17643_c0	Q9M3X2	Solanum lycopersicum	Q9M3X2_SOLLC Pathogenesis-related protein (PR-5 protein)	5.35705e-50
comp16151_c0	Q28050	Bos taurus	S10A7_BOVIN Protein S100-A7	2.48373e-08
comp22122_c6	A0ERA8	Blattella germanica	A0ERA8_BLAGE Allergen Bla g 8 (Fragment)	2.90007e-43
comp763803_c0	B0XSL2	Neosartorya fumigata (strain CEA10 / CBS 144.89 / FGSC A1163)	B0XSL2_ASPFC 60S ribosomal protein L3	1.76313e-19
comp22372_c14	Q8L5K9	Salsola kali	Q8L5K9_SALKA Major antigen-like protein	2.38367e-10
comp8032_c0	P92919	Apium graveolens	CB23_APIGR Chlorophyll a-b binding protein, chloroplastic	4.45655e-86
comp3605_c0	Q96VP3	Cochliobolus lunatus	CYC_COCLU Cytochrome c	3.66703e-25
comp21582_c2	Q9FSY7	Corylus avellana	Q9FSY7_CORAV Putative luminal binding protein	1.16263e-19
comp19887_c0	Q53Y83	Homo sapiens	Q53Y83_HUMAN Galactosidase, alpha	0
comp22338_c1	Q8L5K9	Salsola kali	Q8L5K9_SALKA Major antigen-like protein	2.12013e-06
comp1309_c0	Q1RQI9	Malassezia sympodialis	Q1RQI9_MALSM Thioredoxin (Fragment)	3.01959e-12
comp753647_c0	Q2KM81	Artemisia vulgaris	Q2KM81_ARTVU Polcalcin	1.6209e-09
comp15707_c0	Q1X6L0	Anisakis simplex	Q1X6L0_ANISI Cytochrome b	1.24722e-78
comp22108_c0	B0UXD8	Homo sapiens	B0UXD8_HUMAN MHC class II antigen	6.76434e-12
comp22571_c2	A5HIJ1	Actinidia deliciosa	A5HIJ1_ACTDE Cysteine protease Cp1	2.58984e-41
comp13637_c0	B0XUJ3	Neosartorya fumigata (strain CEA10 / CBS 144.89 / FGSC A1163)	B0XUJ3_ASPFC Sorbitol/xylulose reductase Sou1-like, putative	3.76305e-14
comp10258_c0	A1KXI0	Blomia tropicalis	A1KXI0_BLOTA Blo t 1 allergen	7.81345e-44
comp4667_c0	B2ZPG7	Forcipomyia taiwana	B2ZPG7_FORTA Eukaryotic translation initiation factor 3 subunit I	6.07449e-09
comp20927_c2	F2RM37	Homo sapiens	F2RM37_HUMAN Coagulation factor IX	2.79637e-13
comp22359_c6	F2RM35	Homo sapiens	F2RM35_HUMAN Serine protease	5.44343e-43
comp22194_c18	Q94IJ8	Triticum aestivum	Q94IJ8_WHEAT High molecular weight glutenin subunit y	3.0797e-09
comp20438_c0	Q2KN25	Ambrosia artemisiifolia	Q2KN25_AMBAR Calcium-binding protein	6.52483e-12
comp4822_c0	A4KA38	Phleum pratense	PRO10_PHLPR Profilin-10	2.31426e-08
comp7830_c0	P05547	Astacus leptodactylus	TNNI_ASTLP Troponin I	4.07671e-08
comp22502_c4	Q2V0V1	Ommastrephes bartramii	Q2V0V1_OMMBA Tropomyosin	1.70022e-06
comp22250_c11	Q8L5K9	Salsola kali	Q8L5K9_SALKA Major antigen-like protein	9.83302e-12
comp8210_c0	B0YCV9	Neosartorya fumigata (strain CEA10 / CBS 144.89 / FGSC A1163)	B0YCV9_ASPFC NAD-dependent formate dehydrogenase AciA/Fdh	6.43966e-28
comp19603_c0	Q09KA1	Blattella germanica	Q09KA1_BLAGE Receptor for activated protein kinase C-like	3.86536e-10
comp3994_c1	B0XSF6	Neosartorya fumigata (strain CEA10 / CBS 144.89 / FGSC A1163)	B0XSF6_ASPFC 3-isopropylmalate dehydratase	2.74501e-12
comp23921_c0	Q7XAV2	Solanum lycopersicum	Q7XAV2_SOLLC Superoxide dismutase [Cu-Zn]	2.10061e-54
comp22414_c20	Q59GZ9	Homo sapiens	Q59GZ9_HUMAN Thyroid peroxidase isoform d variant (Fragment)	8.56755e-99
comp20033_c3	Q2KN25	Ambrosia artemisiifolia	Q2KN25_AMBAR Calcium-binding protein	7.2341e-06
comp7583_c0	Q8L5K9	Salsola kali	Q8L5K9_SALKA Major antigen-like protein	1.72862e-06
comp73927_c0	P17783	Citrullus lanatus	MDHM_CITLA Malate dehydrogenase, mitochondrial	4.98889e-11
comp20318_c0	F1S663	Sus scrofa	F1S663_PIG Uncharacterized protein	1.32975e-14
comp25594_c0	P43067	Candida albicans	ADH1_CANAX Alcohol dehydrogenase 1	2.94187e-22
comp20146_c2	B0XUJ3	Neosartorya fumigata (strain CEA10 / CBS 144.89 / FGSC A1163)	B0XUJ3_ASPFC Sorbitol/xylulose reductase Sou1-like, putative	9.68082e-12
comp21818_c7	P35782	Vespa crabro	VA52_VESCR Venom allergen 5.02	6.16815e-09
comp6860_c0	Q6PWQ1	Neosartorya fumigata	Q6PWQ1_ASPFM alpha-1,2-Mannosidase	6.01431e-31
comp19277_c0	B4DKV4	Homo sapiens	B4DKV4_HUMAN cDNA FLJ60647, highly similar to Keratin, type II cytoskeletal 6B	7.09006e-22
comp6159_c0	Q7M4I3	Bombus pensylvanicus	SP4_BOMPE Venom protease	5.5316e-11
comp213404_c0	O60024	Neosartorya fumigata (strain ATCC MYA-4609 / Af293 / CBS 101355 / FGSC A1100)	ALL4_ASPFU Allergen Asp f 4	4.26011e-12
comp22238_c2	B2ZPG7	Forcipomyia taiwana	B2ZPG7_FORTA Eukaryotic translation initiation factor 3 subunit I	2.76936e-118
comp21685_c0	P00784	Carica papaya	PAPA1_CARPA Papain	5.12391e-22
comp16082_c0	A5HIJ4	Actinidia deliciosa	A5HIJ4_ACTDE Cysteine protease Cp4	1.00647e-81
comp20168_c1	P00735	Bos taurus	THRB_BOVIN Prothrombin	4.63132e-14
comp6270_c0	P02752	Gallus gallus	RBP_CHICK Riboflavin-binding protein	9.13877e-15
comp78857_c0	P42039	Davidiella tassiana	RLA2_DAVTA 60S acidic ribosomal protein P2	7.52915e-26
comp775233_c0	E3VWM1	Davidiella tassiana	E3VWM1_DAVTA NADP-dependent mannitol dehydrogenase	3.67213e-06
comp22470_c5	P21568	Solanum lycopersicum	CYPH_SOLLC Peptidyl-prolyl cis-trans isomerase	1.94327e-57
comp2392_c0	Q870B9	Rhodotorula mucilaginosa	ENO_RHOMI Enolase	1.00037e-35
comp21170_c2	P00591	Sus scrofa	LIPP_PIG Pancreatic triacylglycerol lipase	1.19337e-51
comp22733_c0	B2D0J4	Apis mellifera	VDPP4_APIME Venom dipeptidyl peptidase 4	1.02319e-73
comp354082_c0	Q15555	Homo sapiens	MARE2_HUMAN Microtubule-associated protein RP/EB family member 2	1.99979e-83
comp21460_c0	Q09KA1	Blattella germanica	Q09KA1_BLAGE Receptor for activated protein kinase C-like	5.32312e-09
comp183021_c0	B0Y324	Neosartorya fumigata (strain CEA10 / CBS 144.89 / FGSC A1163)	B0Y324_ASPFC Molecular chaperone Mod-E/Hsp90	7.53667e-69
comp21387_c0	A6XEN9	Blomia tropicalis	A6XEN9_BLOTA Group 2 allergen Blo t 2 isoform 2	4.61799e-13
comp15499_c0	A6GVD5	Artemisia vulgaris	A6GVD5_ARTVU Art v 2 allergen	1.16241e-44
comp125241_c0	B2D0J5	Apis mellifera	EST6_APIME Venom carboxylesterase-6	4.91405e-23
comp20746_c0	Q9U8D5	Echinococcus granulosus	Q9U8D5_ECHGR EF-1 (Fragment)	1.85153e-22
comp7230_c0	Q5XML0	Zea mays	Q5XML0_MAIZE Proteasome subunit beta type	5.15125e-08
comp22536_c0	Q8L5K9	Salsola kali	Q8L5K9_SALKA Major antigen-like protein	1.13341e-15
comp19040_c0	B2D0J5	Apis mellifera	EST6_APIME Venom carboxylesterase-6	3.74638e-40
comp22350_c22	Q09KA1	Blattella germanica	Q09KA1_BLAGE Receptor for activated protein kinase C-like	6.23412e-26
comp285129_c0	Q8H2B9	Prunus dulcis	Q8H2B9_PRUDU 60S acidic ribosomal protein	8.69269e-28
comp364882_c0	B0Y0X7	Neosartorya fumigata (strain CEA10 / CBS 144.89 / FGSC A1163)	B0Y0X7_ASPFC Thioredoxin	1.96487e-27
comp20886_c0	Q75N34	Dioscorea polystachya	Q75N34_9LILI Tuber storage protein	2.41154e-22
comp454504_c0	Q2TL59	Penicillium chrysogenum	Q2TL59_PENCH Calreticulin	6.4185e-18
comp11094_c0	P49148	Alternaria alternata	RLA1_ALTAL 60S acidic ribosomal protein P1	9.57065e-15
comp7281_c0	P0C0Y4	Alternaria alternata	MTDH_ALTAL Probable NADP-dependent mannitol dehydrogenase	9.30282e-07
comp22322_c7	P40108	Davidiella tassiana	ALDH_DAVTA Aldehyde dehydrogenase	2.38903e-27
comp24365_c0	P02465	Bos taurus	CO1A2_BOVIN Collagen alpha-2(I) chain	2.91544e-107
comp169500_c0	Q09KA1	Blattella germanica	Q09KA1_BLAGE Receptor for activated protein kinase C-like	1.65174e-26
comp19538_c0	F8RW92	Hevea brasiliensis	F8RW92_HEVBR Peptidyl-prolyl cis-trans isomerase	1.71104e-26
comp18997_c0	P42041	Alternaria alternata	ALDH_ALTAL Aldehyde dehydrogenase	5.38695e-122
comp21885_c0	Q8L5K9	Salsola kali	Q8L5K9_SALKA Major antigen-like protein	7.60065e-06
comp478885_c0	Q39454	Corylus avellana	Q39454_CORAV Major allergen Cor a 1	2.32943e-17
comp107913_c0	Q7M4I3	Bombus pensylvanicus	SP4_BOMPE Venom protease	2.11031e-48
comp21456_c0	M5EAX2	Malassezia sympodialis (strain ATCC 42132)	M5EAX2_MALS4 Allergen	5.49991e-49
comp21837_c3	Q8L5K9	Salsola kali	Q8L5K9_SALKA Major antigen-like protein	1.36894e-07
comp22456_c9	Q8L5K9	Salsola kali	Q8L5K9_SALKA Major antigen-like protein	5.75787e-40
comp20930_c0	Q0PV91	Beauveria bassiana	Q0PV91_BEABA Putative aldehyde dehydrogenase	1.14499e-30
comp19454_c0	B2ZPG7	Forcipomyia taiwana	B2ZPG7_FORTA Eukaryotic translation initiation factor 3 subunit I	1.45616e-25
comp9491_c0	A5HIJ2	Actinidia deliciosa	A5HIJ2_ACTDE Cysteine protease Cp2	2.73097e-91
comp514664_c0	Q4W1F6	Zea mays	Q4W1F6_MAIZE Thioredoxin H-type	8.84172e-40
comp22095_c18	Q8I916	Blomia tropicalis	Q8I916_BLOTA Trypsin	4.24263e-17
comp22373_c10	Q96VP3	Cochliobolus lunatus	CYC_COCLU Cytochrome c	5.75863e-48
comp3112_c0	P92919	Apium graveolens	CB23_APIGR Chlorophyll a-b binding protein, chloroplastic	5.40541e-25
comp21311_c1	L7V1I9	Anisakis simplex	L7V1I9_ANISI Ani s 2 allergen	8.5957e-08
comp22485_c5	F1P350	Gallus gallus	F1P350_CHICK Vitellogenin-1	5.70095e-06
comp14477_c0	P05387	Homo sapiens	RLA2_HUMAN 60S acidic ribosomal protein P2	1.31826e-39
comp16381_c0	Q1M0Y3	Periplaneta americana	Q1M0Y3_PERAM Per a 6 allergen	2.1767e-10
comp5022_c0	Q09KA1	Blattella germanica	Q09KA1_BLAGE Receptor for activated protein kinase C-like	1.11512e-07
comp21269_c0	Q8L5K9	Salsola kali	Q8L5K9_SALKA Major antigen-like protein	7.92711e-22
comp5050_c1	Q5BLY5	Apis mellifera	ACPH1_APIME Venom acid phosphatase Acph-1	2.73704e-07
comp15324_c0	B4LZY3	Drosophila virilis	B4LZY3_DROVI GJ23212	2.82223e-08
comp20489_c0	Q8L5K9	Salsola kali	Q8L5K9_SALKA Major antigen-like protein	1.04381e-08
comp196919_c0	Q8J0P4	Neosartorya fumigata (strain ATCC MYA-4609 / Af293 / CBS 101355 / FGSC A1100)	CRF1_ASPFU Probable glycosidase crf1	5.26446e-06
comp221759_c0	Q69BZ7	Penicillium citrinum	Q69BZ7_PENCI Putative uncharacterized protein	9.36804e-82
comp22503_c0	D3DRA2	Homo sapiens	D3DRA2_HUMAN Collagen, type XVII, alpha 1, isoform CRA_b	7.76929e-09
comp770629_c0	P46273	Candida albicans (strain SC5314 / ATCC MYA-2876)	PGK_CANAL Phosphoglycerate kinase	2.53021e-45
comp745808_c0	M5EAX2	Malassezia sympodialis (strain ATCC 42132)	M5EAX2_MALS4 Allergen	1.41834e-11
comp23355_c0	L7UXZ2	Ananas comosus	L7UXZ2_ANACO Bromelain (Fragment)	1.48914e-18
comp21638_c0	Q8L5K9	Salsola kali	Q8L5K9_SALKA Major antigen-like protein	3.30112e-10
comp5205_c0	Q8L5K9	Salsola kali	Q8L5K9_SALKA Major antigen-like protein	5.38713e-08
comp21918_c0	Q8MUF6	Blomia tropicalis	MYSP_BLOTA Paramyosin	2.57313e-14
comp12132_c0	F2RM37	Homo sapiens	F2RM37_HUMAN Coagulation factor IX	6.74706e-13
comp22266_c0	F1CGQ2	Bombus terrestris	F1CGQ2_BOMTE Venom serine protease	5.43089e-40
comp22671_c2	P29291	Homarus americanus	TNNCB_HOMAM Troponin C, isoform 2B	4.22129e-08
comp23264_c0	Q8L5K9	Salsola kali	Q8L5K9_SALKA Major antigen-like protein	5.67695e-10
comp8747_c0	A1KXH5	Blomia tropicalis	A1KXH5_BLOTA Blo t 13 allergen	2.60238e-28
comp9456_c0	Q9URR8	Penicillium chrysogenum	Q9URR8_PENCH Beta-hexosaminidase	1.71726e-46
comp20036_c0	B0XP55	Neosartorya fumigata (strain CEA10 / CBS 144.89 / FGSC A1163)	B0XP55_ASPFC 40S ribosomal protein S3, putative	1.23855e-94
comp22553_c2	Q5K4L5	Nicotiana tabacum	Q5K4L5_TOBAC Villin 1 (Fragment)	3.52574e-10
comp243_c0	B0Y324	Neosartorya fumigata (strain CEA10 / CBS 144.89 / FGSC A1163)	B0Y324_ASPFC Molecular chaperone Mod-E/Hsp90	1.18421e-54
comp21430_c0	F1JZ10	Tabanus yao	F1JZ10_TABYA Tab y 3 allergen	1.15867e-62
comp16115_c0	P0C959	Neosartorya fumigata (strain ATCC MYA-4609 / Af293 / CBS 101355 / FGSC A1100)	DPP5_ASPFU Dipeptidyl-peptidase 5	4.02081e-10
comp2901_c0	M5E549	Malassezia sympodialis (strain ATCC 42132)	M5E549_MALS4 Allergen	5.52318e-09
comp21550_c0	Q09KA1	Blattella germanica	Q09KA1_BLAGE Receptor for activated protein kinase C-like	5.39744e-18
comp448732_c0	B2ZPG7	Forcipomyia taiwana	B2ZPG7_FORTA Eukaryotic translation initiation factor 3 subunit I	4.56612e-36
comp22611_c1	M5EAX2	Malassezia sympodialis (strain ATCC 42132)	M5EAX2_MALS4 Allergen	1.45576e-50
comp15985_c0	Q1M0Y3	Periplaneta americana	Q1M0Y3_PERAM Per a 6 allergen	3.61016e-06
comp21615_c0	B2R6A7	Homo sapiens	B2R6A7_HUMAN Glucosylceramidase	1.34248e-119
comp563018_c0	B0FZ76	Aspergillus oryzae	B0FZ76_ASPOZ Alpha-amylase	4.47271e-15
comp11042_c0	C7C4X1	Triticum aestivum	C7C4X1_WHEAT Glyceraldehyde-3-phosphate dehydrogenase	2.39179e-129
comp178266_c0	Q69BZ7	Penicillium citrinum	Q69BZ7_PENCI Putative uncharacterized protein	5.77427e-51
comp326758_c0	H2E5X2	Penicillium crustosum	H2E5X2_9EURO 60S acidic ribosomal phosphoprotein P1	4.70306e-17
comp18205_c0	Q13765	Homo sapiens	NACA_HUMAN Nascent polypeptide-associated complex subunit alpha	1.13999e-91
comp20246_c0	Q8L5K9	Salsola kali	Q8L5K9_SALKA Major antigen-like protein	8.25979e-10
comp417995_c0	I1CLC6	Rhizopus delemar (strain RA 99-880 / ATCC MYA-4621 / FGSC 9543 / NRRL 43880)	I1CLC6_RHIO9 Endopeptidase	2.44094e-22
comp23310_c0	A1IKL3	Anisakis simplex	A1IKL3_ANISI Protease inhibitor	8.11067e-08
comp20120_c2	Q8L5K9	Salsola kali	Q8L5K9_SALKA Major antigen-like protein	2.7673e-09
comp22959_c0	Q9BMP6	Culicoides nubeculosus	Q9BMP6_CULNU Ribosomal P0 protein (Fragment)	3.4024e-10
comp155159_c0	Q2TL59	Penicillium chrysogenum	Q2TL59_PENCH Calreticulin	0
comp11476_c0	Q9Y7F6	Neosartorya fumigata	Q9Y7F6_ASPFM Peptidyl-prolyl cis-trans isomerase (Fragment)	2.24714e-21
comp22701_c6	P00740	Homo sapiens	FA9_HUMAN Coagulation factor IX	2.07923e-32
comp105039_c0	P01012	Gallus gallus	OVAL_CHICK Ovalbumin	1.08591e-14
comp157495_c0	Q6KF83	Hevea brasiliensis	Q6KF83_HEVBR Pseudo-hevein (Fragment)	1.12193e-109
comp22257_c9	F1MD77	Bos taurus	F1MD77_BOVIN Uncharacterized protein	1.16851e-57
comp20927_c1	F2RM37	Homo sapiens	F2RM37_HUMAN Coagulation factor IX	3.38784e-11
comp20233_c5	Q8L5K9	Salsola kali	Q8L5K9_SALKA Major antigen-like protein	2.04339e-09
comp22474_c6	P00974	Bos taurus	BPT1_BOVIN Pancreatic trypsin inhibitor	4.9069e-11
comp249091_c0	B7XC66	Crassostrea gigas	B7XC66_CRAGI Tropomyosin	2.2035e-09
comp16699_c0	C1KEU0	Salsola kali	C1KEU0_SALKA Sal k 3 pollen allergen (Fragment)	1.55965e-101
comp18638_c0	P01966	Bos taurus	HBA_BOVIN Hemoglobin subunit alpha	3.03024e-66
comp19172_c2	P0C954	Neosartorya fumigata (strain ATCC MYA-4609 / Af293 / CBS 101355 / FGSC A1100)	GEL2_ASPFU 1,3-beta-glucanosyltransferase gel2	5.12185e-18
comp58_c0	A1DER2	Neosartorya fischeri (strain ATCC 1020 / DSM 3700 / FGSC A1164 / NRRL 181)	A1DER2_NEOFI Superoxide dismutase [Cu-Zn]	9.69463e-32
comp353780_c0	P42041	Alternaria alternata	ALDH_ALTAL Aldehyde dehydrogenase	1.62803e-49
comp29521_c0	Q09KA1	Blattella germanica	Q09KA1_BLAGE Receptor for activated protein kinase C-like	1.16792e-12
comp22676_c5	Q1M0Y2	Blomia tropicalis	Q1M0Y2_BLOTA Blo t allergen	0
comp19497_c0	Q39430	Betula pendula	Q39430_BETPN Major allergen Bet v 1	1.91905e-27
comp346155_c0	B0YB25	Neosartorya fumigata (strain CEA10 / CBS 144.89 / FGSC A1163)	B0YB25_ASPFC Malate dehydrogenase	8.77357e-16
comp22662_c20	Q8L5K9	Salsola kali	Q8L5K9_SALKA Major antigen-like protein	2.26733e-16
comp7787_c1	P05547	Astacus leptodactylus	TNNI_ASTLP Troponin I	4.13282e-40
comp23999_c0	M5EAX2	Malassezia sympodialis (strain ATCC 42132)	M5EAX2_MALS4 Allergen	3.67866e-62
comp22204_c0	B9URL7	Culicoides nubeculosus	B9URL7_CULNU Maltase	8.51656e-09
comp16206_c0	Q546R6	Zea mays	Q546R6_MAIZE Flavin containing polyamine oxidase	3.12164e-12
comp168811_c0	Q71EE1	Hevea brasiliensis	Q71EE1_HEVBR Heat shock protein	1.64865e-34
comp1063_c0	P00729	Saccharomyces cerevisiae (strain ATCC 204508 / S288c)	CBPY_YEAST Carboxypeptidase Y	4.62157e-17
comp133396_c0	C4YHS0	Candida albicans (strain WO-1)	C4YHS0_CANAW Fructose-bisphosphate aldolase	0
comp22415_c14	P43067	Candida albicans	ADH1_CANAX Alcohol dehydrogenase 1	2.15759e-13
comp22427_c7	P00735	Bos taurus	THRB_BOVIN Prothrombin	5.57161e-29
comp22454_c2	Q53QT2	Homo sapiens	Q53QT2_HUMAN Putative uncharacterized protein TPO (Fragment)	8.11218e-97
comp265704_c0	D6X4X3	Tribolium castaneum	D6X4X3_TRICA Putative uncharacterized protein	9.09598e-07
comp22206_c0	Q9FSY7	Corylus avellana	Q9FSY7_CORAV Putative luminal binding protein	0
comp22083_c0	Q09KA1	Blattella germanica	Q09KA1_BLAGE Receptor for activated protein kinase C-like	3.22487e-07
comp22672_c3	P00451	Homo sapiens	FA8_HUMAN Coagulation factor VIII	1.77505e-10
comp39889_c0	Q09KA1	Blattella germanica	Q09KA1_BLAGE Receptor for activated protein kinase C-like	4.75783e-15
comp22231_c24	Q6JBK3	Zea mays subsp. parviglumis	Q6JBK3_ZEAMP Chitinase	1.14078e-12
comp22095_c14	Q8L5K9	Salsola kali	Q8L5K9_SALKA Major antigen-like protein	3.17716e-13
comp16281_c0	O81984	Hevea brasiliensis	O81984_HEVBR Patatin	3.1147e-08
comp444540_c0	G1MYL1	Meleagris gallopavo	G1MYL1_MELGA Uncharacterized protein	1.28197e-06
comp540327_c0	B0XP55	Neosartorya fumigata (strain CEA10 / CBS 144.89 / FGSC A1163)	B0XP55_ASPFC 40S ribosomal protein S3, putative	5.76332e-44
comp21630_c0	Q09KA1	Blattella germanica	Q09KA1_BLAGE Receptor for activated protein kinase C-like	1.43129e-19
comp20896_c0	P56537	Homo sapiens	IF6_HUMAN Eukaryotic translation initiation factor 6	1.57432e-116
comp20318_c1	P10184	Gallus gallus	IOV7_CHICK Ovoinhibitor	4.96085e-38
comp422524_c0	P00870	Spinacia oleracea	RBS1_SPIOL Ribulose bisphosphate carboxylase small chain	9.58747e-29
comp604052_c0	Q6T484	Triticum aestivum	Q6T484_WHEAT Class I chitinase	1.50392e-39
comp22597_c10	Q09KA1	Blattella germanica	Q09KA1_BLAGE Receptor for activated protein kinase C-like	4.80022e-19
comp22243_c3	B2D0J5	Apis mellifera	EST6_APIME Venom carboxylesterase-6	8.08755e-37
comp27772_c0	Q1X6K9	Anisakis simplex	Q1X6K9_ANISI Cytochrome c oxidase subunit 3	1.76332e-55
comp22374_c2	Q09KA1	Blattella germanica	Q09KA1_BLAGE Receptor for activated protein kinase C-like	1.09549e-06
comp16482_c0	B0XYP8	Neosartorya fumigata (strain CEA10 / CBS 144.89 / FGSC A1163)	B0XYP8_ASPFC Peptidyl-prolyl cis-trans isomerase	9.48103e-48
comp13036_c0	Q8L5K9	Salsola kali	Q8L5K9_SALKA Major antigen-like protein	6.04397e-13
comp4793_c0	B0XSZ0	Neosartorya fumigata (strain CEA10 / CBS 144.89 / FGSC A1163)	B0XSZ0_ASPFC Allergen Asp F13	3.81512e-35
comp22243_c14	F1MD77	Bos taurus	F1MD77_BOVIN Uncharacterized protein	0
comp449123_c0	Q6XNP7	Hevea brasiliensis	HPI_HEVBR Protease inhibitor HPI	7.05494e-12
comp343194_c0	Q00002	Alternaria alternata	PDI_ALTAL Protein disulfide-isomerase (Fragment)	2.00041e-22
comp22240_c0	Q8L5K9	Salsola kali	Q8L5K9_SALKA Major antigen-like protein	7.61407e-07
comp16311_c0	Q28050	Bos taurus	S10A7_BOVIN Protein S100-A7	2.92925e-09
comp3503_c0	B7ERQ1	Oryza sativa subsp. japonica	B7ERQ1_ORYSJ Peroxiredoxin	5.82186e-17
comp21966_c0	C5J049	Periplaneta americana	C5J049_PERAM Tropomyosin	5.93224e-06
comp22523_c9	Q2TL59	Penicillium chrysogenum	Q2TL59_PENCH Calreticulin	8.74172e-43
comp648956_c0	B0XP55	Neosartorya fumigata (strain CEA10 / CBS 144.89 / FGSC A1163)	B0XP55_ASPFC 40S ribosomal protein S3, putative	9.85551e-21
comp21629_c1	Q8L5K9	Salsola kali	Q8L5K9_SALKA Major antigen-like protein	4.11046e-07
comp21460_c1	Q09KA1	Blattella germanica	Q09KA1_BLAGE Receptor for activated protein kinase C-like	2.88354e-07
comp153555_c0	Q8L5K9	Salsola kali	Q8L5K9_SALKA Major antigen-like protein	1.18734e-07
comp22270_c8	Q00002	Alternaria alternata	PDI_ALTAL Protein disulfide-isomerase (Fragment)	1.23544e-08
comp22143_c0	B5X1B5	Salmo salar	B5X1B5_SALSA Alpha-enolase	0
comp21325_c5	A1KXG9	Blomia tropicalis	A1KXG9_BLOTA Blo t 13 allergen	5.65151e-43
comp11754_c0	Q9FSY7	Corylus avellana	Q9FSY7_CORAV Putative luminal binding protein	0
comp23057_c0	O01949	Aedes aegypti	ALL3_AEDAE 30 kDa salivary gland allergen Aed a 3	1.6237e-07
comp20220_c1	Q09KA1	Blattella germanica	Q09KA1_BLAGE Receptor for activated protein kinase C-like	2.5964e-19
comp22234_c8	Q8L5K9	Salsola kali	Q8L5K9_SALKA Major antigen-like protein	1.5867e-13
comp22602_c2	B7XC64	Neptunea polycostata	B7XC64_9CAEN Tropomyosin	2.26244e-08
comp22352_c9	D7F1P9	Crangon crangon	D7F1P9_CRACN Sarcoplasmic calcium-binding protein	3.49691e-10
comp20568_c1	Q53QT2	Homo sapiens	Q53QT2_HUMAN Putative uncharacterized protein TPO (Fragment)	3.28877e-06
comp21839_c0	C0H9I1	Salmo salar	C0H9I1_SALSA Fructose-bisphosphate aldolase	0
comp22338_c2	P37837	Homo sapiens	TALDO_HUMAN Transaldolase	7.13769e-111
comp471859_c0	A5HIJ3	Actinidia deliciosa	A5HIJ3_ACTDE Cysteine protease Cp3	6.9833e-64
comp22321_c10	P35785	Vespula pensylvanica	VA5_VESPE Venom allergen 5	1.39696e-31
comp20663_c0	P00780	Bacillus licheniformis	SUBT_BACLI Subtilisin Carlsberg	7.16414e-19
comp617818_c0	Q1X6K9	Anisakis simplex	Q1X6K9_ANISI Cytochrome c oxidase subunit 3	6.51588e-27
comp22357_c0	Q9SDM2	Triticum aestivum	Q9SDM2_WHEAT Glutenin, high molecular weight subunit type y	3.97416e-06
comp21559_c0	Q09KA1	Blattella germanica	Q09KA1_BLAGE Receptor for activated protein kinase C-like	7.33192e-06
comp17316_c0	Q71EE1	Hevea brasiliensis	Q71EE1_HEVBR Heat shock protein	3.26199e-41
comp288098_c0	B0YB25	Neosartorya fumigata (strain CEA10 / CBS 144.89 / FGSC A1163)	B0YB25_ASPFC Malate dehydrogenase	1.01995e-81
comp611839_c0	O43290	Homo sapiens	SNUT1_HUMAN U4/U6.U5 tri-snRNP-associated protein 1	5.81699e-55
comp12783_c0	Q9NCL4	Anisakis simplex	Q9NCL4_ANISI Paramyosin isoform (Fragment)	1.55666e-32
comp22543_c4	Q59GZ9	Homo sapiens	Q59GZ9_HUMAN Thyroid peroxidase isoform d variant (Fragment)	7.44433e-96
comp21260_c1	Q8L5K9	Salsola kali	Q8L5K9_SALKA Major antigen-like protein	1.74849e-08
comp15783_c0	Q9FSY7	Corylus avellana	Q9FSY7_CORAV Putative luminal binding protein	0
comp167727_c0	A0A075DVI9	Gibberella intermedia	A0A075DVI9_GIBIN Transaldolase	5.44122e-179
comp228948_c0	P0C954	Neosartorya fumigata (strain ATCC MYA-4609 / Af293 / CBS 101355 / FGSC A1100)	GEL2_ASPFU 1,3-beta-glucanosyltransferase gel2	1.25404e-104
comp22312_c8	L7V1I9	Anisakis simplex	L7V1I9_ANISI Ani s 2 allergen	2.25314e-08
