# Supplementary material for: Preliminary analysis of Psoroptes ovis transcriptome in different developmental stages
Source: Parasit Vectors. 2016 Nov 4;9:570. doi: 10.1186/s13071-016-1856-z (PMC5096302; doi:10.1186/s13071-016-1856-z)
Supplement: Additional file 16: Table S13. — Allergen genes among the upregulated DEGs. (XLSX 15 kb) [file 13071_2016_1856_MOESM16_ESM.xlsx]

## Sheet: 表 S6 up_allergen_genes
Additional file 16. Table S13.	Allergen genes among the upregulated differentially expressed genes of P. ovis in the Pso_L group(samples from P. ovis larvae) relative to the Pso_N_A group (samples from adults and nymphs)
Unigene_ID	Allergen_protein_ID	Species	Description	blast_evalue
comp20185_c0	Q6IQX2	Danio rerio	Q6IQX2_DANRE Collagen, type I, alpha 2	2.05706e-06
comp22788_c0	A0ERA8	Blattella germanica	A0ERA8_BLAGE Allergen Bla g 8 (Fragment)	1.30404e-51
comp21772_c1	A0A088SAG5	Dermatophagoides farinae	A0A088SAG5_DERFA Der f 30 allergen	1.12225e-102
comp22289_c0	B0XUJ3	Neosartorya fumigata (strain CEA10 / CBS 144.89 / FGSC A1163)	B0XUJ3_ASPFC Sorbitol/xylulose reductase Sou1-like, putative	2.53886e-16
comp7257_c0	P13693	Homo sapiens	TCTP_HUMAN Translationally-controlled tumor protein	4.36413e-121
comp15917_c0	A5HIJ4	Actinidia deliciosa	A5HIJ4_ACTDE Cysteine protease Cp4	5.45911e-73
comp13617_c0	P40108	Davidiella tassiana	ALDH_DAVTA Aldehyde dehydrogenase	0
comp16294_c0	L7UZ91	Dermatophagoides farinae	L7UZ91_DERFA Ferritin	1.48126e-66
comp22600_c16	C6ZDB5	Tyrophagus putrescentiae	C6ZDB5_TYRPU Tyr p 3	1.01743e-11
comp9587_c0	P80198	Hordeum vulgare	HOG3_HORVU Gamma-hordein-3	2.74735e-06
comp22168_c3	Q09KA1	Blattella germanica	Q09KA1_BLAGE Receptor for activated protein kinase C-like	2.95398e-06
comp22618_c4	P02465	Bos taurus	CO1A2_BOVIN Collagen alpha-2(I) chain	8.85017e-06
comp21796_c0	Q8WQ47	Lepidoglyphus destructor	TBA_LEPDS Tubulin alpha chain	0
comp20071_c0	P00735	Bos taurus	THRB_BOVIN Prothrombin	7.42334e-40
comp16460_c0	P46273	Candida albicans (strain SC5314 / ATCC MYA-2876)	PGK_CANAL Phosphoglycerate kinase	0
comp22021_c0	Q1M0Y2	Blomia tropicalis	Q1M0Y2_BLOTA Blo t allergen	4.01592e-112
comp7715_c0	Q28050	Bos taurus	S10A7_BOVIN Protein S100-A7	9.51588e-11
comp22719_c0	Q59GZ9	Homo sapiens	Q59GZ9_HUMAN Thyroid peroxidase isoform d variant (Fragment)	8.15827e-07
comp22097_c0	C7C4X1	Triticum aestivum	C7C4X1_WHEAT Glyceraldehyde-3-phosphate dehydrogenase	2.17503e-169
comp26150_c0	Q28050	Bos taurus	S10A7_BOVIN Protein S100-A7	4.78675e-06
comp19494_c0	P02070	Bos taurus	HBB_BOVIN Hemoglobin subunit beta	3.92127e-87
comp22191_c0	P00791	Sus scrofa	PEPA_PIG Pepsin A	5.10704e-138
comp22210_c0	Q8L5K9	Salsola kali	Q8L5K9_SALKA Major antigen-like protein	2.8431e-16
comp9875_c0	F5A6F3	Procambarus clarkii	F5A6F3_PROCL Ferritin	7.45311e-49
comp16426_c0	Q75N34	Dioscorea polystachya	Q75N34_9LILI Tuber storage protein	2.78954e-09
comp20596_c0	C7E9W0	Stachybotrys chartarum	C7E9W0_STACH SchS21 protein (Fragment)	2.9011e-42
comp14389_c0	P10599	Homo sapiens	THIO_HUMAN Thioredoxin	6.21696e-70
comp21421_c0	B4E1T1	Homo sapiens	B4E1T1_HUMAN cDNA FLJ54081, highly similar to Keratin, type II cytoskeletal 5	8.01772e-67
comp21402_c0	Q7M4I3	Bombus pensylvanicus	SP4_BOMPE Venom protease	1.16459e-39
comp20560_c0	A0A088SAY1	Dermatophagoides farinae	A0A088SAY1_DERFA Der f 31 allergen	4.62956e-06
comp22421_c0	B0FRF9	Litopenaeus vannamei	B0FRF9_LITVA Arginine kinase	3.33254e-138
comp22796_c1	P05547	Astacus leptodactylus	TNNI_ASTLP Troponin I	1.02557e-23
comp7410_c0	A0A088SAY1	Dermatophagoides farinae	A0A088SAY1_DERFA Der f 31 allergen	1.69708e-11
comp6984_c0	B8YK79	Gallus gallus	B8YK79_CHICK Lysozyme	3.36841e-56
comp21990_c1	P32926	Homo sapiens	DSG3_HUMAN Desmoglein-3	2.34025e-24
comp16589_c0	P07737	Homo sapiens	PROF1_HUMAN Profilin-1	6.98731e-95
comp22651_c7	P32926	Homo sapiens	DSG3_HUMAN Desmoglein-3	1.82554e-24
comp20091_c1	Q8L5K9	Salsola kali	Q8L5K9_SALKA Major antigen-like protein	1.34709e-06
comp21811_c0	P17783	Citrullus lanatus	MDHM_CITLA Malate dehydrogenase, mitochondrial	7.91439e-09
comp22099_c1	Q9URR8	Penicillium chrysogenum	Q9URR8_PENCH Beta-hexosaminidase	4.54693e-25
comp7946_c0	B0UXD8	Homo sapiens	B0UXD8_HUMAN MHC class II antigen	2.35261e-12
comp22325_c14	L7N6F8	Dermatophagoides pteronyssinus	L7N6F8_DERPT Dust mite allergen	5.94858e-06
comp23054_c0	E1BKA1	Bos taurus	E1BKA1_BOVIN Protein S100	5.68336e-13
comp21866_c0	Q4JK69	Dermatophagoides pteronyssinus	Q4JK69_DERPT Group 15 allergen protein short isoform	8.52917e-76
comp22438_c9	F1S663	Sus scrofa	F1S663_PIG Uncharacterized protein	2.50802e-06
comp21333_c0	A0ERA8	Blattella germanica	A0ERA8_BLAGE Allergen Bla g 8 (Fragment)	5.39368e-38
comp19162_c0	P01966	Bos taurus	HBA_BOVIN Hemoglobin subunit alpha	1.04593e-83
comp15523_c0	Q8L5K9	Salsola kali	Q8L5K9_SALKA Major antigen-like protein	1.46542e-06
comp23409_c0	P02227	Chironomus thummi thummi	GLB8_CHITH Globin CTT-VIII	4.19504e-09
comp22667_c0	B1B520	Triticum aestivum	B1B520_WHEAT High-molecular-weight glutenin subunit 2.6	8.21965e-07
comp22602_c8	Q6Y2F9	Dermatophagoides pteronyssinus	Q6Y2F9_DERPT HDM allergen	9.28863e-18
comp15615_c0	A0A088SAX2	Dermatophagoides farinae	A0A088SAX2_DERFA Triosephosphate isomerase	2.91285e-120
comp22478_c0	A5HIJ1	Actinidia deliciosa	A5HIJ1_ACTDE Cysteine protease Cp1	1.777e-19
comp16151_c0	Q28050	Bos taurus	S10A7_BOVIN Protein S100-A7	2.48373e-08
comp7830_c0	P05547	Astacus leptodactylus	TNNI_ASTLP Troponin I	4.07671e-08
comp21818_c7	P35782	Vespa crabro	VA52_VESCR Venom allergen 5.02	6.16815e-09
comp22733_c0	B2D0J4	Apis mellifera	VDPP4_APIME Venom dipeptidyl peptidase 4	1.02319e-73
comp15363_c1	A0A088SAS1	Dermatophagoides farinae	A0A088SAS1_DERFA Der f 28 allergen	4.98568e-61
comp21311_c1	L7V1I9	Anisakis simplex	L7V1I9_ANISI Ani s 2 allergen	8.5957e-08
comp21269_c0	Q8L5K9	Salsola kali	Q8L5K9_SALKA Major antigen-like protein	7.92711e-22
comp21638_c0	Q8L5K9	Salsola kali	Q8L5K9_SALKA Major antigen-like protein	3.30112e-10
comp8747_c0	A1KXH5	Blomia tropicalis	A1KXH5_BLOTA Blo t 13 allergen	2.60238e-28
comp22460_c6	Q6Y2F9	Dermatophagoides pteronyssinus	Q6Y2F9_DERPT HDM allergen	9.80388e-27
comp35289_c0	A0A088SAG5	Dermatophagoides farinae	A0A088SAG5_DERFA Der f 30 allergen	1.15984e-31
comp22204_c0	B9URL7	Culicoides nubeculosus	B9URL7_CULNU Maltase	8.51656e-09
comp16281_c0	O81984	Hevea brasiliensis	O81984_HEVBR Patatin	3.1147e-08
comp27772_c0	Q1X6K9	Anisakis simplex	Q1X6K9_ANISI Cytochrome c oxidase subunit 3	1.76332e-55
comp22374_c2	Q09KA1	Blattella germanica	Q09KA1_BLAGE Receptor for activated protein kinase C-like	1.09549e-06
comp16311_c0	Q28050	Bos taurus	S10A7_BOVIN Protein S100-A7	2.92925e-09
comp22143_c0	B5X1B5	Salmo salar	B5X1B5_SALSA Alpha-enolase	0
comp21839_c0	C0H9I1	Salmo salar	C0H9I1_SALSA Fructose-bisphosphate aldolase	0
comp22588_c0	L7UZ85	Dermatophagoides farinae	L7UZ85_DERFA Alpha-actinin	4.45518e-07
