# Supplementary material for: Preliminary analysis of Psoroptes ovis transcriptome in different developmental stages
Source: Parasit Vectors. 2016 Nov 4;9:570. doi: 10.1186/s13071-016-1856-z (PMC5096302; doi:10.1186/s13071-016-1856-z)
Supplement: Additional file 17: Table S14. — Allergen genes which did not result in Blast hits with genes from other mites or ticks among the upregulated DEGs. (XLSX 13 kb) [file 13071_2016_1856_MOESM17_ESM.xlsx]

## Sheet: 表 S7 up_other_species_allergen_
Additional file 17. Table S14.	Allergen genes which did not resulted in Blast hits with genes from other mites or ticks among the upregulated differentially expressed genes of P. ovis in the Pso_L group (samples from P. ovis larvae) relative to the Pso_N_A group (samples from adults and nymphs)
Unigene_ID	Allergen_protein_ID	Species	Description	blast_evalue
comp20185_c0	Q6IQX2	Danio rerio	Q6IQX2_DANRE Collagen, type I, alpha 2	2.05706e-06
comp22788_c0	A0ERA8	Blattella germanica	A0ERA8_BLAGE Allergen Bla g 8 (Fragment)	1.30404e-51
comp22289_c0	B0XUJ3	Neosartorya fumigata (strain CEA10 / CBS 144.89 / FGSC A1163)	B0XUJ3_ASPFC Sorbitol/xylulose reductase Sou1-like, putative	2.53886e-16
comp7257_c0	P13693	Homo sapiens	TCTP_HUMAN Translationally-controlled tumor protein	4.36413e-121
comp15917_c0	A5HIJ4	Actinidia deliciosa	A5HIJ4_ACTDE Cysteine protease Cp4	5.45911e-73
comp13617_c0	P40108	Davidiella tassiana	ALDH_DAVTA Aldehyde dehydrogenase	0
comp9587_c0	P80198	Hordeum vulgare	HOG3_HORVU Gamma-hordein-3	2.74735e-06
comp22168_c3	Q09KA1	Blattella germanica	Q09KA1_BLAGE Receptor for activated protein kinase C-like	2.95398e-06
comp22618_c4	P02465	Bos taurus	CO1A2_BOVIN Collagen alpha-2(I) chain	8.85017e-06
comp20071_c0	P00735	Bos taurus	THRB_BOVIN Prothrombin	7.42334e-40
comp16460_c0	P46273	Candida albicans (strain SC5314 / ATCC MYA-2876)	PGK_CANAL Phosphoglycerate kinase	0
comp22021_c0	Q1M0Y2	Blomia tropicalis	Q1M0Y2_BLOTA Blo t allergen	4.01592e-112
comp7715_c0	Q28050	Bos taurus	S10A7_BOVIN Protein S100-A7	9.51588e-11
comp22719_c0	Q59GZ9	Homo sapiens	Q59GZ9_HUMAN Thyroid peroxidase isoform d variant (Fragment)	8.15827e-07
comp22097_c0	C7C4X1	Triticum aestivum	C7C4X1_WHEAT Glyceraldehyde-3-phosphate dehydrogenase	2.17503e-169
comp26150_c0	Q28050	Bos taurus	S10A7_BOVIN Protein S100-A7	4.78675e-06
comp19494_c0	P02070	Bos taurus	HBB_BOVIN Hemoglobin subunit beta	3.92127e-87
comp22191_c0	P00791	Sus scrofa	PEPA_PIG Pepsin A	5.10704e-138
comp22210_c0	Q8L5K9	Salsola kali	Q8L5K9_SALKA Major antigen-like protein	2.8431e-16
comp9875_c0	F5A6F3	Procambarus clarkii	F5A6F3_PROCL Ferritin	7.45311e-49
comp16426_c0	Q75N34	Dioscorea polystachya	Q75N34_9LILI Tuber storage protein	2.78954e-09
comp20596_c0	C7E9W0	Stachybotrys chartarum	C7E9W0_STACH SchS21 protein (Fragment)	2.9011e-42
comp14389_c0	P10599	Homo sapiens	THIO_HUMAN Thioredoxin	6.21696e-70
comp21421_c0	B4E1T1	Homo sapiens	B4E1T1_HUMAN cDNA FLJ54081, highly similar to Keratin, type II cytoskeletal 5	8.01772e-67
comp21402_c0	Q7M4I3	Bombus pensylvanicus	SP4_BOMPE Venom protease	1.16459e-39
comp22421_c0	B0FRF9	Litopenaeus vannamei	B0FRF9_LITVA Arginine kinase	3.33254e-138
comp22796_c1	P05547	Astacus leptodactylus	TNNI_ASTLP Troponin I	1.02557e-23
comp6984_c0	B8YK79	Gallus gallus	B8YK79_CHICK Lysozyme	3.36841e-56
comp21990_c1	P32926	Homo sapiens	DSG3_HUMAN Desmoglein-3	2.34025e-24
comp16589_c0	P07737	Homo sapiens	PROF1_HUMAN Profilin-1	6.98731e-95
comp22651_c7	P32926	Homo sapiens	DSG3_HUMAN Desmoglein-3	1.82554e-24
comp20091_c1	Q8L5K9	Salsola kali	Q8L5K9_SALKA Major antigen-like protein	1.34709e-06
comp21811_c0	P17783	Citrullus lanatus	MDHM_CITLA Malate dehydrogenase, mitochondrial	7.91439e-09
comp22099_c1	Q9URR8	Penicillium chrysogenum	Q9URR8_PENCH Beta-hexosaminidase	4.54693e-25
comp7946_c0	B0UXD8	Homo sapiens	B0UXD8_HUMAN MHC class II antigen	2.35261e-12
comp23054_c0	E1BKA1	Bos taurus	E1BKA1_BOVIN Protein S100	5.68336e-13
comp22438_c9	F1S663	Sus scrofa	F1S663_PIG Uncharacterized protein	2.50802e-06
comp21333_c0	A0ERA8	Blattella germanica	A0ERA8_BLAGE Allergen Bla g 8 (Fragment)	5.39368e-38
comp19162_c0	P01966	Bos taurus	HBA_BOVIN Hemoglobin subunit alpha	1.04593e-83
comp15523_c0	Q8L5K9	Salsola kali	Q8L5K9_SALKA Major antigen-like protein	1.46542e-06
comp23409_c0	P02227	Chironomus thummi thummi	GLB8_CHITH Globin CTT-VIII	4.19504e-09
comp22667_c0	B1B520	Triticum aestivum	B1B520_WHEAT High-molecular-weight glutenin subunit 2.6	8.21965e-07
comp22478_c0	A5HIJ1	Actinidia deliciosa	A5HIJ1_ACTDE Cysteine protease Cp1	1.777e-19
comp16151_c0	Q28050	Bos taurus	S10A7_BOVIN Protein S100-A7	2.48373e-08
comp7830_c0	P05547	Astacus leptodactylus	TNNI_ASTLP Troponin I	4.07671e-08
comp21818_c7	P35782	Vespa crabro	VA52_VESCR Venom allergen 5.02	6.16815e-09
comp22733_c0	B2D0J4	Apis mellifera	VDPP4_APIME Venom dipeptidyl peptidase 4	1.02319e-73
comp21311_c1	L7V1I9	Anisakis simplex	L7V1I9_ANISI Ani s 2 allergen	8.5957e-08
comp21269_c0	Q8L5K9	Salsola kali	Q8L5K9_SALKA Major antigen-like protein	7.92711e-22
comp21638_c0	Q8L5K9	Salsola kali	Q8L5K9_SALKA Major antigen-like protein	3.30112e-10
comp8747_c0	A1KXH5	Blomia tropicalis	A1KXH5_BLOTA Blo t 13 allergen	2.60238e-28
comp22204_c0	B9URL7	Culicoides nubeculosus	B9URL7_CULNU Maltase	8.51656e-09
comp16281_c0	O81984	Hevea brasiliensis	O81984_HEVBR Patatin	3.1147e-08
comp27772_c0	Q1X6K9	Anisakis simplex	Q1X6K9_ANISI Cytochrome c oxidase subunit 3	1.76332e-55
comp22374_c2	Q09KA1	Blattella germanica	Q09KA1_BLAGE Receptor for activated protein kinase C-like	1.09549e-06
comp16311_c0	Q28050	Bos taurus	S10A7_BOVIN Protein S100-A7	2.92925e-09
comp22143_c0	B5X1B5	Salmo salar	B5X1B5_SALSA Alpha-enolase	0
comp21839_c0	C0H9I1	Salmo salar	C0H9I1_SALSA Fructose-bisphosphate aldolase	0
