# Supplementary material for: Preliminary analysis of Psoroptes ovis transcriptome in different developmental stages
Source: Parasit Vectors. 2016 Nov 4;9:570. doi: 10.1186/s13071-016-1856-z (PMC5096302; doi:10.1186/s13071-016-1856-z)
Supplement: Additional file 18: Table S15. — Allergen genes among the downregulated DEGs. (XLSX 16 kb) [file 13071_2016_1856_MOESM18_ESM.xlsx]

## Sheet: 表 S8 down_allergen_genes
Additional file 18. Table S15.	Allergen genes among the downregulated differentially expressed genes of P. ovis in the Pso_L group(samples from P. ovis larvae) relative to the Pso_N_A group (samples from adults and nymphs)
Unigene_ID	Allergen_protein_ID	Species	Description	blast_evalue
comp18783_c0	Q8L5K9	Salsola kali	Q8L5K9_SALKA Major antigen-like protein	6.11442e-21
comp22701_c4	Q09KA1	Blattella germanica	Q09KA1_BLAGE Receptor for activated protein kinase C-like	3.6369e-12
comp34630_c0	Q09KA1	Blattella germanica	Q09KA1_BLAGE Receptor for activated protein kinase C-like	3.43542e-07
comp14481_c0	A6GVD5	Artemisia vulgaris	A6GVD5_ARTVU Art v 2 allergen	2.64116e-14
comp22387_c1	P32926	Homo sapiens	DSG3_HUMAN Desmoglein-3	4.06544e-19
comp23270_c0	A1IKL3	Anisakis simplex	A1IKL3_ANISI Protease inhibitor	2.05421e-11
comp22562_c0	A0A088SCP3	Dermatophagoides farinae	A0A088SCP3_DERFA Der f 32 allergen	5.56948e-179
comp22544_c0	Q8N0N0	Dermatophagoides pteronyssinus	Q8N0N0_DERPT Group 14 allergen protein (Fragment)	1.33065e-20
comp22351_c1	P00451	Homo sapiens	FA8_HUMAN Coagulation factor VIII	7.90401e-09
comp21521_c0	Q1JPB9	Bos taurus	PA2G3_BOVIN Group 3 secretory phospholipase A2	1.86931e-30
comp19450_c0	Q09KA1	Blattella germanica	Q09KA1_BLAGE Receptor for activated protein kinase C-like	3.10242e-07
comp20467_c1	P06293	Hordeum vulgare	SPZ4_HORVU Serpin-Z4	2.47468e-07
comp16295_c1	A1KXH2	Dermatophagoides farinae	A1KXH2_DERFA Der f 1 allergen	2.58166e-31
comp22499_c0	P42041	Alternaria alternata	ALDH_ALTAL Aldehyde dehydrogenase	8.2671e-105
comp19324_c1	Q9U6R7	Dermatophagoides farinae	Q9U6R7_DERFA 98kDa HDM allergen	7.44291e-94
comp16394_c0	C9WMM5	Apis mellifera	VCP_APIME Venom serine carboxypeptidase	1.87606e-128
comp21302_c2	Q09KA1	Blattella germanica	Q09KA1_BLAGE Receptor for activated protein kinase C-like	1.39985e-18
comp22287_c21	Q8L5K9	Salsola kali	Q8L5K9_SALKA Major antigen-like protein	6.65296e-20
comp16185_c0	Q8WQ47	Lepidoglyphus destructor	TBA_LEPDS Tubulin alpha chain	2.44011e-91
comp16235_c0	P00591	Sus scrofa	LIPP_PIG Pancreatic triacylglycerol lipase	2.89225e-35
comp20631_c0	F1S663	Sus scrofa	F1S663_PIG Uncharacterized protein	2.49539e-06
comp16309_c0	Q71EE1	Hevea brasiliensis	Q71EE1_HEVBR Heat shock protein	0
comp16158_c0	P00591	Sus scrofa	LIPP_PIG Pancreatic triacylglycerol lipase	1.1559e-43
comp21933_c1	B2D0J4	Apis mellifera	VDPP4_APIME Venom dipeptidyl peptidase 4	2.14465e-13
comp20889_c0	L7N6F8	Dermatophagoides pteronyssinus	L7N6F8_DERPT Dust mite allergen	2.81468e-07
comp7240_c0	Q9Y197	Dermatophagoides pteronyssinus	Q9Y197_DERPT Alpha-amylase (Fragment)	0
comp20471_c0	P10253	Homo sapiens	LYAG_HUMAN Lysosomal alpha-glucosidase	2.07082e-73
comp19263_c0	L7N6F8	Dermatophagoides pteronyssinus	L7N6F8_DERPT Dust mite allergen	2.66685e-07
comp22789_c0	Q1EIQ3	Psoroptes ovis	PEPT1_PSOOV Peptidase 1	0
comp30836_c0	B2R6A7	Homo sapiens	B2R6A7_HUMAN Glucosylceramidase	2.71974e-112
comp19143_c0	B0XYP8	Neosartorya fumigata (strain CEA10 / CBS 144.89 / FGSC A1163)	B0XYP8_ASPFC Peptidyl-prolyl cis-trans isomerase	3.97361e-50
comp16267_c1	Q71EE1	Hevea brasiliensis	Q71EE1_HEVBR Heat shock protein	0
comp16267_c0	B0Y324	Neosartorya fumigata (strain CEA10 / CBS 144.89 / FGSC A1163)	B0Y324_ASPFC Molecular chaperone Mod-E/Hsp90	5.43653e-57
comp22377_c0	P40108	Davidiella tassiana	ALDH_DAVTA Aldehyde dehydrogenase	3.78117e-60
comp21383_c0	P93693	Triticum aestivum	SPZ1B_WHEAT Serpin-Z1B	6.95728e-35
comp22115_c5	A1KXG7	Dermatophagoides farinae	A1KXG7_DERFA Der f 7 allergen	1.86617e-59
comp21147_c0	Q9U1G2	Lepidoglyphus destructor	ALL7_LEPDS Mite allergen Lep d 7	7.0196e-21
comp22817_c0	E0A8N8	Dermatophagoides pteronyssinus	E0A8N8_DERPT Der p 13 allergen	9.00565e-80
comp20707_c0	Q59GZ9	Homo sapiens	Q59GZ9_HUMAN Thyroid peroxidase isoform d variant (Fragment)	8.59043e-43
comp25611_c0	Q9URR8	Penicillium chrysogenum	Q9URR8_PENCH Beta-hexosaminidase	8.5455e-56
comp16133_c0	Q09KA1	Blattella germanica	Q09KA1_BLAGE Receptor for activated protein kinase C-like	2.01879e-14
comp23405_c0	B2D0J5	Apis mellifera	EST6_APIME Venom carboxylesterase-6	6.67371e-50
comp22938_c0	B2D0J5	Apis mellifera	EST6_APIME Venom carboxylesterase-6	4.03097e-47
comp16362_c0	Q09KA1	Blattella germanica	Q09KA1_BLAGE Receptor for activated protein kinase C-like	2.29532e-16
comp21926_c9	P00780	Bacillus licheniformis	SUBT_BACLI Subtilisin Carlsberg	6.62104e-14
comp21324_c0	P49273	Dermatophagoides pteronyssinus	ALL7_DERPT Mite allergen Der p 7	1.1948e-93
comp22146_c0	Q71EE1	Hevea brasiliensis	Q71EE1_HEVBR Heat shock protein	0
comp8076_c0	Q00002	Alternaria alternata	PDI_ALTAL Protein disulfide-isomerase (Fragment)	3.86988e-13
comp23698_c0	A1IKL3	Anisakis simplex	A1IKL3_ANISI Protease inhibitor	2.53953e-10
comp22866_c0	A8B8G7	Dermatophagoides farinae	A8B8G7_DERFA Group 21 allergen	3.91305e-48
comp16523_c0	A0ERA8	Blattella germanica	A0ERA8_BLAGE Allergen Bla g 8 (Fragment)	7.34528e-35
comp20116_c0	Q00002	Alternaria alternata	PDI_ALTAL Protein disulfide-isomerase (Fragment)	1.09807e-08
comp20795_c0	P00591	Sus scrofa	LIPP_PIG Pancreatic triacylglycerol lipase	3.5e-41
comp8181_c0	A5HIJ1	Actinidia deliciosa	A5HIJ1_ACTDE Cysteine protease Cp1	1.35165e-65
comp15036_c0	P00591	Sus scrofa	LIPP_PIG Pancreatic triacylglycerol lipase	1.98439e-29
comp21251_c0	Q09KA1	Blattella germanica	Q09KA1_BLAGE Receptor for activated protein kinase C-like	2.07004e-21
comp21133_c0	L7V1I9	Anisakis simplex	L7V1I9_ANISI Ani s 2 allergen	8.09476e-11
comp19208_c0	K9UTQ8	Jasus lalandii	K9UTQ8_JASLA Tropomyosin	1.57135e-06
comp22354_c13	F8UN02	Ananas comosus	F8UN02_ANACO Cysteine peptidase	1.01156e-30
comp19246_c0	G8IIT0	Vespula vulgaris	G8IIT0_VESVU Vitellogenin	2.85014e-22
comp8076_c1	Q00002	Alternaria alternata	PDI_ALTAL Protein disulfide-isomerase (Fragment)	1.08038e-11
comp20707_c1	Q53QT2	Homo sapiens	Q53QT2_HUMAN Putative uncharacterized protein TPO (Fragment)	5.87612e-35
comp9794_c0	A5HIJ6	Actinidia deliciosa	A5HIJ6_ACTDE Cysteine protease Cp6	8.29743e-83
comp21904_c0	F1MD77	Bos taurus	F1MD77_BOVIN Uncharacterized protein	5.4297e-32
comp21739_c0	P00870	Spinacia oleracea	RBS1_SPIOL Ribulose bisphosphate carboxylase small chain	6.65207e-53
comp16295_c0	Q1EIQ3	Psoroptes ovis	PEPT1_PSOOV Peptidase 1	6.01146e-80
comp16271_c0	L7UZ91	Dermatophagoides farinae	L7UZ91_DERFA Ferritin	7.49308e-56
comp25133_c0	G1MVN4	Meleagris gallopavo	G1MVN4_MELGA Uncharacterized protein (Fragment)	1.89122e-27
comp22610_c0	E1BI98	Bos taurus	E1BI98_BOVIN Uncharacterized protein	1.96473e-08
comp16646_c1	Q5BLY5	Apis mellifera	ACPH1_APIME Venom acid phosphatase Acph-1	4.79011e-20
comp20665_c0	Q8L5K9	Salsola kali	Q8L5K9_SALKA Major antigen-like protein	6.35643e-06
comp16376_c0	P01012	Gallus gallus	OVAL_CHICK Ovalbumin	4.92189e-12
comp21751_c2	Q59GZ9	Homo sapiens	Q59GZ9_HUMAN Thyroid peroxidase isoform d variant (Fragment)	6.89693e-27
comp19734_c0	B5AZD6	Streptococcus pneumoniae	B5AZD6_STREE Pneumococcal surface protein C	4.60844e-06
comp7938_c0	Q965E2	Psoroptes ovis	ALL2_PSOOV Mite group 2 allergen Pso o 2	2.18304e-73
comp21909_c0	P49455	Drosophila melanogaster	TPM4_DROME Tropomyosin-1, isoforms 33/34	1.5454e-06
comp21869_c0	F1MD77	Bos taurus	F1MD77_BOVIN Uncharacterized protein	5.10508e-11
comp16261_c0	Q52PV9	Tyrophagus putrescentiae	Q52PV9_TYRPU Alpha-tubulin	1.87617e-17
comp22807_c0	Q8N0N0	Dermatophagoides pteronyssinus	Q8N0N0_DERPT Group 14 allergen protein (Fragment)	0
comp19101_c0	B2D0J5	Apis mellifera	EST6_APIME Venom carboxylesterase-6	2.23326e-41
comp22811_c0	L7N6F8	Dermatophagoides pteronyssinus	L7N6F8_DERPT Dust mite allergen	6.08576e-13
comp22784_c0	P01012	Gallus gallus	OVAL_CHICK Ovalbumin	7.35111e-25
comp22631_c2	Q8L5K9	Salsola kali	Q8L5K9_SALKA Major antigen-like protein	2.08192e-07
comp22597_c20	Q8L5K9	Salsola kali	Q8L5K9_SALKA Major antigen-like protein	7.90303e-12
comp5158_c0	A1KXI0	Blomia tropicalis	A1KXI0_BLOTA Blo t 1 allergen	6.29056e-36
comp21751_c3	Q59GZ9	Homo sapiens	Q59GZ9_HUMAN Thyroid peroxidase isoform d variant (Fragment)	9.4263e-40
comp23114_c0	A1KXH1	Dermatophagoides farinae	A1KXH1_DERFA Der f 13 allergen	2.72501e-37
comp19739_c1	F1CGQ3	Bombus terrestris	F1CGQ3_BOMTE Venom serine protease	8.40925e-43
comp19251_c1	A1KXI0	Blomia tropicalis	A1KXI0_BLOTA Blo t 1 allergen	2.55066e-20
comp19248_c0	Q647J6	Cynodon dactylon	Q647J6_CYNDA Cyn d 24 (Fragment)	5.34047e-15
comp22853_c0	A8B8I1	Dermatophagoides farinae	A8B8I1_DERFA Der f 5 allergen	2.1585e-45
comp22335_c0	P00591	Sus scrofa	LIPP_PIG Pancreatic triacylglycerol lipase	8.01463e-33
comp20805_c0	P00591	Sus scrofa	LIPP_PIG Pancreatic triacylglycerol lipase	2.03676e-49
comp25887_c0	P10253	Homo sapiens	LYAG_HUMAN Lysosomal alpha-glucosidase	1.33812e-80
comp25746_c0	E9IAI6	Solenopsis invicta	E9IAI6_SOLIN Putative uncharacterized protein (Fragment)	2.50664e-07
comp19131_c0	P40108	Davidiella tassiana	ALDH_DAVTA Aldehyde dehydrogenase	1.12004e-127
comp21411_c0	Q5XML0	Zea mays	Q5XML0_MAIZE Proteasome subunit beta type	4.31012e-08
comp22359_c6	F2RM35	Homo sapiens	F2RM35_HUMAN Serine protease	5.44343e-43
comp22536_c0	Q8L5K9	Salsola kali	Q8L5K9_SALKA Major antigen-like protein	1.13341e-15
comp22350_c22	Q09KA1	Blattella germanica	Q09KA1_BLAGE Receptor for activated protein kinase C-like	6.23412e-26
comp20886_c0	Q75N34	Dioscorea polystachya	Q75N34_9LILI Tuber storage protein	2.41154e-22
comp7750_c0	L7UW58	Dermatophagoides farinae	L7UW58_DERFA Translation elongation factor 2 (Fragment)	0
comp19454_c0	B2ZPG7	Forcipomyia taiwana	B2ZPG7_FORTA Eukaryotic translation initiation factor 3 subunit I	1.45616e-25
comp9491_c0	A5HIJ2	Actinidia deliciosa	A5HIJ2_ACTDE Cysteine protease Cp2	2.73097e-91
comp22673_c2	Q86R84	Dermatophagoides farinae	Q86R84_DERFA 60 kDa allergen Der f 18p	0
comp16261_c1	Q8WQ47	Lepidoglyphus destructor	TBA_LEPDS Tubulin alpha chain	3.92602e-87
comp23355_c0	L7UXZ2	Ananas comosus	L7UXZ2_ANACO Bromelain (Fragment)	1.48914e-18
comp9456_c0	Q9URR8	Penicillium chrysogenum	Q9URR8_PENCH Beta-hexosaminidase	1.71726e-46
comp22676_c5	Q1M0Y2	Blomia tropicalis	Q1M0Y2_BLOTA Blo t allergen	0
comp23999_c0	M5EAX2	Malassezia sympodialis (strain ATCC 42132)	M5EAX2_MALS4 Allergen	3.67866e-62
comp22206_c0	Q9FSY7	Corylus avellana	Q9FSY7_CORAV Putative luminal binding protein	0
comp22083_c0	Q09KA1	Blattella germanica	Q09KA1_BLAGE Receptor for activated protein kinase C-like	3.22487e-07
comp22240_c0	Q8L5K9	Salsola kali	Q8L5K9_SALKA Major antigen-like protein	7.61407e-07
comp21966_c0	C5J049	Periplaneta americana	C5J049_PERAM Tropomyosin	5.93224e-06
comp22523_c9	Q2TL59	Penicillium chrysogenum	Q2TL59_PENCH Calreticulin	8.74172e-43
comp22539_c0	A3F5F1	Dermatophagoides farinae	A3F5F1_DERFA Der f 2 allergen	2.96512e-14
