# Supplementary material for: Preliminary analysis of Psoroptes ovis transcriptome in different developmental stages
Source: Parasit Vectors. 2016 Nov 4;9:570. doi: 10.1186/s13071-016-1856-z (PMC5096302; doi:10.1186/s13071-016-1856-z)
Supplement: Additional file 19: Table S16. — Allergen genes which did not result in Blast hits with genes from other mites or ticks among the downregulated DEGs. (XLSX 16 kb) [file 13071_2016_1856_MOESM19_ESM.xlsx]

## Sheet: 表 S9 down_other_species_allerge
Additional file 19. Table S16.	Allergen genes which did not result in Blast hits with genes from other mites or ticks among the downregulated differentially expressed genes of P. ovis in the Pso_L group (samples from P. ovis larvae) relative to the Pso_N_A group (samples from adults and nymphs)
Unigene_ID	Allergen_protein_ID	Species	Description	blast_evalue
comp18783_c0	Q8L5K9	Salsola kali	Q8L5K9_SALKA Major antigen-like protein	6.11442e-21
comp22701_c4	Q09KA1	Blattella germanica	Q09KA1_BLAGE Receptor for activated protein kinase C-like	3.6369e-12
comp34630_c0	Q09KA1	Blattella germanica	Q09KA1_BLAGE Receptor for activated protein kinase C-like	3.43542e-07
comp14481_c0	A6GVD5	Artemisia vulgaris	A6GVD5_ARTVU Art v 2 allergen	2.64116e-14
comp22387_c1	P32926	Homo sapiens	DSG3_HUMAN Desmoglein-3	4.06544e-19
comp23270_c0	A1IKL3	Anisakis simplex	A1IKL3_ANISI Protease inhibitor	2.05421e-11
comp22351_c1	P00451	Homo sapiens	FA8_HUMAN Coagulation factor VIII	7.90401e-09
comp21521_c0	Q1JPB9	Bos taurus	PA2G3_BOVIN Group 3 secretory phospholipase A2	1.86931e-30
comp19450_c0	Q09KA1	Blattella germanica	Q09KA1_BLAGE Receptor for activated protein kinase C-like	3.10242e-07
comp20467_c1	P06293	Hordeum vulgare	SPZ4_HORVU Serpin-Z4	2.47468e-07
comp22499_c0	P42041	Alternaria alternata	ALDH_ALTAL Aldehyde dehydrogenase	8.2671e-105
comp16394_c0	C9WMM5	Apis mellifera	VCP_APIME Venom serine carboxypeptidase	1.87606e-128
comp21302_c2	Q09KA1	Blattella germanica	Q09KA1_BLAGE Receptor for activated protein kinase C-like	1.39985e-18
comp22287_c21	Q8L5K9	Salsola kali	Q8L5K9_SALKA Major antigen-like protein	6.65296e-20
comp16235_c0	P00591	Sus scrofa	LIPP_PIG Pancreatic triacylglycerol lipase	2.89225e-35
comp20631_c0	F1S663	Sus scrofa	F1S663_PIG Uncharacterized protein	2.49539e-06
comp16309_c0	Q71EE1	Hevea brasiliensis	Q71EE1_HEVBR Heat shock protein	0
comp16158_c0	P00591	Sus scrofa	LIPP_PIG Pancreatic triacylglycerol lipase	1.1559e-43
comp21933_c1	B2D0J4	Apis mellifera	VDPP4_APIME Venom dipeptidyl peptidase 4	2.14465e-13
comp20471_c0	P10253	Homo sapiens	LYAG_HUMAN Lysosomal alpha-glucosidase	2.07082e-73
comp30836_c0	B2R6A7	Homo sapiens	B2R6A7_HUMAN Glucosylceramidase	2.71974e-112
comp19143_c0	B0XYP8	Neosartorya fumigata (strain CEA10 / CBS 144.89 / FGSC A1163)	B0XYP8_ASPFC Peptidyl-prolyl cis-trans isomerase	3.97361e-50
comp16267_c1	Q71EE1	Hevea brasiliensis	Q71EE1_HEVBR Heat shock protein	0
comp16267_c0	B0Y324	Neosartorya fumigata (strain CEA10 / CBS 144.89 / FGSC A1163)	B0Y324_ASPFC Molecular chaperone Mod-E/Hsp90	5.43653e-57
comp22377_c0	P40108	Davidiella tassiana	ALDH_DAVTA Aldehyde dehydrogenase	3.78117e-60
comp21383_c0	P93693	Triticum aestivum	SPZ1B_WHEAT Serpin-Z1B	6.95728e-35
comp20707_c0	Q59GZ9	Homo sapiens	Q59GZ9_HUMAN Thyroid peroxidase isoform d variant (Fragment)	8.59043e-43
comp25611_c0	Q9URR8	Penicillium chrysogenum	Q9URR8_PENCH Beta-hexosaminidase	8.5455e-56
comp16133_c0	Q09KA1	Blattella germanica	Q09KA1_BLAGE Receptor for activated protein kinase C-like	2.01879e-14
comp23405_c0	B2D0J5	Apis mellifera	EST6_APIME Venom carboxylesterase-6	6.67371e-50
comp22938_c0	B2D0J5	Apis mellifera	EST6_APIME Venom carboxylesterase-6	4.03097e-47
comp16362_c0	Q09KA1	Blattella germanica	Q09KA1_BLAGE Receptor for activated protein kinase C-like	2.29532e-16
comp21926_c9	P00780	Bacillus licheniformis	SUBT_BACLI Subtilisin Carlsberg	6.62104e-14
comp22146_c0	Q71EE1	Hevea brasiliensis	Q71EE1_HEVBR Heat shock protein	0
comp8076_c0	Q00002	Alternaria alternata	PDI_ALTAL Protein disulfide-isomerase (Fragment)	3.86988e-13
comp23698_c0	A1IKL3	Anisakis simplex	A1IKL3_ANISI Protease inhibitor	2.53953e-10
comp16523_c0	A0ERA8	Blattella germanica	A0ERA8_BLAGE Allergen Bla g 8 (Fragment)	7.34528e-35
comp20116_c0	Q00002	Alternaria alternata	PDI_ALTAL Protein disulfide-isomerase (Fragment)	1.09807e-08
comp20795_c0	P00591	Sus scrofa	LIPP_PIG Pancreatic triacylglycerol lipase	3.5e-41
comp8181_c0	A5HIJ1	Actinidia deliciosa	A5HIJ1_ACTDE Cysteine protease Cp1	1.35165e-65
comp15036_c0	P00591	Sus scrofa	LIPP_PIG Pancreatic triacylglycerol lipase	1.98439e-29
comp21251_c0	Q09KA1	Blattella germanica	Q09KA1_BLAGE Receptor for activated protein kinase C-like	2.07004e-21
comp21133_c0	L7V1I9	Anisakis simplex	L7V1I9_ANISI Ani s 2 allergen	8.09476e-11
comp19208_c0	K9UTQ8	Jasus lalandii	K9UTQ8_JASLA Tropomyosin	1.57135e-06
comp22354_c13	F8UN02	Ananas comosus	F8UN02_ANACO Cysteine peptidase	1.01156e-30
comp19246_c0	G8IIT0	Vespula vulgaris	G8IIT0_VESVU Vitellogenin	2.85014e-22
comp8076_c1	Q00002	Alternaria alternata	PDI_ALTAL Protein disulfide-isomerase (Fragment)	1.08038e-11
comp20707_c1	Q53QT2	Homo sapiens	Q53QT2_HUMAN Putative uncharacterized protein TPO (Fragment)	5.87612e-35
comp9794_c0	A5HIJ6	Actinidia deliciosa	A5HIJ6_ACTDE Cysteine protease Cp6	8.29743e-83
comp21904_c0	F1MD77	Bos taurus	F1MD77_BOVIN Uncharacterized protein	5.4297e-32
comp21739_c0	P00870	Spinacia oleracea	RBS1_SPIOL Ribulose bisphosphate carboxylase small chain	6.65207e-53
comp25133_c0	G1MVN4	Meleagris gallopavo	G1MVN4_MELGA Uncharacterized protein (Fragment)	1.89122e-27
comp22610_c0	E1BI98	Bos taurus	E1BI98_BOVIN Uncharacterized protein	1.96473e-08
comp16646_c1	Q5BLY5	Apis mellifera	ACPH1_APIME Venom acid phosphatase Acph-1	4.79011e-20
comp20665_c0	Q8L5K9	Salsola kali	Q8L5K9_SALKA Major antigen-like protein	6.35643e-06
comp16376_c0	P01012	Gallus gallus	OVAL_CHICK Ovalbumin	4.92189e-12
comp21751_c2	Q59GZ9	Homo sapiens	Q59GZ9_HUMAN Thyroid peroxidase isoform d variant (Fragment)	6.89693e-27
comp19734_c0	B5AZD6	Streptococcus pneumoniae	B5AZD6_STREE Pneumococcal surface protein C	4.60844e-06
comp21909_c0	P49455	Drosophila melanogaster	TPM4_DROME Tropomyosin-1, isoforms 33/34	1.5454e-06
comp21869_c0	F1MD77	Bos taurus	F1MD77_BOVIN Uncharacterized protein	5.10508e-11
comp19101_c0	B2D0J5	Apis mellifera	EST6_APIME Venom carboxylesterase-6	2.23326e-41
comp22784_c0	P01012	Gallus gallus	OVAL_CHICK Ovalbumin	7.35111e-25
comp22631_c2	Q8L5K9	Salsola kali	Q8L5K9_SALKA Major antigen-like protein	2.08192e-07
comp22597_c20	Q8L5K9	Salsola kali	Q8L5K9_SALKA Major antigen-like protein	7.90303e-12
comp5158_c0	A1KXI0	Blomia tropicalis	A1KXI0_BLOTA Blo t 1 allergen	6.29056e-36
comp21751_c3	Q59GZ9	Homo sapiens	Q59GZ9_HUMAN Thyroid peroxidase isoform d variant (Fragment)	9.4263e-40
comp19739_c1	F1CGQ3	Bombus terrestris	F1CGQ3_BOMTE Venom serine protease	8.40925e-43
comp19251_c1	A1KXI0	Blomia tropicalis	A1KXI0_BLOTA Blo t 1 allergen	2.55066e-20
comp19248_c0	Q647J6	Cynodon dactylon	Q647J6_CYNDA Cyn d 24 (Fragment)	5.34047e-15
comp22335_c0	P00591	Sus scrofa	LIPP_PIG Pancreatic triacylglycerol lipase	8.01463e-33
comp20805_c0	P00591	Sus scrofa	LIPP_PIG Pancreatic triacylglycerol lipase	2.03676e-49
comp25887_c0	P10253	Homo sapiens	LYAG_HUMAN Lysosomal alpha-glucosidase	1.33812e-80
comp25746_c0	E9IAI6	Solenopsis invicta	E9IAI6_SOLIN Putative uncharacterized protein (Fragment)	2.50664e-07
comp19131_c0	P40108	Davidiella tassiana	ALDH_DAVTA Aldehyde dehydrogenase	1.12004e-127
comp21411_c0	Q5XML0	Zea mays	Q5XML0_MAIZE Proteasome subunit beta type	4.31012e-08
comp22359_c6	F2RM35	Homo sapiens	F2RM35_HUMAN Serine protease	5.44343e-43
comp22536_c0	Q8L5K9	Salsola kali	Q8L5K9_SALKA Major antigen-like protein	1.13341e-15
comp22350_c22	Q09KA1	Blattella germanica	Q09KA1_BLAGE Receptor for activated protein kinase C-like	6.23412e-26
comp20886_c0	Q75N34	Dioscorea polystachya	Q75N34_9LILI Tuber storage protein	2.41154e-22
comp19454_c0	B2ZPG7	Forcipomyia taiwana	B2ZPG7_FORTA Eukaryotic translation initiation factor 3 subunit I	1.45616e-25
comp9491_c0	A5HIJ2	Actinidia deliciosa	A5HIJ2_ACTDE Cysteine protease Cp2	2.73097e-91
comp23355_c0	L7UXZ2	Ananas comosus	L7UXZ2_ANACO Bromelain (Fragment)	1.48914e-18
comp9456_c0	Q9URR8	Penicillium chrysogenum	Q9URR8_PENCH Beta-hexosaminidase	1.71726e-46
comp22676_c5	Q1M0Y2	Blomia tropicalis	Q1M0Y2_BLOTA Blo t allergen	0
comp23999_c0	M5EAX2	Malassezia sympodialis (strain ATCC 42132)	M5EAX2_MALS4 Allergen	3.67866e-62
comp22206_c0	Q9FSY7	Corylus avellana	Q9FSY7_CORAV Putative luminal binding protein	0
comp22083_c0	Q09KA1	Blattella germanica	Q09KA1_BLAGE Receptor for activated protein kinase C-like	3.22487e-07
comp22240_c0	Q8L5K9	Salsola kali	Q8L5K9_SALKA Major antigen-like protein	7.61407e-07
comp21966_c0	C5J049	Periplaneta americana	C5J049_PERAM Tropomyosin	5.93224e-06
comp22523_c9	Q2TL59	Penicillium chrysogenum	Q2TL59_PENCH Calreticulin	8.74172e-43
